# Supplementary material for: Monograph of the Afrotropical species of Scelio Latreille (Hymenoptera, Platygastridae), egg parasitoids of acridid grasshoppers (Orthoptera, Acrididae)
Source: Zookeys. 2014 Feb 17;(380):1–188. doi: 10.3897/zookeys.380.5755 (PMC3950483; doi:10.3897/zookeys.380.5755)
Supplement: XML Treatment for Scelio bayanga [file zookeys.380.5755-treatment4.xml]

<!DOCTYPE tp:taxon-treatment
  PUBLIC "-//TaxonX//DTD Taxonomic Treatment Publishing DTD v0 20100105//EN" "tax-treatment-NSO.dtd">
<tp:taxon-treatment xmlns:tp="http://www.plazi.org/taxpub"><tp:treatment-meta><mixed-citation publication-type="journal"><person-group><name><surname>Yoder</surname><given-names>Matthew J.</given-names></name><name><surname>Valerio</surname><given-names>Alejandro A.</given-names></name><name><surname>Polaszek</surname><given-names>Andrew</given-names></name><name><surname>van Noort</surname><given-names>Simon</given-names></name><name><surname>Masner</surname><given-names>Lubomír</given-names></name><name><surname>Johnson</surname><given-names>Norman F.</given-names></name></person-group><article-title>Monograph of the Afrotropical species of <italic>Scelio</italic> Latreille (Hymenoptera, Platygastridae), egg parasitoids of acridid grasshoppers (Orthoptera, Acrididae)</article-title><source>Zookeys</source><day>17</day><month>2</month><year>2014</year><volume>2014</volume><issue>380</issue><fpage>1</fpage><lpage>188</lpage><pub-id pub-id-type="doi">10.3897/zookeys.380.5755</pub-id></mixed-citation></tp:treatment-meta><tp:nomenclature><tp:taxon-name>
                            <tp:taxon-name-part taxon-name-part-type="genus">Scelio</tp:taxon-name-part>
                            <tp:taxon-name-part taxon-name-part-type="species">bayanga</tp:taxon-name-part>
                            <object-id xmlns:xlink="http://www.w3.org/1999/xlink" xlink:type="simple">http://zoobank.org/F733A7E7-469D-4C1C-A6A6-6902777BA8C9</object-id>
                            <object-id xmlns:xlink="http://www.w3.org/1999/xlink" xlink:type="simple">urn:lsid:biosci.ohio-state.edu:osuc_concepts:244948</object-id>
                            <object-id xmlns:xlink="http://www.w3.org/1999/xlink" xlink:type="simple">http://species-id.net/wiki/Scelio_bayanga</object-id>
                        </tp:taxon-name><tp:taxon-authority>Yoder</tp:taxon-authority><tp:taxon-status xmlns:xlink="http://www.w3.org/1999/xlink" xlink:type="simple">sp. n.</tp:taxon-status><xref ref-type="fig" rid="F9">Figures 49–54</xref><xref ref-type="fn" rid="FN25">; Morphbank <sup>25</sup></xref></tp:nomenclature><tp:treatment-sec sec-type="Description"><title>Description.</title><p>Female body length: 4.79 mm (n=1). Shape of compound eye: not or only slightly bulging. Color pattern of pilosity below anterior ocellus in female: predominantly white throughout. Sculpture of frons in female: reticulate rugose, rugae somewhat thickened, without dorsoventral trend. Genal carina in female: absent. Width of gena in lateral view: weakly expanded, posterior margin parallel to posterior margin of eye. Density of genal setae: moderately to highly dense, setae conspicuous. Color of genal setae: white to off-white. Sculpture of base of mandible in female: minutely reticulate. Color of A1 in female: light to dark brown throughout, or with apex and base slightly lighter, often yellowish. Color of A3 in female: brown. Sculpture of dorsal pronotal nucha in female: predominantly to completely sculptured. Color of pilosity of pronotal shoulder in female: predominantly light brown to brown. Sculpture along humeral margin of mesoscutum: well-defined throughout. Color of pilosity of mesonotum in female: predominantly light to dark brown. Transition from lateral to posterior margin of propodeum in dorsal view: forming distinct angle, corner of propodeum well defined. Shape of mesoscutum in lateral view: bulging in anterior third. Pilosity on metapleuron above hind coxa: glabrous or with few scattered setae. Form of fore wing submarginal vein in female: tubular throughout from base to costal margin. Fine pilosity of lateral T1 in female: present. Width of metasoma: very wide, width of S3 &gt; 2 times medial length. Distribution of pilosity on T2–T5 in female: more or less evenly distributed throughout. Sculpture of T3 in female: longitudinally striate laterally with prominent reticulate to rugulose elements medially. Overall sculpture of S3: with sparse, fine longitudinal carinae. Sculpture of medial S3 in female: with broadly obliterated or with distinct smooth patch.</p></tp:treatment-sec><tp:treatment-sec sec-type="Diagnosis"><title>Diagnosis.</title><p>Most similar to species that share the absence of the genal carina (<italic><tp:taxon-name>Scelio copelandi</tp:taxon-name></italic>, <italic><tp:taxon-name>Scelio aphares</tp:taxon-name></italic>, <italic><tp:taxon-name>Scelio phaeoprora</tp:taxon-name></italic>, <italic><tp:taxon-name>Scelio exophthalmus</tp:taxon-name></italic> and <italic><tp:taxon-name>Scelio mauritanicus</tp:taxon-name></italic>). <italic><tp:taxon-name>Scelio bayanga</tp:taxon-name></italic> differs from all these by the combination of size (larger), width of gena (very broad), and sculpture of the mesoscutum (robustly reticulate, with large cells).</p><fig id="F9" position="float" orientation="portrait"><label>Figures 49–54.</label><caption><p><xref ref-type="fn" rid="FN122"><sup>122</sup></xref> <italic><tp:taxon-name>Scelio bayanga</tp:taxon-name></italic> sp. n., holotype female (OSUC <ext-link xmlns:xlink="http://www.w3.org/1999/xlink" ext-link-type="uri" xlink:href="http://hol.osu.edu/spmInfo.html?id=OSUC%20211845" xlink:type="simple">211845</ext-link>). <bold>49</bold> Habitus, dorsal view <bold>50</bold> Habitus, lateral view <bold>51</bold> Mesosoma, dorsal view <bold>52</bold> Mesosoma, lateral view <bold>53</bold> Head, anterior view <bold>54</bold> Metasoma, dorsal view. Scale bars in millimeters.</p></caption><graphic xmlns:xlink="http://www.w3.org/1999/xlink" xlink:href="ZooKeys-380-001-g009.jpg" position="float" orientation="portrait" xlink:type="simple"/></fig></tp:treatment-sec><tp:treatment-sec sec-type="Etymology"><title>Etymology.</title><p>A reference to the locality on the label of the holotype. The epithet is used as a noun in apposition.</p><!--PageBreak--></tp:treatment-sec><tp:treatment-sec sec-type="Link to distribution map"><title>Link to distribution map.</title><p><ext-link xmlns:xlink="http://www.w3.org/1999/xlink" ext-link-type="uri" xlink:href="http://hol.osu.edu/map-large.html?id=244948" xlink:type="simple">http://hol.osu.edu/map-large.html?id=244948</ext-link></p></tp:treatment-sec><tp:treatment-sec sec-type="Material examined"><title>Material examined.</title><p><italic>Holotype</italic>, female: <bold>CENTRAL AFRICAN REPUBLIC</bold>: Sangha-Mbaéré Préf. Écon., 21.4km (53°) NE Bayanga, Mabéa Bai, lowland rainforest / marsh clearing, CAR01-M03, 510m, <named-content xmlns:xlink="http://www.w3.org/1999/xlink" content-type="dwc:verbatimCoordinates" xlink:type="simple">03°02.01'N, 16°24.57'E</named-content>, Dzanga-Ndoki National Park, 1.V-2.V.2001, malaise trap, S. van Noort, OSUC <ext-link xmlns:xlink="http://www.w3.org/1999/xlink" ext-link-type="uri" xlink:href="http://hol.osu.edu/spmInfo.html?id=OSUC%20211845" xlink:type="simple">211845</ext-link> (deposited in SAMC).</p></tp:treatment-sec><tp:treatment-sec sec-type="Comments"><title>Comments.</title><p>The single known specimen is more similar in Gestalt to larger individuals of <italic><tp:taxon-name>Scelio taylori</tp:taxon-name></italic> which have the genal carina present.</p><!--PageBreak--></tp:treatment-sec><tp:treatment-sec><!--Section generated to contain objects referenced in tp:taxon-treatment.--><fn-group><fn id="FN122"><p>122	<ext-link xmlns:xlink="http://www.w3.org/1999/xlink" ext-link-type="uri" xlink:href="http://morphbank.net/?id=787863" xlink:type="simple">http://morphbank.net/?id=787863</ext-link></p></fn><fn id="FN25"><p>25	<ext-link xmlns:xlink="http://www.w3.org/1999/xlink" ext-link-type="uri" xlink:href="http://morphbank.net/?id=787863" xlink:type="simple">http://morphbank.net/?id=787863</ext-link></p></fn></fn-group></tp:treatment-sec></tp:taxon-treatment>
