# Supplementary material for: Monograph of the Afrotropical species of Scelio Latreille (Hymenoptera, Platygastridae), egg parasitoids of acridid grasshoppers (Orthoptera, Acrididae)
Source: Zookeys. 2014 Feb 17;(380):1–188. doi: 10.3897/zookeys.380.5755 (PMC3950483; doi:10.3897/zookeys.380.5755)
Supplement: XML Treatment for Scelio chapmani [file zookeys.380.5755-treatment5.xml]

<!DOCTYPE tp:taxon-treatment
  PUBLIC "-//TaxonX//DTD Taxonomic Treatment Publishing DTD v0 20100105//EN" "tax-treatment-NSO.dtd">
<tp:taxon-treatment xmlns:tp="http://www.plazi.org/taxpub"><tp:treatment-meta><mixed-citation publication-type="journal"><person-group><name><surname>Yoder</surname><given-names>Matthew J.</given-names></name><name><surname>Valerio</surname><given-names>Alejandro A.</given-names></name><name><surname>Polaszek</surname><given-names>Andrew</given-names></name><name><surname>van Noort</surname><given-names>Simon</given-names></name><name><surname>Masner</surname><given-names>Lubomír</given-names></name><name><surname>Johnson</surname><given-names>Norman F.</given-names></name></person-group><article-title>Monograph of the Afrotropical species of <italic>Scelio</italic> Latreille (Hymenoptera, Platygastridae), egg parasitoids of acridid grasshoppers (Orthoptera, Acrididae)</article-title><source>Zookeys</source><day>17</day><month>2</month><year>2014</year><volume>2014</volume><issue>380</issue><fpage>1</fpage><lpage>188</lpage><pub-id pub-id-type="doi">10.3897/zookeys.380.5755</pub-id></mixed-citation></tp:treatment-meta><tp:nomenclature><tp:taxon-name>
                            <tp:taxon-name-part taxon-name-part-type="genus">Scelio</tp:taxon-name-part>
                            <tp:taxon-name-part taxon-name-part-type="species">chapmani</tp:taxon-name-part>
                            <object-id xmlns:xlink="http://www.w3.org/1999/xlink" xlink:type="simple">http://zoobank.org/2C2253E5-FE53-4453-86D8-ADE3E109614F</object-id>
                            <object-id xmlns:xlink="http://www.w3.org/1999/xlink" xlink:type="simple">urn:lsid:biosci.ohio-state.edu:osuc_concepts:5194</object-id>
                            <object-id xmlns:xlink="http://www.w3.org/1999/xlink" xlink:type="simple">http://species-id.net/wiki/Scelio_chapmani</object-id>
                        </tp:taxon-name><tp:taxon-authority>Nixon</tp:taxon-authority><xref ref-type="fig" rid="F10">Figures 55–60</xref><xref ref-type="fn" rid="FN26">; Morphbank <sup>26</sup></xref><tp:nomenclature-citation-list><tp:nomenclature-citation><tp:taxon-name>Scelio chapmanni</tp:taxon-name><comment> Nixon, 1958: 311 (original description, keyed); <xref ref-type="bibr" rid="B18">Masner 1965</xref>: 92 (type information).</comment></tp:nomenclature-citation></tp:nomenclature-citation-list></tp:nomenclature><tp:treatment-sec sec-type="Description"><title>Description.</title><p>Female body length: 3.16–4.10 mm (n=20). Male body length: 3.24–3.96 mm (n=13). Shape of compound eye: not or only slightly bulging. Color pattern of pilosity below anterior ocellus in female: predominantly white throughout. Sculpture of frons in female: reticulate rugulose, sculpture finer, typically without dorsoventral trend. Genal carina in female: absent. Width of gena in lateral view: strongly bulging, posterior margin diverging ventrally from posterior margin of eye. Density of genal setae: moderately to highly dense, setae conspicuous. Color of genal setae: white to off-white. Sculpture of base of mandible in female: minutely reticulate. Color of A1 in female: yellow throughout. Color of A3 in female: yellow; brown; yellow basally, darkening to brown near apex. Sculpture of dorsal pronotal nucha in female: predominantly to completely sculptured. Color of pilosity of pronotal shoulder in female: predominantly white to off-white. Sculpture along humeral margin of mesoscutum: well-defined throughout. Color of pilosity of mesonotum in female: predominantly light to dark brown. Transition from lateral to posterior margin of propodeum in dorsal view: forming distinct angle, corner of propodeum well defined. Shape of mesoscutum in lateral view: more or less flat. Pilosity on metapleuron above hind coxa: with large patch of dense fine setae. Form of fore wing submarginal vein in female: tubular throughout from base to costal margin. Fine pilosity of lateral T1 in female: present. Width of metasoma: moderately wide, width of S3 1.5–1.6 times medial length. Distribution of pilosity on T2–T5 in female: more or less evenly distributed throughout. Sculpture of T3 in female: longitudinally striate throughout. Overall sculpture of S3: with dense, fine longitudinal carinae. Sculpture of medial S3 in female: present throughout; with broadly obliterated or with distinct smooth patch.</p></tp:treatment-sec><tp:treatment-sec sec-type="Diagnosis"><title>Diagnosis.</title><p>Males and females are easily distinguished from all Afrotropical <italic>ernstii</italic>-group species except <italic><tp:taxon-name>Scelio ardelio</tp:taxon-name></italic> by the presence of a large setose patch (<xref ref-type="fig" rid="F10">Fig. 58</xref>) above the hind coxa. This species may be separated from <italic><tp:taxon-name>Scelio ardelio</tp:taxon-name></italic> by the dense white pilosity of the gena (fine, sparse and brown in <italic><tp:taxon-name>Scelio ardelio</tp:taxon-name></italic>) and the well-developed posterior propodeal margin (more or less rounded in <italic><tp:taxon-name>Scelio ardelio</tp:taxon-name></italic>).</p><fig id="F10" position="float" orientation="portrait"><label>Figures 55–60.</label><caption><p><xref ref-type="fn" rid="FN123"><sup>123</sup></xref> <italic><tp:taxon-name>Scelio chapmani</tp:taxon-name></italic> Nixon, female (OSUC <ext-link xmlns:xlink="http://www.w3.org/1999/xlink" ext-link-type="uri" xlink:href="http://hol.osu.edu/spmInfo.html?id=OSUC%20212119" xlink:type="simple">212119</ext-link>). <bold>55</bold> Habitus, dorsal view <bold>56</bold> Habitus, lateral view <bold>57</bold> Head and mesosoma, dorsal view <bold>58</bold> Head and mesosoma, lateral view <bold>59</bold> Head, anterior view <bold>60</bold> Propodeum, lateral view. Scale bars in millimeters.</p></caption><graphic xmlns:xlink="http://www.w3.org/1999/xlink" xlink:href="ZooKeys-380-001-g010.jpg" position="float" orientation="portrait" xlink:type="simple"/></fig></tp:treatment-sec><tp:treatment-sec sec-type="Link to distribution map"><title>Link to distribution map.</title><p><ext-link xmlns:xlink="http://www.w3.org/1999/xlink" ext-link-type="uri" xlink:href="http://hol.osu.edu/map-large.html?id=5194" xlink:type="simple">http://hol.osu.edu/map-large.html?id=5194</ext-link></p></tp:treatment-sec><tp:treatment-sec sec-type="Material examined"><title>Material examined.</title><p><italic>Holotype</italic>, female: <bold>TANZANIA</bold>: Rukwa Reg., Rukwa Rift, Kafukola, 27.XI.1955, R. F. Chapman, B.M. TYPE HYM. 9.540 (deposited in BMNH). <italic>Other material</italic>: (21 females, 13 males) <bold>CAMEROON</bold>: 1 female, OSUC <ext-link xmlns:xlink="http://www.w3.org/1999/xlink" ext-link-type="uri" xlink:href="http://hol.osu.edu/spmInfo.html?id=OSUC%20212119" xlink:type="simple">212119</ext-link> (CNCI). <bold>CENTRAL AFRICAN REPUBLIC</bold>: 5 females, 1 male, OSUC <!--PageBreak--><ext-link xmlns:xlink="http://www.w3.org/1999/xlink" ext-link-type="uri" xlink:href="http://hol.osu.edu/spmInfo.html?id=OSUC%20213977" xlink:type="simple">213977</ext-link> (OSUC); OSUC <ext-link xmlns:xlink="http://www.w3.org/1999/xlink" ext-link-type="uri" xlink:href="http://hol.osu.edu/spmInfo.html?id=OSUC%20211667" xlink:type="simple">211667</ext-link>, <ext-link xmlns:xlink="http://www.w3.org/1999/xlink" ext-link-type="uri" xlink:href="http://hol.osu.edu/spmInfo.html?id=OSUC%20213317" xlink:type="simple">213317</ext-link>, <ext-link xmlns:xlink="http://www.w3.org/1999/xlink" ext-link-type="uri" xlink:href="http://hol.osu.edu/spmInfo.html?id=OSUC%20213916" xlink:type="simple">213916</ext-link>, <ext-link xmlns:xlink="http://www.w3.org/1999/xlink" ext-link-type="uri" xlink:href="http://hol.osu.edu/spmInfo.html?id=OSUC%20214199" xlink:type="simple">214199</ext-link>, <ext-link xmlns:xlink="http://www.w3.org/1999/xlink" ext-link-type="uri" xlink:href="http://hol.osu.edu/spmInfo.html?id=OSUC%20214218" xlink:type="simple">214218</ext-link> (SAMC). <bold>IVORY COAST</bold>: 2 females, OSUC <ext-link xmlns:xlink="http://www.w3.org/1999/xlink" ext-link-type="uri" xlink:href="http://hol.osu.edu/spmInfo.html?id=OSUC%20213222" xlink:type="simple">213222</ext-link> (CNCI); OSUC <ext-link xmlns:xlink="http://www.w3.org/1999/xlink" ext-link-type="uri" xlink:href="http://hol.osu.edu/spmInfo.html?id=OSUC%20142576" xlink:type="simple">142576</ext-link> (OSUC). <bold>KENYA</bold>: 1 female, OSUC <ext-link xmlns:xlink="http://www.w3.org/1999/xlink" ext-link-type="uri" xlink:href="http://hol.osu.edu/spmInfo.html?id=OSUC%20212354" xlink:type="simple">212354</ext-link> (CNCI). NIGERIA: 8 females, 7 males, OSUC <ext-link xmlns:xlink="http://www.w3.org/1999/xlink" ext-link-type="uri" xlink:href="http://hol.osu.edu/spmInfo.html?id=OSUC%20211380" xlink:type="simple">211380</ext-link>, <ext-link xmlns:xlink="http://www.w3.org/1999/xlink" ext-link-type="uri" xlink:href="http://hol.osu.edu/spmInfo.html?id=OSUC%20212166" xlink:type="simple">212166</ext-link>, <ext-link xmlns:xlink="http://www.w3.org/1999/xlink" ext-link-type="uri" xlink:href="http://hol.osu.edu/spmInfo.html?id=OSUC%20212182" xlink:type="simple">212182</ext-link>, <ext-link xmlns:xlink="http://www.w3.org/1999/xlink" ext-link-type="uri" xlink:href="http://hol.osu.edu/spmInfo.html?id=OSUC%20212690" xlink:type="simple">212690</ext-link>, <ext-link xmlns:xlink="http://www.w3.org/1999/xlink" ext-link-type="uri" xlink:href="http://hol.osu.edu/spmInfo.html?id=OSUC%20212695" xlink:type="simple">212695</ext-link>, <ext-link xmlns:xlink="http://www.w3.org/1999/xlink" ext-link-type="uri" xlink:href="http://hol.osu.edu/spmInfo.html?id=OSUC%20212715" xlink:type="simple">212715</ext-link>, <ext-link xmlns:xlink="http://www.w3.org/1999/xlink" ext-link-type="uri" xlink:href="http://hol.osu.edu/spmInfo.html?id=OSUC%20212812" xlink:type="simple">212812</ext-link>, <ext-link xmlns:xlink="http://www.w3.org/1999/xlink" ext-link-type="uri" xlink:href="http://hol.osu.edu/spmInfo.html?id=OSUC%20212843" xlink:type="simple">212843</ext-link>, <ext-link xmlns:xlink="http://www.w3.org/1999/xlink" ext-link-type="uri" xlink:href="http://hol.osu.edu/spmInfo.html?id=OSUC%20213144" xlink:type="simple">213144</ext-link>, <ext-link xmlns:xlink="http://www.w3.org/1999/xlink" ext-link-type="uri" xlink:href="http://hol.osu.edu/spmInfo.html?id=OSUC%20213258" xlink:type="simple">213258</ext-link>, <ext-link xmlns:xlink="http://www.w3.org/1999/xlink" ext-link-type="uri" xlink:href="http://hol.osu.edu/spmInfo.html?id=OSUC%20213265" xlink:type="simple">213265</ext-link>, <ext-link xmlns:xlink="http://www.w3.org/1999/xlink" ext-link-type="uri" xlink:href="http://hol.osu.edu/spmInfo.html?id=OSUC%20213273" xlink:type="simple">213273</ext-link>, <ext-link xmlns:xlink="http://www.w3.org/1999/xlink" ext-link-type="uri" xlink:href="http://hol.osu.edu/spmInfo.html?id=OSUC%20250781" xlink:type="simple">250781</ext-link>, <ext-link xmlns:xlink="http://www.w3.org/1999/xlink" ext-link-type="uri" xlink:href="http://hol.osu.edu/spmInfo.html?id=OSUC%20250945" xlink:type="simple">250945</ext-link> (CNCI); OSUC <ext-link xmlns:xlink="http://www.w3.org/1999/xlink" ext-link-type="uri" xlink:href="http://hol.osu.edu/spmInfo.html?id=OSUC%2059134" xlink:type="simple">59134</ext-link> (OSUC). <bold>SOUTH AFRICA</bold>: 1 female, 2 males, OSUC <ext-link xmlns:xlink="http://www.w3.org/1999/xlink" ext-link-type="uri" xlink:href="http://hol.osu.edu/spmInfo.html?id=OSUC%20213337" xlink:type="simple">213337</ext-link>, <ext-link xmlns:xlink="http://www.w3.org/1999/xlink" ext-link-type="uri" xlink:href="http://hol.osu.edu/spmInfo.html?id=OSUC%20213357" xlink:type="simple">213357</ext-link>, <ext-link xmlns:xlink="http://www.w3.org/1999/xlink" ext-link-type="uri" xlink:href="http://hol.osu.edu/spmInfo.html?id=OSUC%20213477" xlink:type="simple">213477</ext-link> (SANC). YEMEN: 1 male, OSUC <ext-link xmlns:xlink="http://www.w3.org/1999/xlink" ext-link-type="uri" xlink:href="http://hol.osu.edu/spmInfo.html?id=OSUC%20251064" xlink:type="simple">251064</ext-link> (CNCI). <bold>ZIMBABWE</bold>: 3 females, 2 males, OSUC <ext-link xmlns:xlink="http://www.w3.org/1999/xlink" ext-link-type="uri" xlink:href="http://hol.osu.edu/spmInfo.html?id=OSUC%20212219" xlink:type="simple">212219</ext-link>, <ext-link xmlns:xlink="http://www.w3.org/1999/xlink" ext-link-type="uri" xlink:href="http://hol.osu.edu/spmInfo.html?id=OSUC%20212576" xlink:type="simple">212576</ext-link>, <ext-link xmlns:xlink="http://www.w3.org/1999/xlink" ext-link-type="uri" xlink:href="http://hol.osu.edu/spmInfo.html?id=OSUC%20213039" xlink:type="simple">213039</ext-link> (CNCI); OSUC <ext-link xmlns:xlink="http://www.w3.org/1999/xlink" ext-link-type="uri" xlink:href="http://hol.osu.edu/spmInfo.html?id=OSUC%2057105" xlink:type="simple">57105</ext-link>, <ext-link xmlns:xlink="http://www.w3.org/1999/xlink" ext-link-type="uri" xlink:href="http://hol.osu.edu/spmInfo.html?id=OSUC%2057109" xlink:type="simple">57109</ext-link> (OSUC).</p><!--PageBreak--></tp:treatment-sec><tp:treatment-sec sec-type="Comments"><title>Comments.</title><p>The identity of this species was determined by examination of the type by AP. This is perhaps the most easily diagnosed species within the group due to the characteristic distribution of metapleural setae. It is interesting to note that a similar state can be observed in species from other species groups, including <italic><tp:taxon-name>Scelio philippinensis</tp:taxon-name></italic>. The pilosity of the frons immediately below the anterior ocellus is characteristically oriented dorsoventrally. The color of the brown pilosity of the dorsal head is somewhat more golden/copper than the brown observed in other species. See also comments for <italic><tp:taxon-name>Scelio ardelio</tp:taxon-name></italic>.</p><p>In the original description of this species <xref ref-type="bibr" rid="B23">Nixon (1956)</xref> states in two places that the material was collected by R.F. Chapman. Therefore, the proper spelling of the genitive is <italic>chapmani</italic>, and not <italic>chapmanni</italic>. According to article 32.5.1 of the International Code of Zoological Nomenclature “If there is in the original publication itself, without recourse to any external source of information, clear evidence of an inadvertent error, such as a lapsus calami or a copyist’s or printer’s error, it must be corrected.” The change is a justified emendation and retains the original authorship and date.</p></tp:treatment-sec><tp:treatment-sec><!--Section generated to contain objects referenced in tp:taxon-treatment.--><fn-group><fn id="FN123"><p>123	<ext-link xmlns:xlink="http://www.w3.org/1999/xlink" ext-link-type="uri" xlink:href="http://morphbank.net/?id=787879" xlink:type="simple">http://morphbank.net/?id=787879</ext-link></p></fn><fn id="FN26"><p>26	<ext-link xmlns:xlink="http://www.w3.org/1999/xlink" ext-link-type="uri" xlink:href="http://morphbank.net/?id=787879" xlink:type="simple">http://morphbank.net/?id=787879</ext-link></p></fn><fn id="FN98"><p>98	<ext-link xmlns:xlink="http://www.w3.org/1999/xlink" ext-link-type="uri" xlink:href="http://lsid.tdwg.org/urn:lsid:biosci.ohio-state.edu:osuc_pubs:342" xlink:type="simple">http://lsid.tdwg.org/urn:lsid:biosci.ohio-state.edu:osuc_pubs:342</ext-link></p></fn><fn id="FN103"><p>103	<ext-link xmlns:xlink="http://www.w3.org/1999/xlink" ext-link-type="uri" xlink:href="http://lsid.tdwg.org/urn:lsid:biosci.ohio-state.edu:osuc_pubs:585" xlink:type="simple">http://lsid.tdwg.org/urn:lsid:biosci.ohio-state.edu:osuc_pubs:585</ext-link></p></fn></fn-group></tp:treatment-sec><ref-list><ref id="B18"><mixed-citation xmlns:xlink="http://www.w3.org/1999/xlink" xlink:type="simple"><person-group><name name-style="western"><surname>Masner</surname><given-names>L</given-names></name></person-group> (<year>1965</year>) <article-title>The types of Proctotrupoidea (Hymenoptera) in the British Museum (Natural History) and in the Hope Department of Entomology, Oxford.</article-title><source>Bulletin of the British Museum (Natural History) Entomology</source><supplement>Supplement 1</supplement>: <fpage>1</fpage>–<lpage>154</lpage>. <comment><xref ref-type="fn" rid="FN98"><sup>98</sup></xref></comment></mixed-citation></ref><ref id="B23"><mixed-citation xmlns:xlink="http://www.w3.org/1999/xlink" xlink:type="simple"><person-group><name name-style="western"><surname>Nixon</surname><given-names>GEJ</given-names></name></person-group> (<year>1958</year>) <article-title>A synopsis of the African species of <italic>Scelio</italic> Latreille (Hymenoptera: Proctotrupoidea, Scelionidae).</article-title><source>Transactions of the Royal Entomological Society of London</source><volume>110</volume>: <fpage>303</fpage>–<lpage>318</lpage>. doi: <ext-link ext-link-type="uri" xlink:href="http://dx.doi.org/10.1111/j.1365-2311.1958.tb00785.x" xlink:type="simple">10.1111/j.1365-2311.1958.tb00785.x</ext-link><comment><xref ref-type="fn" rid="FN103"><sup>103</sup></xref></comment></mixed-citation></ref></ref-list></tp:taxon-treatment>
