# Supplementary material for: Monograph of the Afrotropical species of Scelio Latreille (Hymenoptera, Platygastridae), egg parasitoids of acridid grasshoppers (Orthoptera, Acrididae)
Source: Zookeys. 2014 Feb 17;(380):1–188. doi: 10.3897/zookeys.380.5755 (PMC3950483; doi:10.3897/zookeys.380.5755)
Supplement: XML Treatment for Scelio copelandi [file zookeys.380.5755-treatment6.xml]

<!DOCTYPE tp:taxon-treatment
  PUBLIC "-//TaxonX//DTD Taxonomic Treatment Publishing DTD v0 20100105//EN" "tax-treatment-NSO.dtd">
<tp:taxon-treatment xmlns:tp="http://www.plazi.org/taxpub"><tp:treatment-meta><mixed-citation publication-type="journal"><person-group><name><surname>Yoder</surname><given-names>Matthew J.</given-names></name><name><surname>Valerio</surname><given-names>Alejandro A.</given-names></name><name><surname>Polaszek</surname><given-names>Andrew</given-names></name><name><surname>van Noort</surname><given-names>Simon</given-names></name><name><surname>Masner</surname><given-names>Lubomír</given-names></name><name><surname>Johnson</surname><given-names>Norman F.</given-names></name></person-group><article-title>Monograph of the Afrotropical species of <italic>Scelio</italic> Latreille (Hymenoptera, Platygastridae), egg parasitoids of acridid grasshoppers (Orthoptera, Acrididae)</article-title><source>Zookeys</source><day>17</day><month>2</month><year>2014</year><volume>2014</volume><issue>380</issue><fpage>1</fpage><lpage>188</lpage><pub-id pub-id-type="doi">10.3897/zookeys.380.5755</pub-id></mixed-citation></tp:treatment-meta><tp:nomenclature><tp:taxon-name>
                            <tp:taxon-name-part taxon-name-part-type="genus">Scelio</tp:taxon-name-part>
                            <tp:taxon-name-part taxon-name-part-type="species">copelandi</tp:taxon-name-part>
                            <object-id xmlns:xlink="http://www.w3.org/1999/xlink" xlink:type="simple">http://zoobank.org/9C6F7162-34A4-4403-BFD6-20E160151FBB</object-id>
                            <object-id xmlns:xlink="http://www.w3.org/1999/xlink" xlink:type="simple">urn:lsid:biosci.ohio-state.edu:osuc_concepts:244950</object-id>
                            <object-id xmlns:xlink="http://www.w3.org/1999/xlink" xlink:type="simple">http://species-id.net/wiki/Scelio_copelandi</object-id>
                        </tp:taxon-name><tp:taxon-authority>Yoder</tp:taxon-authority><tp:taxon-status xmlns:xlink="http://www.w3.org/1999/xlink" xlink:type="simple">sp. n.</tp:taxon-status><xref ref-type="fig" rid="F11">Figures 61–66</xref><xref ref-type="fn" rid="FN27">; Morphbank <sup>27</sup></xref></tp:nomenclature><tp:treatment-sec sec-type="Description"><title>Description.</title><p>Female body length: 3.38–3.86 mm (n=21). Male body length: 3.28–3.89 mm (n=12). Shape of compound eye: not or only slightly bulging. Color pattern of pilosity below anterior ocellus in female: predominantly white throughout. Sculpture of frons in female: reticulate rugulose, rugae finer, with slight dorsoventral trend. Genal carina in female: absent. Width of gena in lateral view: weakly expanded, posterior margin parallel to posterior margin of eye. Density of genal setae: moderately to highly dense, setae conspicuous. Color of genal setae: white to off-white. Sculpture of base of mandible in female: minutely reticulate. Color of A1 in female: light to dark brown throughout, or with apex and base slightly lighter, often yellowish. Color of A3 in female: brown. Sculpture of dorsal pronotal nucha in female: predominantly to completely sculptured. Color of pilosity of pronotal shoulder in female: predominantly white to off-white. Sculpture along humeral margin of mesoscutum: well-defined throughout. Color of pilosity of mesonotum in female: predominantly light to dark brown. Transition from lateral to posterior margin of propodeum in dorsal view: forming distinct angle, corner of propodeum well defined. Shape of mesoscutum in lateral view: bulging in anterior third. Pilosity on metapleuron above hind coxa: glabrous or with few scattered setae. Form of fore wing submarginal vein in female: tubular throughout from base to costal margin. Fine pilosity of lateral T1 in female: absent. Width of metasoma: very wide, width of S3 &gt; 2 times medial length. Distribution of <!--PageBreak-->pilosity on T2–T5 in female: more or less evenly distributed throughout. Sculpture of T3 in female: longitudinally striate throughout. Overall sculpture of S3: with dense, fine longitudinal carinae. Sculpture of medial S3 in female: with broadly obliterated or with distinct smooth patch.</p></tp:treatment-sec><tp:treatment-sec sec-type="Diagnosis"><title>Diagnosis.</title><p>Most similar to <italic><tp:taxon-name>Scelio aphares</tp:taxon-name></italic>, which shares the absence of genal carina, the absence of a bulging eye, the bushy pilosity of the gena (for presence see <xref ref-type="fig" rid="F13">Fig. 78</xref>), and the absence of brown setae on the frons near the ventral portion of the eye (for <!--PageBreak-->presence see <xref ref-type="fig" rid="F16">Fig. 95</xref>). Differing by sculpture of the mesoscutum, with a longitudinal trend and slightly larger cells (<xref ref-type="fig" rid="F11">Fig. 63</xref>), and sculpture of the face finer, with a slight dorsoventral trend (<xref ref-type="fig" rid="F11">Fig. 65</xref>, compare with reticulate pattern in <italic><tp:taxon-name>Scelio aphares</tp:taxon-name></italic>, <xref ref-type="fig" rid="F6">Fig. 35</xref>).</p><fig id="F11" position="float" orientation="portrait"><label>Figures 61–66.</label><caption><p><xref ref-type="fn" rid="FN124"><sup>124</sup></xref> <italic><tp:taxon-name>Scelio copelandi</tp:taxon-name></italic> sp. n. <bold>61–65</bold> paratype female (OSUC <ext-link xmlns:xlink="http://www.w3.org/1999/xlink" ext-link-type="uri" xlink:href="http://hol.osu.edu/spmInfo.html?id=OSUC%20214063" xlink:type="simple">214063</ext-link>), 66, paratype female (OSUC <ext-link xmlns:xlink="http://www.w3.org/1999/xlink" ext-link-type="uri" xlink:href="http://hol.osu.edu/spmInfo.html?id=OSUC%20234640" xlink:type="simple">234640</ext-link>). <bold>61</bold> Habitus, dorsal view <bold>62</bold> Habitus, lateral view <bold>63</bold> Head and mesosoma, dorsal view <bold>64</bold> Head and mesosoma, lateral view <bold>65</bold> Head, anterior view <bold>66</bold> Metasoma, ventral view. <italic>vil</italic>, villus. Scale bars in millimeters.</p></caption><graphic xmlns:xlink="http://www.w3.org/1999/xlink" xlink:href="ZooKeys-380-001-g011.jpg" position="float" orientation="portrait" xlink:type="simple"/></fig></tp:treatment-sec><tp:treatment-sec sec-type="Etymology"><title>Etymology.</title><p>Named in reference to the collector, R. Copeland.</p></tp:treatment-sec><tp:treatment-sec sec-type="Link to distribution map"><title>Link to distribution map.</title><p><ext-link xmlns:xlink="http://www.w3.org/1999/xlink" ext-link-type="uri" xlink:href="http://hol.osu.edu/map-large.html?id=244950" xlink:type="simple">http://hol.osu.edu/map-large.html?id=244950</ext-link></p></tp:treatment-sec><tp:treatment-sec sec-type="Material examined"><title>Material examined.</title><p><italic>Holotype</italic>, female: <bold>KENYA</bold>: Rift Valley Prov., Ol Pejeta Conservancy, <named-content xmlns:xlink="http://www.w3.org/1999/xlink" content-type="dwc:verbatimCoordinates" xlink:type="simple">01°01.306'N, 36°54.818'E</named-content>, 1779m, 12.III–26.III.2006, malaise trap, R. Copeland, OSUC <ext-link xmlns:xlink="http://www.w3.org/1999/xlink" ext-link-type="uri" xlink:href="http://hol.osu.edu/spmInfo.html?id=OSUC%20234620" xlink:type="simple">234620</ext-link> (deposited in NMKE). <italic>Paratypes</italic>: <bold>KENYA</bold>: 35 females, 12 males, OSUC <ext-link xmlns:xlink="http://www.w3.org/1999/xlink" ext-link-type="uri" xlink:href="http://hol.osu.edu/spmInfo.html?id=OSUC%20212847" xlink:type="simple">212847</ext-link>, <ext-link xmlns:xlink="http://www.w3.org/1999/xlink" ext-link-type="uri" xlink:href="http://hol.osu.edu/spmInfo.html?id=OSUC%20214017" xlink:type="simple">214017</ext-link>, <ext-link xmlns:xlink="http://www.w3.org/1999/xlink" ext-link-type="uri" xlink:href="http://hol.osu.edu/spmInfo.html?id=OSUC%20214023" xlink:type="simple">214023</ext-link>, <ext-link xmlns:xlink="http://www.w3.org/1999/xlink" ext-link-type="uri" xlink:href="http://hol.osu.edu/spmInfo.html?id=OSUC%20214025" xlink:type="simple">214025</ext-link>, <ext-link xmlns:xlink="http://www.w3.org/1999/xlink" ext-link-type="uri" xlink:href="http://hol.osu.edu/spmInfo.html?id=OSUC%20214027" xlink:type="simple">214027</ext-link>, <ext-link xmlns:xlink="http://www.w3.org/1999/xlink" ext-link-type="uri" xlink:href="http://hol.osu.edu/spmInfo.html?id=OSUC%20214029" xlink:type="simple">214029</ext-link>, <ext-link xmlns:xlink="http://www.w3.org/1999/xlink" ext-link-type="uri" xlink:href="http://hol.osu.edu/spmInfo.html?id=OSUC%20214031" xlink:type="simple">214031</ext-link>–<ext-link xmlns:xlink="http://www.w3.org/1999/xlink" ext-link-type="uri" xlink:href="http://hol.osu.edu/spmInfo.html?id=OSUC%20214032" xlink:type="simple">214032</ext-link>, <ext-link xmlns:xlink="http://www.w3.org/1999/xlink" ext-link-type="uri" xlink:href="http://hol.osu.edu/spmInfo.html?id=OSUC%20214036" xlink:type="simple">214036</ext-link>–<ext-link xmlns:xlink="http://www.w3.org/1999/xlink" ext-link-type="uri" xlink:href="http://hol.osu.edu/spmInfo.html?id=OSUC%20214037" xlink:type="simple">214037</ext-link>, <ext-link xmlns:xlink="http://www.w3.org/1999/xlink" ext-link-type="uri" xlink:href="http://hol.osu.edu/spmInfo.html?id=OSUC%20214041" xlink:type="simple">214041</ext-link>, <ext-link xmlns:xlink="http://www.w3.org/1999/xlink" ext-link-type="uri" xlink:href="http://hol.osu.edu/spmInfo.html?id=OSUC%20214045" xlink:type="simple">214045</ext-link>, <ext-link xmlns:xlink="http://www.w3.org/1999/xlink" ext-link-type="uri" xlink:href="http://hol.osu.edu/spmInfo.html?id=OSUC%20214062" xlink:type="simple">214062</ext-link>–<ext-link xmlns:xlink="http://www.w3.org/1999/xlink" ext-link-type="uri" xlink:href="http://hol.osu.edu/spmInfo.html?id=OSUC%20214063" xlink:type="simple">214063</ext-link>, <ext-link xmlns:xlink="http://www.w3.org/1999/xlink" ext-link-type="uri" xlink:href="http://hol.osu.edu/spmInfo.html?id=OSUC%20214077" xlink:type="simple">214077</ext-link>–<ext-link xmlns:xlink="http://www.w3.org/1999/xlink" ext-link-type="uri" xlink:href="http://hol.osu.edu/spmInfo.html?id=OSUC%20214078" xlink:type="simple">214078</ext-link>, <ext-link xmlns:xlink="http://www.w3.org/1999/xlink" ext-link-type="uri" xlink:href="http://hol.osu.edu/spmInfo.html?id=OSUC%20234605" xlink:type="simple">234605</ext-link>, <ext-link xmlns:xlink="http://www.w3.org/1999/xlink" ext-link-type="uri" xlink:href="http://hol.osu.edu/spmInfo.html?id=OSUC%20234608" xlink:type="simple">234608</ext-link>–<ext-link xmlns:xlink="http://www.w3.org/1999/xlink" ext-link-type="uri" xlink:href="http://hol.osu.edu/spmInfo.html?id=OSUC%20234611" xlink:type="simple">234611</ext-link>, <ext-link xmlns:xlink="http://www.w3.org/1999/xlink" ext-link-type="uri" xlink:href="http://hol.osu.edu/spmInfo.html?id=OSUC%20234613" xlink:type="simple">234613</ext-link>, <ext-link xmlns:xlink="http://www.w3.org/1999/xlink" ext-link-type="uri" xlink:href="http://hol.osu.edu/spmInfo.html?id=OSUC%20234615" xlink:type="simple">234615</ext-link>, <ext-link xmlns:xlink="http://www.w3.org/1999/xlink" ext-link-type="uri" xlink:href="http://hol.osu.edu/spmInfo.html?id=OSUC%20234619" xlink:type="simple">234619</ext-link>, <ext-link xmlns:xlink="http://www.w3.org/1999/xlink" ext-link-type="uri" xlink:href="http://hol.osu.edu/spmInfo.html?id=OSUC%20234621" xlink:type="simple">234621</ext-link>, <ext-link xmlns:xlink="http://www.w3.org/1999/xlink" ext-link-type="uri" xlink:href="http://hol.osu.edu/spmInfo.html?id=OSUC%20234625" xlink:type="simple">234625</ext-link>–<ext-link xmlns:xlink="http://www.w3.org/1999/xlink" ext-link-type="uri" xlink:href="http://hol.osu.edu/spmInfo.html?id=OSUC%20234626" xlink:type="simple">234626</ext-link>, <ext-link xmlns:xlink="http://www.w3.org/1999/xlink" ext-link-type="uri" xlink:href="http://hol.osu.edu/spmInfo.html?id=OSUC%20234629" xlink:type="simple">234629</ext-link>, <ext-link xmlns:xlink="http://www.w3.org/1999/xlink" ext-link-type="uri" xlink:href="http://hol.osu.edu/spmInfo.html?id=OSUC%20234640" xlink:type="simple">234640</ext-link>, <ext-link xmlns:xlink="http://www.w3.org/1999/xlink" ext-link-type="uri" xlink:href="http://hol.osu.edu/spmInfo.html?id=OSUC%20234683" xlink:type="simple">234683</ext-link>–<ext-link xmlns:xlink="http://www.w3.org/1999/xlink" ext-link-type="uri" xlink:href="http://hol.osu.edu/spmInfo.html?id=OSUC%20234684" xlink:type="simple">234684</ext-link>, <ext-link xmlns:xlink="http://www.w3.org/1999/xlink" ext-link-type="uri" xlink:href="http://hol.osu.edu/spmInfo.html?id=OSUC%20234687" xlink:type="simple">234687</ext-link>, <ext-link xmlns:xlink="http://www.w3.org/1999/xlink" ext-link-type="uri" xlink:href="http://hol.osu.edu/spmInfo.html?id=OSUC%20234689" xlink:type="simple">234689</ext-link>, <ext-link xmlns:xlink="http://www.w3.org/1999/xlink" ext-link-type="uri" xlink:href="http://hol.osu.edu/spmInfo.html?id=OSUC%20250905" xlink:type="simple">250905</ext-link>–<ext-link xmlns:xlink="http://www.w3.org/1999/xlink" ext-link-type="uri" xlink:href="http://hol.osu.edu/spmInfo.html?id=OSUC%20250906" xlink:type="simple">250906</ext-link>, <ext-link xmlns:xlink="http://www.w3.org/1999/xlink" ext-link-type="uri" xlink:href="http://hol.osu.edu/spmInfo.html?id=OSUC%20250909" xlink:type="simple">250909</ext-link>–<ext-link xmlns:xlink="http://www.w3.org/1999/xlink" ext-link-type="uri" xlink:href="http://hol.osu.edu/spmInfo.html?id=OSUC%20250910" xlink:type="simple">250910</ext-link>, <ext-link xmlns:xlink="http://www.w3.org/1999/xlink" ext-link-type="uri" xlink:href="http://hol.osu.edu/spmInfo.html?id=OSUC%20250912" xlink:type="simple">250912</ext-link>, <ext-link xmlns:xlink="http://www.w3.org/1999/xlink" ext-link-type="uri" xlink:href="http://hol.osu.edu/spmInfo.html?id=OSUC%20250915" xlink:type="simple">250915</ext-link>, <ext-link xmlns:xlink="http://www.w3.org/1999/xlink" ext-link-type="uri" xlink:href="http://hol.osu.edu/spmInfo.html?id=OSUC%20250928" xlink:type="simple">250928</ext-link>, <ext-link xmlns:xlink="http://www.w3.org/1999/xlink" ext-link-type="uri" xlink:href="http://hol.osu.edu/spmInfo.html?id=OSUC%20250936" xlink:type="simple">250936</ext-link>, <ext-link xmlns:xlink="http://www.w3.org/1999/xlink" ext-link-type="uri" xlink:href="http://hol.osu.edu/spmInfo.html?id=OSUC%20250944" xlink:type="simple">250944</ext-link> (CNCI); OSUC <ext-link xmlns:xlink="http://www.w3.org/1999/xlink" ext-link-type="uri" xlink:href="http://hol.osu.edu/spmInfo.html?id=OSUC%2059027" xlink:type="simple">59027</ext-link>, <ext-link xmlns:xlink="http://www.w3.org/1999/xlink" ext-link-type="uri" xlink:href="http://hol.osu.edu/spmInfo.html?id=OSUC%2059087" xlink:type="simple">59087</ext-link>, <ext-link xmlns:xlink="http://www.w3.org/1999/xlink" ext-link-type="uri" xlink:href="http://hol.osu.edu/spmInfo.html?id=OSUC%2059098" xlink:type="simple">59098</ext-link>, <ext-link xmlns:xlink="http://www.w3.org/1999/xlink" ext-link-type="uri" xlink:href="http://hol.osu.edu/spmInfo.html?id=OSUC%2059104" xlink:type="simple">59104</ext-link> (OSUC); OSUC <ext-link xmlns:xlink="http://www.w3.org/1999/xlink" ext-link-type="uri" xlink:href="http://hol.osu.edu/spmInfo.html?id=OSUC%20244085" xlink:type="simple">244085</ext-link> (USNM).</p></tp:treatment-sec><tp:treatment-sec sec-type="Comments"><title>Comments.</title><p><italic><tp:taxon-name>Scelio copelandi</tp:taxon-name></italic> is very similar to the polymorphic <italic><tp:taxon-name>Scelio aphares</tp:taxon-name></italic>, and the two may ultimately need to be synonymized. While the differences are very subtle, the consistently fine and somewhat dorsoventrally oriented sculpture of the frons is noticeably different from the more reticulate trending sculpture in <italic><tp:taxon-name>Scelio aphares</tp:taxon-name></italic> (<xref ref-type="fig" rid="F6">Fig. 35</xref>). A slight pattern of obliteration posteromedially on T2, T3 and T4 is present in most individuals, and similar smooth patches are found laterally as well. The villus is somewhat characteristic (<xref ref-type="fig" rid="F11">Fig. 64</xref>, <italic>vil</italic>), being narrower and slightly curved ventrally.</p></tp:treatment-sec><tp:treatment-sec><!--Section generated to contain objects referenced in tp:taxon-treatment.--><fig id="F13" position="float" orientation="portrait"><label>Figures 73–78.</label><caption><p><xref ref-type="fn" rid="FN126"><sup>126</sup></xref> <italic><tp:taxon-name>Scelio exophthalmus</tp:taxon-name></italic> sp. n., holotype female (OSUC <ext-link xmlns:xlink="http://www.w3.org/1999/xlink" ext-link-type="uri" xlink:href="http://hol.osu.edu/spmInfo.html?id=OSUC%20212123" xlink:type="simple">212123</ext-link>). <bold>73</bold> Habitus, dorsal view <bold>74</bold> Habitus, lateral view <bold>75</bold> Head and mesosoma, dorsal view <bold>76</bold> Head and mesosoma, lateral view <bold>77</bold> Head, anterior view <bold>78</bold> Head, lateral view. Scale bars in millimeters.</p></caption><graphic xmlns:xlink="http://www.w3.org/1999/xlink" xlink:href="ZooKeys-380-001-g013.jpg" position="float" orientation="portrait" xlink:type="simple"/></fig><fig id="F16" position="float" orientation="portrait"><label>Figures 91–96.</label><caption><p><xref ref-type="fn" rid="FN129"><sup>129</sup></xref> <italic><tp:taxon-name>Scelio phaeoprora</tp:taxon-name></italic> sp. n., holotype female (OSUC <ext-link xmlns:xlink="http://www.w3.org/1999/xlink" ext-link-type="uri" xlink:href="http://hol.osu.edu/spmInfo.html?id=OSUC%20213076" xlink:type="simple">213076</ext-link>). <bold>91</bold> Habitus, dorsal view <bold>92</bold> Habitus, lateral view <bold>93</bold> Head and mesosoma, dorsal view <bold>94</bold> Head and mesosoma, lateral view <bold>95</bold> Head, anterior view <bold>96</bold> Metasoma, dorsal view. Scale bars in millimeters.</p></caption><graphic xmlns:xlink="http://www.w3.org/1999/xlink" xlink:href="ZooKeys-380-001-g016.jpg" position="float" orientation="portrait" xlink:type="simple"/></fig><fig id="F6" position="float" orientation="portrait"><label>Figures 31–36.</label><caption><p><xref ref-type="fn" rid="FN119"><sup>119</sup></xref> <italic><tp:taxon-name>Scelio aphares</tp:taxon-name></italic> sp. n., holotype female (OSUC <ext-link xmlns:xlink="http://www.w3.org/1999/xlink" ext-link-type="uri" xlink:href="http://hol.osu.edu/spmInfo.html?id=OSUC%20212250" xlink:type="simple">212250</ext-link>). <bold>31</bold> Habitus, dorsal view <bold>32</bold> Habitus, lateral view <bold>33</bold> Head and mesosoma, dorsal view <bold>34</bold> Head and mesosoma, lateral view <bold>35</bold> Head, anterior view <bold>36</bold> Mesonotum, dorsal view. <italic>o</italic>, oxter. Scale bars in millimeters.</p></caption><graphic xmlns:xlink="http://www.w3.org/1999/xlink" xlink:href="ZooKeys-380-001-g006.jpg" position="float" orientation="portrait" xlink:type="simple"/></fig><fn-group><fn id="FN124"><p>124	<ext-link xmlns:xlink="http://www.w3.org/1999/xlink" ext-link-type="uri" xlink:href="http://morphbank.net/?id=787855" xlink:type="simple">http://morphbank.net/?id=787855</ext-link></p></fn><fn id="FN27"><p>27	<ext-link xmlns:xlink="http://www.w3.org/1999/xlink" ext-link-type="uri" xlink:href="http://morphbank.net/?id=787855" xlink:type="simple">http://morphbank.net/?id=787855</ext-link></p></fn><fn id="FN126"><p>126	<ext-link xmlns:xlink="http://www.w3.org/1999/xlink" ext-link-type="uri" xlink:href="http://morphbank.net/?id=787862" xlink:type="simple">http://morphbank.net/?id=787862</ext-link></p></fn><fn id="FN129"><p>129	<ext-link xmlns:xlink="http://www.w3.org/1999/xlink" ext-link-type="uri" xlink:href="http://morphbank.net/?id=786890" xlink:type="simple">http://morphbank.net/?id=786890</ext-link></p></fn><fn id="FN119"><p>119	<ext-link xmlns:xlink="http://www.w3.org/1999/xlink" ext-link-type="uri" xlink:href="http://morphbank.net/?id=787877" xlink:type="simple">http://morphbank.net/?id=787877</ext-link></p></fn></fn-group></tp:treatment-sec></tp:taxon-treatment>
