# Supplementary material for: Monograph of the Afrotropical species of Scelio Latreille (Hymenoptera, Platygastridae), egg parasitoids of acridid grasshoppers (Orthoptera, Acrididae)
Source: Zookeys. 2014 Feb 17;(380):1–188. doi: 10.3897/zookeys.380.5755 (PMC3950483; doi:10.3897/zookeys.380.5755)
Supplement: XML Treatment for Scelio janseni [file zookeys.380.5755-treatment9.xml]

<!DOCTYPE tp:taxon-treatment
  PUBLIC "-//TaxonX//DTD Taxonomic Treatment Publishing DTD v0 20100105//EN" "tax-treatment-NSO.dtd">
<tp:taxon-treatment xmlns:tp="http://www.plazi.org/taxpub"><tp:treatment-meta><mixed-citation publication-type="journal"><person-group><name><surname>Yoder</surname><given-names>Matthew J.</given-names></name><name><surname>Valerio</surname><given-names>Alejandro A.</given-names></name><name><surname>Polaszek</surname><given-names>Andrew</given-names></name><name><surname>van Noort</surname><given-names>Simon</given-names></name><name><surname>Masner</surname><given-names>Lubomír</given-names></name><name><surname>Johnson</surname><given-names>Norman F.</given-names></name></person-group><article-title>Monograph of the Afrotropical species of <italic>Scelio</italic> Latreille (Hymenoptera, Platygastridae), egg parasitoids of acridid grasshoppers (Orthoptera, Acrididae)</article-title><source>Zookeys</source><day>17</day><month>2</month><year>2014</year><volume>2014</volume><issue>380</issue><fpage>1</fpage><lpage>188</lpage><pub-id pub-id-type="doi">10.3897/zookeys.380.5755</pub-id></mixed-citation></tp:treatment-meta><tp:nomenclature><tp:taxon-name>
                            <tp:taxon-name-part taxon-name-part-type="genus">Scelio</tp:taxon-name-part>
                            <tp:taxon-name-part taxon-name-part-type="species">janseni</tp:taxon-name-part>
                            <object-id xmlns:xlink="http://www.w3.org/1999/xlink" xlink:type="simple">http://zoobank.org/1EC6BF0A-416D-4868-9BCA-C93FCF85FC61</object-id>
                            <object-id xmlns:xlink="http://www.w3.org/1999/xlink" xlink:type="simple">urn:lsid:biosci.ohio-state.edu:osuc_concepts:244959</object-id>
                            <object-id xmlns:xlink="http://www.w3.org/1999/xlink" xlink:type="simple">http://species-id.net/wiki/Scelio_janseni</object-id>
                        </tp:taxon-name><tp:taxon-authority>Yoder</tp:taxon-authority><tp:taxon-status xmlns:xlink="http://www.w3.org/1999/xlink" xlink:type="simple">sp. n.</tp:taxon-status><xref ref-type="fig" rid="F14">Figures 79–84</xref><xref ref-type="fn" rid="FN30">; Morphbank <sup>30</sup></xref></tp:nomenclature><tp:treatment-sec sec-type="Description"><title>Description.</title><p>Female body length: 4.44–5.35 mm (n=12). Male body length: 4.20 mm (n=1). Shape of compound eye: not or only slightly bulging. Color pattern of pilosity below anterior ocellus in female: predominantly white throughout. Sculpture of frons in female: reticulate rugose, rugae somewhat thickened, without dorsoventral trend. Genal carina in female: absent. Width of gena in lateral view: weakly expanded, posterior margin parallel to posterior margin of eye. Density of genal setae: moderately to highly dense, setae conspicuous. Color of genal setae: white to off-white. Sculpture of base of mandible in female: minutely reticulate. Color of A1 in female: yellow throughout; light to dark brown throughout, or with apex and base slightly lighter, often yellowish. Color of A3 in female: brown; yellow basally, darkening to brown near apex. Sculpture of dorsal pronotal nucha in female: predominantly to completely sculptured. Color of pilosity of pronotal <!--PageBreak-->shoulder in female: predominantly white to off-white. Sculpture along humeral margin of mesoscutum: well-defined throughout. Color of pilosity of mesonotum in female: predominantly light to dark brown. Transition from lateral to posterior margin of propodeum in dorsal view: forming distinct angle, corner of propodeum well defined. Shape of mesoscutum in lateral view: bulging in anterior third. Pilosity on metapleuron above hind coxa: glabrous or with few scattered setae. Form of fore wing submarginal vein in female: nebulous at or just before upcurve to marginal vein, not reaching margin as a tubular vein. Fine pilosity of lateral T1 in female: absent. Width of metasoma: very wide, width of S3 <!--PageBreak-->&gt; 2 times medial length. Distribution of pilosity on T2–T5 in female: individual tergites glabrous anteriorly, densely setose posteriorly. Sculpture of T3 in female: longitudinally striate throughout; longitudinally striate laterally with prominent reticulate to rugulose elements medially. Overall sculpture of S3: with dense, fine longitudinal carinae. Sculpture of medial S3 in female: with broadly obliterated or with distinct smooth patch.</p></tp:treatment-sec><tp:treatment-sec sec-type="Diagnosis"><title>Diagnosis.</title><p>Differs from all other Afrotropical <italic>ernstii</italic>-group species except <italic><tp:taxon-name>Scelio dupondi</tp:taxon-name></italic> by the setal pattern of the lateral metasoma (<xref ref-type="fig" rid="F12">Figs 68</xref>, <xref ref-type="fig" rid="F14">80</xref>). Differing from <italic><tp:taxon-name>Scelio dupondi</tp:taxon-name></italic> in its in larger size, wider metasoma, the coarser, more irregular and less compact sculpture on the metasomal sterna (often with some unsculptured patches on S3, <xref ref-type="fig" rid="F14">Fig. 84</xref>), and the well-developed S3 felt field, which is elevated on a keel-like projection (<xref ref-type="fig" rid="F14">Fig. 84</xref>).</p><fig id="F14" position="float" orientation="portrait"><label>Figures 79–84.</label><caption><p><xref ref-type="fn" rid="FN127"><sup>127</sup></xref> <italic><tp:taxon-name>Scelio janseni</tp:taxon-name></italic> sp. n. <bold>79–81</bold> holotype female (OSUC <ext-link xmlns:xlink="http://www.w3.org/1999/xlink" ext-link-type="uri" xlink:href="http://hol.osu.edu/spmInfo.html?id=OSUC%20222129" xlink:type="simple">222129</ext-link>), 82–84 paratype female (OSUC <ext-link xmlns:xlink="http://www.w3.org/1999/xlink" ext-link-type="uri" xlink:href="http://hol.osu.edu/spmInfo.html?id=OSUC%20212237" xlink:type="simple">212237</ext-link>). <bold>79</bold> Habitus, dorsal view <bold>80</bold> Habitus, lateral view <bold>81</bold> Mesosoma, dorsal view <bold>82</bold> Head and mesosoma, lateral view <bold>83</bold> Head, anterior view <bold>84</bold> Metasoma, ventral-oblique view. Scale bars in millimeters.</p></caption><graphic xmlns:xlink="http://www.w3.org/1999/xlink" xlink:href="ZooKeys-380-001-g014.jpg" position="float" orientation="portrait" xlink:type="simple"/></fig></tp:treatment-sec><tp:treatment-sec sec-type="Etymology"><title>Etymology.</title><p>The epithet is used as a genitive noun derived from the Dutch name for the one of the Thompson twin detective characters in Tintin comics. The two were always being confused with one another. See also <italic><tp:taxon-name>Scelio dupondi</tp:taxon-name></italic>.</p></tp:treatment-sec><tp:treatment-sec sec-type="Link to distribution map"><title>Link to distribution map.</title><p><ext-link xmlns:xlink="http://www.w3.org/1999/xlink" ext-link-type="uri" xlink:href="http://hol.osu.edu/map-large.html?id=244959" xlink:type="simple">http://hol.osu.edu/map-large.html?id=244959</ext-link></p></tp:treatment-sec><tp:treatment-sec sec-type="Material examined"><title>Material examined.</title><p><italic>Holotype</italic>, female: <bold>SOUTH AFRICA</bold>: Limpopo Prov., nr. Den Staat Farm, by Limpopo River, Samaria Farm, <named-content xmlns:xlink="http://www.w3.org/1999/xlink" content-type="dwc:verbatimCoordinates" xlink:type="simple">22°11.504'S, 29°16.812'E</named-content>, 1750ft, 18.XII–31.III.2000, flight intercept trap, T. K. Philips, OSUC <ext-link xmlns:xlink="http://www.w3.org/1999/xlink" ext-link-type="uri" xlink:href="http://hol.osu.edu/spmInfo.html?id=OSUC%20222129" xlink:type="simple">222129</ext-link> (deposited in OSUC). <italic>Paratypes</italic>: (11 females, 1 male) <bold>CAMEROON</bold>: 1 female, OSUC <ext-link xmlns:xlink="http://www.w3.org/1999/xlink" ext-link-type="uri" xlink:href="http://hol.osu.edu/spmInfo.html?id=OSUC%20212121" xlink:type="simple">212121</ext-link> (CNCI). <bold>KENYA</bold>: 1 female, 1 male, OSUC <ext-link xmlns:xlink="http://www.w3.org/1999/xlink" ext-link-type="uri" xlink:href="http://hol.osu.edu/spmInfo.html?id=OSUC%20234676" xlink:type="simple">234676</ext-link>, <ext-link xmlns:xlink="http://www.w3.org/1999/xlink" ext-link-type="uri" xlink:href="http://hol.osu.edu/spmInfo.html?id=OSUC%20250971" xlink:type="simple">250971</ext-link> (CNCI). <bold>SOUTH AFRICA</bold>: 9 females, OSUC <ext-link xmlns:xlink="http://www.w3.org/1999/xlink" ext-link-type="uri" xlink:href="http://hol.osu.edu/spmInfo.html?id=OSUC%20212236" xlink:type="simple">212236</ext-link>-<ext-link xmlns:xlink="http://www.w3.org/1999/xlink" ext-link-type="uri" xlink:href="http://hol.osu.edu/spmInfo.html?id=OSUC%20212238" xlink:type="simple">212238</ext-link>, <ext-link xmlns:xlink="http://www.w3.org/1999/xlink" ext-link-type="uri" xlink:href="http://hol.osu.edu/spmInfo.html?id=OSUC%20212455" xlink:type="simple">212455</ext-link>-<ext-link xmlns:xlink="http://www.w3.org/1999/xlink" ext-link-type="uri" xlink:href="http://hol.osu.edu/spmInfo.html?id=OSUC%20212456" xlink:type="simple">212456</ext-link>, <ext-link xmlns:xlink="http://www.w3.org/1999/xlink" ext-link-type="uri" xlink:href="http://hol.osu.edu/spmInfo.html?id=OSUC%20212784" xlink:type="simple">212784</ext-link>, <ext-link xmlns:xlink="http://www.w3.org/1999/xlink" ext-link-type="uri" xlink:href="http://hol.osu.edu/spmInfo.html?id=OSUC%20213080" xlink:type="simple">213080</ext-link> (CNCI); OSUC <ext-link xmlns:xlink="http://www.w3.org/1999/xlink" ext-link-type="uri" xlink:href="http://hol.osu.edu/spmInfo.html?id=OSUC%20222128" xlink:type="simple">222128</ext-link>, <ext-link xmlns:xlink="http://www.w3.org/1999/xlink" ext-link-type="uri" xlink:href="http://hol.osu.edu/spmInfo.html?id=OSUC%20222132" xlink:type="simple">222132</ext-link> (OSUC).</p></tp:treatment-sec><tp:treatment-sec sec-type="Comments"><title>Comments.</title><p><italic><tp:taxon-name>Scelio janseni</tp:taxon-name></italic> is very similar to its smaller, putative sister species <italic><tp:taxon-name>Scelio dupondi</tp:taxon-name></italic>. A single male is known, its flagellum has a distinctly different form than <italic><tp:taxon-name>Scelio dupondi</tp:taxon-name></italic>, with A3–A5 distinctly broader towards the apex, and A5–A6 somewhat compact and shorter. The scape is often very slightly darker dorsomedially, A3 is more commonly brown more or less throughout, less commonly with yellow present in basal 1/3 to 1/2. The RSS is a fine linear carina that is slightly elevated apically. Sculpture of T3 varies from more or less longitudinal to more or less reticulate, the latter state is more common in the specimens observed. See also Comments for <italic><tp:taxon-name>Scelio dupondi</tp:taxon-name></italic>. In most individuals the sculpture of posteromedial T1 to anteromedial T3 is slightly obliterated in patches. The fine pilosity of lateral T1 common in many Afrotropical <italic><tp:taxon-name>Scelio</tp:taxon-name></italic> seems to be absent, though one or two of the most anterior setae are often slightly narrower and thinner than the more prominent thick setae seen throughout.</p></tp:treatment-sec><tp:treatment-sec><!--Section generated to contain objects referenced in tp:taxon-treatment.--><fig id="F12" position="float" orientation="portrait"><label>Figures 67–72.</label><caption><p><xref ref-type="fn" rid="FN125"><sup>125</sup></xref> <italic><tp:taxon-name>Scelio dupondi</tp:taxon-name></italic> sp. n., paratype female (OSUC <ext-link xmlns:xlink="http://www.w3.org/1999/xlink" ext-link-type="uri" xlink:href="http://hol.osu.edu/spmInfo.html?id=OSUC%20213048" xlink:type="simple">213048</ext-link>). <bold>67</bold> Habitus, dorsal view <bold>68</bold> Habitus, lateral view <bold>69</bold> Mesosoma, dorsal view <bold>70</bold> Mesosoma, lateral view <bold>71</bold> Head, anterior view <bold>72</bold> Metasoma, ventral view. Scale bars in millimeters.</p></caption><graphic xmlns:xlink="http://www.w3.org/1999/xlink" xlink:href="ZooKeys-380-001-g012.jpg" position="float" orientation="portrait" xlink:type="simple"/></fig><fn-group><fn id="FN127"><p>127	<ext-link xmlns:xlink="http://www.w3.org/1999/xlink" ext-link-type="uri" xlink:href="http://morphbank.net/?id=787856" xlink:type="simple">http://morphbank.net/?id=787856</ext-link></p></fn><fn id="FN30"><p>30	<ext-link xmlns:xlink="http://www.w3.org/1999/xlink" ext-link-type="uri" xlink:href="http://morphbank.net/?id=787856" xlink:type="simple">http://morphbank.net/?id=787856</ext-link></p></fn><fn id="FN125"><p>125	<ext-link xmlns:xlink="http://www.w3.org/1999/xlink" ext-link-type="uri" xlink:href="http://morphbank.net/?id=787859" xlink:type="simple">http://morphbank.net/?id=787859</ext-link></p></fn></fn-group></tp:treatment-sec></tp:taxon-treatment>
