# Supplementary material for: Monograph of the Afrotropical species of Scelio Latreille (Hymenoptera, Platygastridae), egg parasitoids of acridid grasshoppers (Orthoptera, Acrididae)
Source: Zookeys. 2014 Feb 17;(380):1–188. doi: 10.3897/zookeys.380.5755 (PMC3950483; doi:10.3897/zookeys.380.5755)
Supplement: XML Treatment for Scelio mauritanicus [file zookeys.380.5755-treatment10.xml]

<!DOCTYPE tp:taxon-treatment
  PUBLIC "-//TaxonX//DTD Taxonomic Treatment Publishing DTD v0 20100105//EN" "tax-treatment-NSO.dtd">
<tp:taxon-treatment xmlns:tp="http://www.plazi.org/taxpub"><tp:treatment-meta><mixed-citation publication-type="journal"><person-group><name><surname>Yoder</surname><given-names>Matthew J.</given-names></name><name><surname>Valerio</surname><given-names>Alejandro A.</given-names></name><name><surname>Polaszek</surname><given-names>Andrew</given-names></name><name><surname>van Noort</surname><given-names>Simon</given-names></name><name><surname>Masner</surname><given-names>Lubomír</given-names></name><name><surname>Johnson</surname><given-names>Norman F.</given-names></name></person-group><article-title>Monograph of the Afrotropical species of <italic>Scelio</italic> Latreille (Hymenoptera, Platygastridae), egg parasitoids of acridid grasshoppers (Orthoptera, Acrididae)</article-title><source>Zookeys</source><day>17</day><month>2</month><year>2014</year><volume>2014</volume><issue>380</issue><fpage>1</fpage><lpage>188</lpage><pub-id pub-id-type="doi">10.3897/zookeys.380.5755</pub-id></mixed-citation></tp:treatment-meta><tp:nomenclature><tp:taxon-name>
                            <tp:taxon-name-part taxon-name-part-type="genus">Scelio</tp:taxon-name-part>
                            <tp:taxon-name-part taxon-name-part-type="species">mauritanicus</tp:taxon-name-part>
                            <object-id xmlns:xlink="http://www.w3.org/1999/xlink" xlink:type="simple">http://zoobank.org/283D3C16-4E6B-45DA-8FE4-952E7F018C5B</object-id>
                            <object-id xmlns:xlink="http://www.w3.org/1999/xlink" xlink:type="simple">urn:lsid:biosci.ohio-state.edu:osuc_concepts:5272</object-id>
                            <object-id xmlns:xlink="http://www.w3.org/1999/xlink" xlink:type="simple">http://species-id.net/wiki/Scelio_mauritanicus</object-id>
                        </tp:taxon-name><tp:taxon-authority>Risbec</tp:taxon-authority><xref ref-type="fig" rid="F15">Figures 85–90</xref><xref ref-type="fn" rid="FN31">; Morphbank <sup>31</sup></xref><tp:nomenclature-citation-list><tp:nomenclature-citation><tp:taxon-name>Scelio mauritanicus</tp:taxon-name><comment> Risbec, 1950: 587 (original description); <xref ref-type="bibr" rid="B27">Risbec 1954</xref>: 1038 (description, variation, suggested synonymy); <xref ref-type="bibr" rid="B28">Risbec 1957</xref>: 147 (variation); <xref ref-type="bibr" rid="B23">Nixon 1958</xref>: 311, 317 (keyed); <xref ref-type="bibr" rid="B19">Masner 1976</xref>: 18 (type information).</comment></tp:nomenclature-citation><!--PageBreak--><tp:nomenclature-citation><tp:taxon-name>Scelio cahirensis</tp:taxon-name><comment> Priesner, 1951: 144. (original description); <xref ref-type="bibr" rid="B17">Kononova and Kozlov 2008</xref>: 140, 156 (description, keyed). syn. n.</comment></tp:nomenclature-citation><tp:nomenclature-citation><tp:taxon-name>Scelio mauritanicus</tp:taxon-name><comment><ext-link xmlns:xlink="http://www.w3.org/1999/xlink" ext-link-type="uri" xlink:href="http://zoobank.org/458735E6-4A5B-447F-B719-386BB451163D" xlink:type="simple">http://zoobank.org/458735E6-4A5B-447F-B719-386BB451163D</ext-link></comment></tp:nomenclature-citation><tp:nomenclature-citation><tp:taxon-name>Scelio mauritanicus</tp:taxon-name><comment><ext-link xmlns:xlink="http://www.w3.org/1999/xlink" ext-link-type="uri" xlink:href="http://lsid.tdwg.org/urn:lsid:biosci.ohio-state.edu:osuc_concepts:5186" xlink:type="simple">urn:lsid:biosci.ohio-state.edu:osuc_concepts:5186</ext-link></comment></tp:nomenclature-citation></tp:nomenclature-citation-list></tp:nomenclature><tp:treatment-sec sec-type="Description"><title>Description.</title><p>Female body length: 3.12–4.30 mm (n=24). Male body length: 2.57–4.50 mm (n=37). Shape of compound eye: not or only slightly bulging. Color pattern of pilosity below anterior ocellus in female: predominantly white throughout. Sculpture of frons in female: reticulate rugulose, sculpture finer, typically without dorsoventral trend. Genal carina in female: absent. Width of gena in lateral view: weakly expanded, posterior margin parallel to posterior margin of eye. Density of genal setae: moderately to highly dense, setae conspicuous. Color of genal setae: white to off-white. Sculpture of base of mandible in female: smooth. Color of A1 in female: yellow to light brown at base, darkening near mid point to light to dark brown. Color of A3 in female: brown. Sculpture of dorsal pronotal nucha in female: predominantly to completely smooth. Color of pilosity of pronotal shoulder in female: predominantly white to off-white. Sculpture along humeral margin of mesoscutum: well-defined throughout. Color of pilosity of mesonotum in female: predominantly light to dark brown. Transition from lateral to posterior margin of propodeum in dorsal view: forming distinct angle, corner of propodeum well defined. Shape of mesoscutum in lateral view: more or less flat. Pilosity on metapleuron above hind coxa: glabrous or with few scattered setae. Form of fore wing submarginal vein in female: tubular throughout from base to costal margin. Fine pilosity of lateral T1 in female: present. Width of metasoma: very wide, width of S3 &gt; 2 times medial length. Distribution of pilosity on T2–T5 in female: more or less evenly distributed throughout. Sculpture of T3 in female: longitudinally striate laterally with prominent reticulate to rugulose elements medially. Overall sculpture of S3: with dense, fine longitudinal carinae. Sculpture of medial S3 in female: present throughout.</p></tp:treatment-sec><tp:treatment-sec sec-type="Diagnosis"><title>Diagnosis.</title><p>Similar to other Afrotropical <italic>ernstii</italic>-group species with the genal carina absent. Distinguishable by the completely smooth pronotal nucha (<xref ref-type="fig" rid="F15">Fig. 87</xref>, <italic>pn</italic>). The combination of the very flat mesoscutum, color transition from yellow to brown on the scape, and rugulose sculpture of medial T3 may be further used to aid in the diagnosis of many individuals.</p><fig id="F15" position="float" orientation="portrait"><label>Figures 85–90.</label><caption><p><xref ref-type="fn" rid="FN128"><sup>128</sup></xref> <italic><tp:taxon-name>Scelio mauritanicus</tp:taxon-name></italic> Risbec, female (OSUC <ext-link xmlns:xlink="http://www.w3.org/1999/xlink" ext-link-type="uri" xlink:href="http://hol.osu.edu/spmInfo.html?id=OSUC%20213146" xlink:type="simple">213146</ext-link>). <bold>85</bold> Habitus, dorsal view <bold>86</bold> Habitus, lateral view <bold>87</bold> Head and mesosoma, dorsal view <bold>88</bold> Head and mesosoma, lateral view <bold>89</bold> Head, anterior view <bold>90</bold> Head, lateral view. <italic>pn</italic>, pronotal nucha. Scale bars in millimeters.</p></caption><graphic xmlns:xlink="http://www.w3.org/1999/xlink" xlink:href="ZooKeys-380-001-g015.jpg" position="float" orientation="portrait" xlink:type="simple"/></fig></tp:treatment-sec><tp:treatment-sec sec-type="Link to distribution map"><title>Link to distribution map.</title><p><ext-link xmlns:xlink="http://www.w3.org/1999/xlink" ext-link-type="uri" xlink:href="http://hol.osu.edu/map-large.html?id=5272" xlink:type="simple">http://hol.osu.edu/map-large.html?id=5272</ext-link></p></tp:treatment-sec><tp:treatment-sec sec-type="Material examined"><title>Material examined.</title><p><italic>Lectotype</italic>, <italic><tp:taxon-name>Scelio mauritanicus</tp:taxon-name></italic>, female (<bold>present designation</bold>): <bold>MAURITANIA</bold>: Trarza Rég., millet stalk, Rkîz, 24.VI.1946, [RKIZ, ‘tige de mil’, 24.6.1946, boîte 10], OSUC <ext-link xmlns:xlink="http://www.w3.org/1999/xlink" ext-link-type="uri" xlink:href="http://hol.osu.edu/spmInfo.html?id=OSUC%20250704" xlink:type="simple">250704</ext-link> (deposited in MNHN). <italic>Holotype</italic>, <italic><tp:taxon-name>Scelio cahirensis</tp:taxon-name></italic>: <bold>EGYPT</bold>: Pyramids, 15.10.33, Dr. H. Priesner, type No. 70877 (deposited in USNM). <italic>Paralectotype</italic>, <italic><tp:taxon-name>Scelio mauritanicus</tp:taxon-name></italic>: <bold>SENEGAL</bold>: 1 male, OSUC <ext-link xmlns:xlink="http://www.w3.org/1999/xlink" ext-link-type="uri" xlink:href="http://hol.osu.edu/spmInfo.html?id=OSUC%20254716" xlink:type="simple">254716</ext-link> (MNHN). <italic>Paratypes</italic>, <italic><tp:taxon-name>Scelio cahirensis</tp:taxon-name></italic>: <bold>EGYPT</bold>: 2 females, OSUC <ext-link xmlns:xlink="http://www.w3.org/1999/xlink" ext-link-type="uri" xlink:href="http://hol.osu.edu/spmInfo.html?id=OSUC%20244152" xlink:type="simple">244152</ext-link>, <ext-link xmlns:xlink="http://www.w3.org/1999/xlink" ext-link-type="uri" xlink:href="http://hol.osu.edu/spmInfo.html?id=OSUC%20244153" xlink:type="simple">244153</ext-link> (USNM). <italic>Other material</italic>: (36 females, 26 males, 9 unknowns) <bold>BENIN</bold>: 1 female, 1 unknown, BMNH(E)#790391 (BMNH); OSUC <ext-link xmlns:xlink="http://www.w3.org/1999/xlink" ext-link-type="uri" xlink:href="http://hol.osu.edu/spmInfo.html?id=OSUC%20211374" xlink:type="simple">211374</ext-link> (CNCI). <bold>BURKINA</bold> <bold>FASO</bold>: 1 female, OSUC <ext-link xmlns:xlink="http://www.w3.org/1999/xlink" ext-link-type="uri" xlink:href="http://hol.osu.edu/spmInfo.html?id=OSUC%20213087" xlink:type="simple">213087</ext-link> (CNCI). <bold>BURUNDI</bold>: 1 female, OSUC <ext-link xmlns:xlink="http://www.w3.org/1999/xlink" ext-link-type="uri" xlink:href="http://hol.osu.edu/spmInfo.html?id=OSUC%20182053" xlink:type="simple">182053</ext-link> (RMCA). <bold>CAMEROON</bold>: 1 female, <!--PageBreak-->OSUC <ext-link xmlns:xlink="http://www.w3.org/1999/xlink" ext-link-type="uri" xlink:href="http://hol.osu.edu/spmInfo.html?id=OSUC%20212126" xlink:type="simple">212126</ext-link> (CNCI). <bold>EGYPT</bold>: 2 females, OSUC <ext-link xmlns:xlink="http://www.w3.org/1999/xlink" ext-link-type="uri" xlink:href="http://hol.osu.edu/spmInfo.html?id=OSUC%20244152" xlink:type="simple">244152</ext-link>–<ext-link xmlns:xlink="http://www.w3.org/1999/xlink" ext-link-type="uri" xlink:href="http://hol.osu.edu/spmInfo.html?id=OSUC%20244153" xlink:type="simple">244153</ext-link> (USNM). <bold>ERITREA</bold>: 3 unknowns, BMNH(E)#790390, <ext-link xmlns:xlink="http://www.w3.org/1999/xlink" ext-link-type="uri" xlink:href="http://hol.osu.edu/spmInfo.html?id=OSUC%20790419" xlink:type="simple">790419</ext-link>–<ext-link xmlns:xlink="http://www.w3.org/1999/xlink" ext-link-type="uri" xlink:href="http://hol.osu.edu/spmInfo.html?id=OSUC%20790420" xlink:type="simple">790420</ext-link> (BMNH). <bold>IVORY</bold> <bold>COAST</bold>: 7 females, OSUC <ext-link xmlns:xlink="http://www.w3.org/1999/xlink" ext-link-type="uri" xlink:href="http://hol.osu.edu/spmInfo.html?id=OSUC%20212925" xlink:type="simple">212925</ext-link>, <ext-link xmlns:xlink="http://www.w3.org/1999/xlink" ext-link-type="uri" xlink:href="http://hol.osu.edu/spmInfo.html?id=OSUC%20213017" xlink:type="simple">213017</ext-link>, <ext-link xmlns:xlink="http://www.w3.org/1999/xlink" ext-link-type="uri" xlink:href="http://hol.osu.edu/spmInfo.html?id=OSUC%20213221" xlink:type="simple">213221</ext-link>, <ext-link xmlns:xlink="http://www.w3.org/1999/xlink" ext-link-type="uri" xlink:href="http://hol.osu.edu/spmInfo.html?id=OSUC%20213223" xlink:type="simple">213223</ext-link>, <ext-link xmlns:xlink="http://www.w3.org/1999/xlink" ext-link-type="uri" xlink:href="http://hol.osu.edu/spmInfo.html?id=OSUC%20213232" xlink:type="simple">213232</ext-link>, <ext-link xmlns:xlink="http://www.w3.org/1999/xlink" ext-link-type="uri" xlink:href="http://hol.osu.edu/spmInfo.html?id=OSUC%20213237" xlink:type="simple">213237</ext-link> (CNCI); OSUC <ext-link xmlns:xlink="http://www.w3.org/1999/xlink" ext-link-type="uri" xlink:href="http://hol.osu.edu/spmInfo.html?id=OSUC%20213071" xlink:type="simple">213071</ext-link> (OSUC). <bold>KENYA</bold>: 2 females, OSUC <ext-link xmlns:xlink="http://www.w3.org/1999/xlink" ext-link-type="uri" xlink:href="http://hol.osu.edu/spmInfo.html?id=OSUC%20234665" xlink:type="simple">234665</ext-link>–<ext-link xmlns:xlink="http://www.w3.org/1999/xlink" ext-link-type="uri" xlink:href="http://hol.osu.edu/spmInfo.html?id=OSUC%20234666" xlink:type="simple">234666</ext-link> (CNCI). <bold>MALI</bold>: 1 unknown, BMNH(E)#790392 (BMNH). <bold>NIGERIA</bold>: 9 females, 18 males, OSUC <ext-link xmlns:xlink="http://www.w3.org/1999/xlink" ext-link-type="uri" xlink:href="http://hol.osu.edu/spmInfo.html?id=OSUC%20211665" xlink:type="simple">211665</ext-link>–<ext-link xmlns:xlink="http://www.w3.org/1999/xlink" ext-link-type="uri" xlink:href="http://hol.osu.edu/spmInfo.html?id=OSUC%20211666" xlink:type="simple">211666</ext-link>, <ext-link xmlns:xlink="http://www.w3.org/1999/xlink" ext-link-type="uri" xlink:href="http://hol.osu.edu/spmInfo.html?id=OSUC%20211888" xlink:type="simple">211888</ext-link>, <ext-link xmlns:xlink="http://www.w3.org/1999/xlink" ext-link-type="uri" xlink:href="http://hol.osu.edu/spmInfo.html?id=OSUC%20212172" xlink:type="simple">212172</ext-link>, <ext-link xmlns:xlink="http://www.w3.org/1999/xlink" ext-link-type="uri" xlink:href="http://hol.osu.edu/spmInfo.html?id=OSUC%20212177" xlink:type="simple">212177</ext-link>, <ext-link xmlns:xlink="http://www.w3.org/1999/xlink" ext-link-type="uri" xlink:href="http://hol.osu.edu/spmInfo.html?id=OSUC%20212179" xlink:type="simple">212179</ext-link>, <ext-link xmlns:xlink="http://www.w3.org/1999/xlink" ext-link-type="uri" xlink:href="http://hol.osu.edu/spmInfo.html?id=OSUC%20212184" xlink:type="simple">212184</ext-link>, <ext-link xmlns:xlink="http://www.w3.org/1999/xlink" ext-link-type="uri" xlink:href="http://hol.osu.edu/spmInfo.html?id=OSUC%20212188" xlink:type="simple">212188</ext-link>, <ext-link xmlns:xlink="http://www.w3.org/1999/xlink" ext-link-type="uri" xlink:href="http://hol.osu.edu/spmInfo.html?id=OSUC%20212194" xlink:type="simple">212194</ext-link>, <ext-link xmlns:xlink="http://www.w3.org/1999/xlink" ext-link-type="uri" xlink:href="http://hol.osu.edu/spmInfo.html?id=OSUC%20212685" xlink:type="simple">212685</ext-link>, <ext-link xmlns:xlink="http://www.w3.org/1999/xlink" ext-link-type="uri" xlink:href="http://hol.osu.edu/spmInfo.html?id=OSUC%20212691" xlink:type="simple">212691</ext-link>–<ext-link xmlns:xlink="http://www.w3.org/1999/xlink" ext-link-type="uri" xlink:href="http://hol.osu.edu/spmInfo.html?id=OSUC%20212692" xlink:type="simple">212692</ext-link>, <ext-link xmlns:xlink="http://www.w3.org/1999/xlink" ext-link-type="uri" xlink:href="http://hol.osu.edu/spmInfo.html?id=OSUC%20212706" xlink:type="simple">212706</ext-link>, <ext-link xmlns:xlink="http://www.w3.org/1999/xlink" ext-link-type="uri" xlink:href="http://hol.osu.edu/spmInfo.html?id=OSUC%20212716" xlink:type="simple">212716</ext-link>, <ext-link xmlns:xlink="http://www.w3.org/1999/xlink" ext-link-type="uri" xlink:href="http://hol.osu.edu/spmInfo.html?id=OSUC%20212737" xlink:type="simple">212737</ext-link>, <ext-link xmlns:xlink="http://www.w3.org/1999/xlink" ext-link-type="uri" xlink:href="http://hol.osu.edu/spmInfo.html?id=OSUC%20212813" xlink:type="simple">212813</ext-link>, <ext-link xmlns:xlink="http://www.w3.org/1999/xlink" ext-link-type="uri" xlink:href="http://hol.osu.edu/spmInfo.html?id=OSUC%20213030" xlink:type="simple">213030</ext-link>–<ext-link xmlns:xlink="http://www.w3.org/1999/xlink" ext-link-type="uri" xlink:href="http://hol.osu.edu/spmInfo.html?id=OSUC%20213031" xlink:type="simple">213031</ext-link>, <ext-link xmlns:xlink="http://www.w3.org/1999/xlink" ext-link-type="uri" xlink:href="http://hol.osu.edu/spmInfo.html?id=OSUC%20213033" xlink:type="simple">213033</ext-link>, <ext-link xmlns:xlink="http://www.w3.org/1999/xlink" ext-link-type="uri" xlink:href="http://hol.osu.edu/spmInfo.html?id=OSUC%20213143" xlink:type="simple">213143</ext-link>, <ext-link xmlns:xlink="http://www.w3.org/1999/xlink" ext-link-type="uri" xlink:href="http://hol.osu.edu/spmInfo.html?id=OSUC%20213146" xlink:type="simple">213146</ext-link>, <ext-link xmlns:xlink="http://www.w3.org/1999/xlink" ext-link-type="uri" xlink:href="http://hol.osu.edu/spmInfo.html?id=OSUC%20213154" xlink:type="simple">213154</ext-link>, <ext-link xmlns:xlink="http://www.w3.org/1999/xlink" ext-link-type="uri" xlink:href="http://hol.osu.edu/spmInfo.html?id=OSUC%20250970" xlink:type="simple">250970</ext-link>, <ext-link xmlns:xlink="http://www.w3.org/1999/xlink" ext-link-type="uri" xlink:href="http://hol.osu.edu/spmInfo.html?id=OSUC%20250995" xlink:type="simple">250995</ext-link>, <ext-link xmlns:xlink="http://www.w3.org/1999/xlink" ext-link-type="uri" xlink:href="http://hol.osu.edu/spmInfo.html?id=OSUC%20251013" xlink:type="simple">251013</ext-link> <!--PageBreak-->(CNCI); OSUC <ext-link xmlns:xlink="http://www.w3.org/1999/xlink" ext-link-type="uri" xlink:href="http://hol.osu.edu/spmInfo.html?id=OSUC%20212696" xlink:type="simple">212696</ext-link>, <ext-link xmlns:xlink="http://www.w3.org/1999/xlink" ext-link-type="uri" xlink:href="http://hol.osu.edu/spmInfo.html?id=OSUC%20212738" xlink:type="simple">212738</ext-link> (OSUC). <bold>RWANDA</bold>: 1 female, OSUC <ext-link xmlns:xlink="http://www.w3.org/1999/xlink" ext-link-type="uri" xlink:href="http://hol.osu.edu/spmInfo.html?id=OSUC%20182052" xlink:type="simple">182052</ext-link> (RMCA). <bold>SENEGAL</bold>: 1 male, OSUC <ext-link xmlns:xlink="http://www.w3.org/1999/xlink" ext-link-type="uri" xlink:href="http://hol.osu.edu/spmInfo.html?id=OSUC%20254724" xlink:type="simple">254724</ext-link> (MNHN). <bold>SUDAN</bold>: 1 female, OSUC <ext-link xmlns:xlink="http://www.w3.org/1999/xlink" ext-link-type="uri" xlink:href="http://hol.osu.edu/spmInfo.html?id=OSUC%20244077" xlink:type="simple">244077</ext-link> (USNM). <bold>TANZANIA</bold>: 3 unknowns, BMNH(E)#790388, 790417–790418 (BMNH). <bold>UNITED</bold> <bold>ARAB</bold> <bold>EMIRATES</bold>: 3 females, 1 unknown, BMNH(E)#790389 (BMNH); OSUC <ext-link xmlns:xlink="http://www.w3.org/1999/xlink" ext-link-type="uri" xlink:href="http://hol.osu.edu/spmInfo.html?id=OSUC%20214076" xlink:type="simple">214076</ext-link> (CNCI); OSUC <ext-link xmlns:xlink="http://www.w3.org/1999/xlink" ext-link-type="uri" xlink:href="http://hol.osu.edu/spmInfo.html?id=OSUC%20214057" xlink:type="simple">214057</ext-link>, <ext-link xmlns:xlink="http://www.w3.org/1999/xlink" ext-link-type="uri" xlink:href="http://hol.osu.edu/spmInfo.html?id=OSUC%20214060" xlink:type="simple">214060</ext-link> (OSUC). <bold>YEMEN</bold>: 7 females, 7 males, OSUC <ext-link xmlns:xlink="http://www.w3.org/1999/xlink" ext-link-type="uri" xlink:href="http://hol.osu.edu/spmInfo.html?id=OSUC%20212476" xlink:type="simple">212476</ext-link>, <ext-link xmlns:xlink="http://www.w3.org/1999/xlink" ext-link-type="uri" xlink:href="http://hol.osu.edu/spmInfo.html?id=OSUC%20250681" xlink:type="simple">250681</ext-link>, <ext-link xmlns:xlink="http://www.w3.org/1999/xlink" ext-link-type="uri" xlink:href="http://hol.osu.edu/spmInfo.html?id=OSUC%20251008" xlink:type="simple">251008</ext-link>, <ext-link xmlns:xlink="http://www.w3.org/1999/xlink" ext-link-type="uri" xlink:href="http://hol.osu.edu/spmInfo.html?id=OSUC%20251065" xlink:type="simple">251065</ext-link>, <ext-link xmlns:xlink="http://www.w3.org/1999/xlink" ext-link-type="uri" xlink:href="http://hol.osu.edu/spmInfo.html?id=OSUC%20254669" xlink:type="simple">254669</ext-link>–<ext-link xmlns:xlink="http://www.w3.org/1999/xlink" ext-link-type="uri" xlink:href="http://hol.osu.edu/spmInfo.html?id=OSUC%20254670" xlink:type="simple">254670</ext-link>, <ext-link xmlns:xlink="http://www.w3.org/1999/xlink" ext-link-type="uri" xlink:href="http://hol.osu.edu/spmInfo.html?id=OSUC%20254681" xlink:type="simple">254681</ext-link>, <ext-link xmlns:xlink="http://www.w3.org/1999/xlink" ext-link-type="uri" xlink:href="http://hol.osu.edu/spmInfo.html?id=OSUC%20254688" xlink:type="simple">254688</ext-link>, <ext-link xmlns:xlink="http://www.w3.org/1999/xlink" ext-link-type="uri" xlink:href="http://hol.osu.edu/spmInfo.html?id=OSUC%20254695" xlink:type="simple">254695</ext-link>–<ext-link xmlns:xlink="http://www.w3.org/1999/xlink" ext-link-type="uri" xlink:href="http://hol.osu.edu/spmInfo.html?id=OSUC%20254696" xlink:type="simple">254696</ext-link>, <ext-link xmlns:xlink="http://www.w3.org/1999/xlink" ext-link-type="uri" xlink:href="http://hol.osu.edu/spmInfo.html?id=OSUC%20254775" xlink:type="simple">254775</ext-link>, <ext-link xmlns:xlink="http://www.w3.org/1999/xlink" ext-link-type="uri" xlink:href="http://hol.osu.edu/spmInfo.html?id=OSUC%20254784" xlink:type="simple">254784</ext-link>, <ext-link xmlns:xlink="http://www.w3.org/1999/xlink" ext-link-type="uri" xlink:href="http://hol.osu.edu/spmInfo.html?id=OSUC%20254786" xlink:type="simple">254786</ext-link>, <ext-link xmlns:xlink="http://www.w3.org/1999/xlink" ext-link-type="uri" xlink:href="http://hol.osu.edu/spmInfo.html?id=OSUC%20254788" xlink:type="simple">254788</ext-link> (CNCI).</p></tp:treatment-sec><tp:treatment-sec sec-type="Comments"><title>Comments.</title><p>The lectotype of <italic><tp:taxon-name>Scelio mauritanicus</tp:taxon-name></italic> (OSUC <ext-link xmlns:xlink="http://www.w3.org/1999/xlink" ext-link-type="uri" xlink:href="http://hol.osu.edu/spmInfo.html?id=OSUC%20250704" xlink:type="simple">250704</ext-link>) was identified by unique label data “Mauritanie, Rkiz., 24-6-1946”. It, and the type material of <italic><tp:taxon-name>Scelio cahirensis</tp:taxon-name></italic> match well, both being smaller individuals within the presently circumscribed size range (see below). The available material falls into a gradation between three general morphotypes. Given this variation we do not feel it prudent to subdivide <italic><tp:taxon-name>Scelio mauritanicus</tp:taxon-name></italic> into two or three separate species. All three morphotypes share several core characters, these first noted by <xref ref-type="bibr" rid="B23">Nixon (1958)</xref>: the absence of sculpture on the pronotal nucha is constant and obvious (<xref ref-type="fig" rid="F15">Fig. 87</xref>, <italic>pn</italic>); the mesonotum is relatively flat; the fore wing does not or just reaches T6; and sculpture medial to the lateral ocelli is usually obliterated or smoothed. Several additional characters link a majority of specimens: in females and larger males the fore wing has a golden infuscation more or less throughout; the eye is slightly quadrate in lateral view; the medial sculpture of T3 is variable, though it is usually at least slightly developed; and the base of the mandible is smooth in most individuals (contrasting with the fine reticulate sculpture seen in most Afrotropical <italic>ernstii</italic>-group species). The larger morphotype (<xref ref-type="fig" rid="F15">Figs 85–90</xref>), predominantly from Nigeria and the Ivory Coast, has the scape with the basal 1/4 yellow, the remainder light brown (females and males). It also has a somewhat more wedge-shaped head, though this appears to vary with size. Smaller individuals, predominantly from Yemen and the UAE, have a slightly more rounded head, are lighter colored in general, and have slightly less infuscation in the wings. Large and small morphs are linked through moderately sized individuals known from Nigeria, Cameroon, and Burkina Faso. Specimens from Kenya and Sudan (OSUC <ext-link xmlns:xlink="http://www.w3.org/1999/xlink" ext-link-type="uri" xlink:href="http://hol.osu.edu/spmInfo.html?id=OSUC%20234665" xlink:type="simple">234665</ext-link>, <ext-link xmlns:xlink="http://www.w3.org/1999/xlink" ext-link-type="uri" xlink:href="http://hol.osu.edu/spmInfo.html?id=OSUC%20234666" xlink:type="simple">234666</ext-link>, and <ext-link xmlns:xlink="http://www.w3.org/1999/xlink" ext-link-type="uri" xlink:href="http://hol.osu.edu/spmInfo.html?id=OSUC%20244077" xlink:type="simple">244077</ext-link>) are moderately sized and differ primarily in the color of the scape and femora, which are yellow with at most only extremely slight infuscation. We anticipate that <italic><tp:taxon-name>Scelio mauritanicus</tp:taxon-name></italic> and <italic><tp:taxon-name>Scelio cahirensis</tp:taxon-name></italic> will remain in synonymy regardless of whether the species is split, both being exemplars of the smaller size range.</p></tp:treatment-sec><tp:treatment-sec><!--Section generated to contain objects referenced in tp:taxon-treatment.--><fn-group><fn id="FN128"><p>128	<ext-link xmlns:xlink="http://www.w3.org/1999/xlink" ext-link-type="uri" xlink:href="http://morphbank.net/?id=787858" xlink:type="simple">http://morphbank.net/?id=787858</ext-link></p></fn><fn id="FN31"><p>31	<ext-link xmlns:xlink="http://www.w3.org/1999/xlink" ext-link-type="uri" xlink:href="http://morphbank.net/?id=787858" xlink:type="simple">http://morphbank.net/?id=787858</ext-link></p></fn><fn id="FN107"><p>107	<ext-link xmlns:xlink="http://www.w3.org/1999/xlink" ext-link-type="uri" xlink:href="http://lsid.tdwg.org/urn:lsid:biosci.ohio-state.edu:osuc_pubs:1079" xlink:type="simple">http://lsid.tdwg.org/urn:lsid:biosci.ohio-state.edu:osuc_pubs:1079</ext-link></p></fn><fn id="FN108"><p>108	<ext-link xmlns:xlink="http://www.w3.org/1999/xlink" ext-link-type="uri" xlink:href="http://lsid.tdwg.org/urn:lsid:biosci.ohio-state.edu:osuc_pubs:348" xlink:type="simple">http://lsid.tdwg.org/urn:lsid:biosci.ohio-state.edu:osuc_pubs:348</ext-link></p></fn><fn id="FN103"><p>103	<ext-link xmlns:xlink="http://www.w3.org/1999/xlink" ext-link-type="uri" xlink:href="http://lsid.tdwg.org/urn:lsid:biosci.ohio-state.edu:osuc_pubs:585" xlink:type="simple">http://lsid.tdwg.org/urn:lsid:biosci.ohio-state.edu:osuc_pubs:585</ext-link></p></fn><fn id="FN99"><p>99	<ext-link xmlns:xlink="http://www.w3.org/1999/xlink" ext-link-type="uri" xlink:href="http://lsid.tdwg.org/urn:lsid:biosci.ohio-state.edu:osuc_pubs:311" xlink:type="simple">http://lsid.tdwg.org/urn:lsid:biosci.ohio-state.edu:osuc_pubs:311</ext-link></p></fn><fn id="FN97"><p>97	<ext-link xmlns:xlink="http://www.w3.org/1999/xlink" ext-link-type="uri" xlink:href="http://lsid.tdwg.org/urn:lsid:biosci.ohio-state.edu:osuc_pubs:22163" xlink:type="simple">http://lsid.tdwg.org/urn:lsid:biosci.ohio-state.edu:osuc_pubs:22163</ext-link></p></fn></fn-group></tp:treatment-sec><ref-list><ref id="B27"><mixed-citation xmlns:xlink="http://www.w3.org/1999/xlink" xlink:type="simple"><person-group><name name-style="western"><surname>Risbec</surname><given-names>J</given-names></name></person-group> (<year>1954</year>) <article-title>Chalcidoïdes et Proctotrupides de l’Afrique tropicale française</article-title> (<supplement>4e Supplement</supplement>). <source>Bulletin de l’Institut Français d’Afrique Noire</source> (<volume-series>A</volume-series>) <volume>16</volume>: <fpage>1035</fpage>–<lpage>1092</lpage>. <comment><xref ref-type="fn" rid="FN107"><sup>107</sup></xref></comment></mixed-citation></ref><ref id="B28"><mixed-citation xmlns:xlink="http://www.w3.org/1999/xlink" xlink:type="simple"><person-group><name name-style="western"><surname>Risbec</surname><given-names>J</given-names></name></person-group> (<year>1957</year>) <article-title>Contributions à l’étude de la faune entomologique du Ruanda-Urundi (Mision P. Basilewsky 1953). CXXII. Hymenoptera Proctotrupidae.</article-title><source>Annales du Musée Royal du Congo Belge., Tervuren, Sciences Zoologiques</source>, <series>Serie 8to 58</series>: <fpage>137</fpage>–<lpage>147</lpage>. <comment><xref ref-type="fn" rid="FN108"><sup>108</sup></xref></comment></mixed-citation></ref><ref id="B23"><mixed-citation xmlns:xlink="http://www.w3.org/1999/xlink" xlink:type="simple"><person-group><name name-style="western"><surname>Nixon</surname><given-names>GEJ</given-names></name></person-group> (<year>1958</year>) <article-title>A synopsis of the African species of <italic>Scelio</italic> Latreille (Hymenoptera: Proctotrupoidea, Scelionidae).</article-title><source>Transactions of the Royal Entomological Society of London</source><volume>110</volume>: <fpage>303</fpage>–<lpage>318</lpage>. doi: <ext-link ext-link-type="uri" xlink:href="http://dx.doi.org/10.1111/j.1365-2311.1958.tb00785.x" xlink:type="simple">10.1111/j.1365-2311.1958.tb00785.x</ext-link><comment><xref ref-type="fn" rid="FN103"><sup>103</sup></xref></comment></mixed-citation></ref><ref id="B19"><mixed-citation xmlns:xlink="http://www.w3.org/1999/xlink" xlink:type="simple"><person-group><name name-style="western"><surname>Masner</surname><given-names>L</given-names></name></person-group> (<year>1976</year>) <article-title>Revisionary notes and keys to world genera of Scelionidae (Hymenoptera: Proctotrupoidea).</article-title><source>Memoirs of the Entomological Society of Canada</source><volume>97</volume>: <fpage>1</fpage>–<lpage>87</lpage>. doi: <ext-link ext-link-type="uri" xlink:href="http://dx.doi.org/10.4039/entm10897fv" xlink:type="simple">10.4039/entm10897fv</ext-link><comment><xref ref-type="fn" rid="FN99"><sup>99</sup></xref></comment></mixed-citation></ref><ref id="B17"><mixed-citation xmlns:xlink="http://www.w3.org/1999/xlink" xlink:type="simple"><person-group><name name-style="western"><surname>Kononova</surname><given-names>SV</given-names></name><name name-style="western"><surname>Kozlov</surname><given-names>MA</given-names></name></person-group> (<year>2008</year>) [<trans-title xml:lang="en">Scelionids of the Palearctic (Hymenoptera, Scelionidae). Subfamily Scelioninae.</trans-title>] <publisher-name>Tovarishchestvo Nauchnykh Izdanii KMK</publisher-name>, <publisher-loc>Saint Petersburg</publisher-loc>, <lpage>489</lpage> pp. <comment><xref ref-type="fn" rid="FN97"><sup>97</sup></xref></comment></mixed-citation></ref></ref-list></tp:taxon-treatment>
