# Supplementary material for: Monograph of the Afrotropical species of Scelio Latreille (Hymenoptera, Platygastridae), egg parasitoids of acridid grasshoppers (Orthoptera, Acrididae)
Source: Zookeys. 2014 Feb 17;(380):1–188. doi: 10.3897/zookeys.380.5755 (PMC3950483; doi:10.3897/zookeys.380.5755)
Supplement: XML Treatment for Scelio taylori [file zookeys.380.5755-treatment12.xml]

<!DOCTYPE tp:taxon-treatment
  PUBLIC "-//TaxonX//DTD Taxonomic Treatment Publishing DTD v0 20100105//EN" "tax-treatment-NSO.dtd">
<tp:taxon-treatment xmlns:tp="http://www.plazi.org/taxpub"><tp:treatment-meta><mixed-citation publication-type="journal"><person-group><name><surname>Yoder</surname><given-names>Matthew J.</given-names></name><name><surname>Valerio</surname><given-names>Alejandro A.</given-names></name><name><surname>Polaszek</surname><given-names>Andrew</given-names></name><name><surname>van Noort</surname><given-names>Simon</given-names></name><name><surname>Masner</surname><given-names>Lubomír</given-names></name><name><surname>Johnson</surname><given-names>Norman F.</given-names></name></person-group><article-title>Monograph of the Afrotropical species of <italic>Scelio</italic> Latreille (Hymenoptera, Platygastridae), egg parasitoids of acridid grasshoppers (Orthoptera, Acrididae)</article-title><source>Zookeys</source><day>17</day><month>2</month><year>2014</year><volume>2014</volume><issue>380</issue><fpage>1</fpage><lpage>188</lpage><pub-id pub-id-type="doi">10.3897/zookeys.380.5755</pub-id></mixed-citation></tp:treatment-meta><tp:nomenclature><tp:taxon-name>
                            <tp:taxon-name-part taxon-name-part-type="genus">Scelio</tp:taxon-name-part>
                            <tp:taxon-name-part taxon-name-part-type="species">taylori</tp:taxon-name-part>
                            <object-id xmlns:xlink="http://www.w3.org/1999/xlink" xlink:type="simple">http://zoobank.org/4BCB74EB-232D-4748-A87D-2DBA0F96C0A7</object-id>
                            <object-id xmlns:xlink="http://www.w3.org/1999/xlink" xlink:type="simple">urn:lsid:biosci.ohio-state.edu:osuc_concepts:5342</object-id>
                            <object-id xmlns:xlink="http://www.w3.org/1999/xlink" xlink:type="simple">http://species-id.net/wiki/Scelio_taylori</object-id>
                        </tp:taxon-name><tp:taxon-authority>Nixon</tp:taxon-authority><xref ref-type="fig" rid="F2">Figures 8</xref><xref ref-type="fig" rid="F17">, 97</xref><xref ref-type="fig" rid="F18">–</xref><xref ref-type="fig" rid="F19">114</xref><xref ref-type="fn" rid="FN33">; Morphbank <sup>33</sup></xref><tp:nomenclature-citation-list><tp:nomenclature-citation><tp:taxon-name>Scelio taylori</tp:taxon-name><comment> Nixon, 1958: 313 (original description, keyed); <xref ref-type="bibr" rid="B18">Masner 1965</xref>: 95 (type information).</comment></tp:nomenclature-citation></tp:nomenclature-citation-list></tp:nomenclature><tp:treatment-sec sec-type="Description"><title>Description.</title><p>Female body length: 3.16–4.73 mm (n=42). Male body length: 3.20–5.10 mm (n=37). Shape of compound eye: not or only slightly bulging. Color pattern <!--PageBreak-->of pilosity below anterior ocellus in female: brown throughout. Sculpture of frons in female: reticulate rugose, rugae somewhat thickened, without dorsoventral trend. Genal carina in female: present. Width of gena in lateral view: weakly expanded, posterior margin parallel to posterior margin of eye. Density of genal setae: sparse, setae generally inconspicuous. Color of genal setae: white to off-white; distinctly brown. Sculpture of base of mandible in female: minutely reticulate. Color of A1 in female: yellow throughout; light to dark brown throughout, or with apex and base slightly lighter, often yellowish. Color of A3 in female: brown. Sculpture of dorsal pronotal nucha in female: predominantly to completely sculptured. Color of pilosity of pronotal shoulder in female: predominantly white to off-white; predominantly light brown to brown. Sculpture along humeral margin of mesoscutum: well-defined throughout. Color of pilosity of mesonotum in female: predominantly light to dark brown. Transition from lateral to posterior margin of propodeum in dorsal view: forming distinct angle, corner of propodeum well defined. Shape of mesoscutum in lateral view: bulging in anterior third. Pilosity on metapleuron above hind coxa: glabrous or with few scattered setae. Form of fore wing submarginal vein in female: nebulous at or just before upcurve to marginal vein, not reaching margin as a tubular vein; tubular throughout from base to costal margin. Fine pilosity of lateral T1 in female: absent. Width of metasoma: moderately wide, width of S3 1.5–1.6 times medial length. Distribution of pilosity on T2–T5 in female: more or less evenly distributed throughout. Sculpture of T3 in female: longitudinally striate throughout. Overall sculpture of S3: with dense, fine longitudinal carinae. Sculpture of medial S3 in female: present throughout; with broadly obliterated or with distinct smooth patch.</p></tp:treatment-sec><tp:treatment-sec sec-type="Diagnosis"><title>Diagnosis.</title><p>Most similar to <italic><tp:taxon-name>Scelio albatus</tp:taxon-name></italic> which also has the genal carina well developed. Easily distinguished from <italic><tp:taxon-name>Scelio albatus</tp:taxon-name></italic> by the color of the pilosity (completely white in <italic><tp:taxon-name>Scelio albatus</tp:taxon-name></italic>), robustness of sculpture (finer, more compact in <italic><tp:taxon-name>Scelio albatus</tp:taxon-name></italic>) and, for most individuals, the color of the scape (dark brown in <italic><tp:taxon-name>Scelio albatus</tp:taxon-name></italic>, yellow to light brown in nearly all <italic><tp:taxon-name>Scelio taylori</tp:taxon-name></italic>).</p><fig id="F17" position="float" orientation="portrait"><label>Figures 97–102.</label><caption><p><xref ref-type="fn" rid="FN130"><sup>130</sup></xref> <italic><tp:taxon-name>Scelio taylori</tp:taxon-name></italic> Nixon, female (OSUC <ext-link xmlns:xlink="http://www.w3.org/1999/xlink" ext-link-type="uri" xlink:href="http://hol.osu.edu/spmInfo.html?id=OSUC%20212801" xlink:type="simple">212801</ext-link>). <bold>97</bold> Habitus, dorsal view <bold>98</bold> Habitus, lateral view <bold>99</bold> Head and mesosoma, dorsal view <bold>100</bold> Head and mesosoma, lateral view <bold>101</bold> Head, anterior view <bold>102</bold> Head, lateral view. Scale bars in millimeters. <italic>gc</italic>, genal carina; <italic>occ</italic>, occipital carina; <italic>orbc</italic>, orbital carina.</p></caption><graphic xmlns:xlink="http://www.w3.org/1999/xlink" xlink:href="ZooKeys-380-001-g017.jpg" position="float" orientation="portrait" xlink:type="simple"/></fig><fig id="F18" position="float" orientation="portrait"><label>Figures 103–108.</label><caption><p><xref ref-type="fn" rid="FN131"><sup>131</sup></xref> <italic><tp:taxon-name>Scelio taylori</tp:taxon-name></italic> Nixon, female (OSUC <ext-link xmlns:xlink="http://www.w3.org/1999/xlink" ext-link-type="uri" xlink:href="http://hol.osu.edu/spmInfo.html?id=OSUC%20213180" xlink:type="simple">213180</ext-link>). <bold>103</bold> Habitus, dorsal view <bold>104</bold> Habitus, lateral view <bold>105</bold> Head and mesosoma, dorsal view <bold>106</bold> Head and mesosoma, lateral view <bold>107</bold> Head, anterior view <bold>108</bold> Head, lateral view. <italic>gc</italic>, genal carina; <italic>occ</italic>, occipital carina; <italic>orbc</italic>, orbital carina. Scale bars in millimeters.</p></caption><graphic xmlns:xlink="http://www.w3.org/1999/xlink" xlink:href="ZooKeys-380-001-g018.jpg" position="float" orientation="portrait" xlink:type="simple"/></fig><fig id="F19" position="float" orientation="portrait"><label>Figures 109–114.</label><caption><p><xref ref-type="fn" rid="FN132"><sup>132</sup></xref> <italic><tp:taxon-name>Scelio taylori</tp:taxon-name></italic> Nixon, female (OSUC <ext-link xmlns:xlink="http://www.w3.org/1999/xlink" ext-link-type="uri" xlink:href="http://hol.osu.edu/spmInfo.html?id=OSUC%20213533" xlink:type="simple">213533</ext-link>). <bold>109</bold> Habitus, dorsal view <bold>110</bold> Habitus, lateral view <bold>111</bold> Head and mesosoma, dorsal view <bold>112</bold> Head and mesosoma, lateral view <bold>113</bold> Head, anterior view <bold>114</bold> Head, lateral view. <italic>gc</italic>, genal carina; <italic>occ</italic>, occipital carina; <italic>orbc</italic>, orbital carina. Scale bars in millimeters.</p></caption><graphic xmlns:xlink="http://www.w3.org/1999/xlink" xlink:href="ZooKeys-380-001-g019.jpg" position="float" orientation="portrait" xlink:type="simple"/></fig></tp:treatment-sec><tp:treatment-sec sec-type="Link to distribution map"><title>Link to distribution map.</title><p><ext-link xmlns:xlink="http://www.w3.org/1999/xlink" ext-link-type="uri" xlink:href="http://hol.osu.edu/map-large.html?id=5342" xlink:type="simple">http://hol.osu.edu/map-large.html?id=5342</ext-link></p></tp:treatment-sec><tp:treatment-sec sec-type="Material examined"><title>Material examined.</title><p><italic>Holotype</italic>, female: <bold>UGANDA</bold>: Toro, IV-1941, T. H. C. Taylor, B.M. TYPE HYM. 9.538 (deposited in BMNH). <italic>Paratype</italic>: <bold>UGANDA</bold>: 1 female, BMNH(E)#790423 (BMNH). <italic>Other material</italic>: (58 females, 39 males) <bold>BENIN</bold>: 3 females, 4 males, OSUC <ext-link xmlns:xlink="http://www.w3.org/1999/xlink" ext-link-type="uri" xlink:href="http://hol.osu.edu/spmInfo.html?id=OSUC%20211370" xlink:type="simple">211370</ext-link>, <ext-link xmlns:xlink="http://www.w3.org/1999/xlink" ext-link-type="uri" xlink:href="http://hol.osu.edu/spmInfo.html?id=OSUC%20212290" xlink:type="simple">212290</ext-link>, <ext-link xmlns:xlink="http://www.w3.org/1999/xlink" ext-link-type="uri" xlink:href="http://hol.osu.edu/spmInfo.html?id=OSUC%20491191" xlink:type="simple">491191</ext-link> (CNCI); OSUC <ext-link xmlns:xlink="http://www.w3.org/1999/xlink" ext-link-type="uri" xlink:href="http://hol.osu.edu/spmInfo.html?id=OSUC%20142656" xlink:type="simple">142656</ext-link>, <ext-link xmlns:xlink="http://www.w3.org/1999/xlink" ext-link-type="uri" xlink:href="http://hol.osu.edu/spmInfo.html?id=OSUC%20142658" xlink:type="simple">142658</ext-link>, <ext-link xmlns:xlink="http://www.w3.org/1999/xlink" ext-link-type="uri" xlink:href="http://hol.osu.edu/spmInfo.html?id=OSUC%20142664" xlink:type="simple">142664</ext-link>, <ext-link xmlns:xlink="http://www.w3.org/1999/xlink" ext-link-type="uri" xlink:href="http://hol.osu.edu/spmInfo.html?id=OSUC%20142666" xlink:type="simple">142666</ext-link> (OSUC). <bold>CAMEROON</bold>: 8 females, OSUC <ext-link xmlns:xlink="http://www.w3.org/1999/xlink" ext-link-type="uri" xlink:href="http://hol.osu.edu/spmInfo.html?id=OSUC%20211220" xlink:type="simple">211220</ext-link>–<ext-link xmlns:xlink="http://www.w3.org/1999/xlink" ext-link-type="uri" xlink:href="http://hol.osu.edu/spmInfo.html?id=OSUC%20211221" xlink:type="simple">211221</ext-link>, <ext-link xmlns:xlink="http://www.w3.org/1999/xlink" ext-link-type="uri" xlink:href="http://hol.osu.edu/spmInfo.html?id=OSUC%20211399" xlink:type="simple">211399</ext-link>, <ext-link xmlns:xlink="http://www.w3.org/1999/xlink" ext-link-type="uri" xlink:href="http://hol.osu.edu/spmInfo.html?id=OSUC%20212114" xlink:type="simple">212114</ext-link>, <ext-link xmlns:xlink="http://www.w3.org/1999/xlink" ext-link-type="uri" xlink:href="http://hol.osu.edu/spmInfo.html?id=OSUC%20212125" xlink:type="simple">212125</ext-link>, <ext-link xmlns:xlink="http://www.w3.org/1999/xlink" ext-link-type="uri" xlink:href="http://hol.osu.edu/spmInfo.html?id=OSUC%20212259" xlink:type="simple">212259</ext-link>, <ext-link xmlns:xlink="http://www.w3.org/1999/xlink" ext-link-type="uri" xlink:href="http://hol.osu.edu/spmInfo.html?id=OSUC%20212261" xlink:type="simple">212261</ext-link>, <ext-link xmlns:xlink="http://www.w3.org/1999/xlink" ext-link-type="uri" xlink:href="http://hol.osu.edu/spmInfo.html?id=OSUC%20212898" xlink:type="simple">212898</ext-link> (CNCI). <bold>CENTRAL AFRICAN REPUBLIC</bold>: 3 females, 5 males, OSUC <ext-link xmlns:xlink="http://www.w3.org/1999/xlink" ext-link-type="uri" xlink:href="http://hol.osu.edu/spmInfo.html?id=OSUC%20213971" xlink:type="simple">213971</ext-link> (OSUC); OSUC <ext-link xmlns:xlink="http://www.w3.org/1999/xlink" ext-link-type="uri" xlink:href="http://hol.osu.edu/spmInfo.html?id=OSUC%20176092" xlink:type="simple">176092</ext-link>, <ext-link xmlns:xlink="http://www.w3.org/1999/xlink" ext-link-type="uri" xlink:href="http://hol.osu.edu/spmInfo.html?id=OSUC%20212400" xlink:type="simple">212400</ext-link>, <ext-link xmlns:xlink="http://www.w3.org/1999/xlink" ext-link-type="uri" xlink:href="http://hol.osu.edu/spmInfo.html?id=OSUC%20213533" xlink:type="simple">213533</ext-link>, <ext-link xmlns:xlink="http://www.w3.org/1999/xlink" ext-link-type="uri" xlink:href="http://hol.osu.edu/spmInfo.html?id=OSUC%20213925" xlink:type="simple">213925</ext-link>, <ext-link xmlns:xlink="http://www.w3.org/1999/xlink" ext-link-type="uri" xlink:href="http://hol.osu.edu/spmInfo.html?id=OSUC%20214187" xlink:type="simple">214187</ext-link>, <ext-link xmlns:xlink="http://www.w3.org/1999/xlink" ext-link-type="uri" xlink:href="http://hol.osu.edu/spmInfo.html?id=OSUC%20214197" xlink:type="simple">214197</ext-link> (SAMC); OSUC <ext-link xmlns:xlink="http://www.w3.org/1999/xlink" ext-link-type="uri" xlink:href="http://hol.osu.edu/spmInfo.html?id=OSUC%20250667" xlink:type="simple">250667</ext-link> (SANC). <bold>GABON</bold>: 1 female, OSUC <ext-link xmlns:xlink="http://www.w3.org/1999/xlink" ext-link-type="uri" xlink:href="http://hol.osu.edu/spmInfo.html?id=OSUC%20213128" xlink:type="simple">213128</ext-link> (CNCI). <bold>GHANA</bold>: 1 female, OSUC <ext-link xmlns:xlink="http://www.w3.org/1999/xlink" ext-link-type="uri" xlink:href="http://hol.osu.edu/spmInfo.html?id=OSUC%20213563" xlink:type="simple">213563</ext-link> (OSUC). <bold>IVORY COAST</bold>: 4 females, OSUC <ext-link xmlns:xlink="http://www.w3.org/1999/xlink" ext-link-type="uri" xlink:href="http://hol.osu.edu/spmInfo.html?id=OSUC%20211274" xlink:type="simple">211274</ext-link>, <ext-link xmlns:xlink="http://www.w3.org/1999/xlink" ext-link-type="uri" xlink:href="http://hol.osu.edu/spmInfo.html?id=OSUC%20213060" xlink:type="simple">213060</ext-link>, <ext-link xmlns:xlink="http://www.w3.org/1999/xlink" ext-link-type="uri" xlink:href="http://hol.osu.edu/spmInfo.html?id=OSUC%20213078" xlink:type="simple">213078</ext-link>, <ext-link xmlns:xlink="http://www.w3.org/1999/xlink" ext-link-type="uri" xlink:href="http://hol.osu.edu/spmInfo.html?id=OSUC%20213227" xlink:type="simple">213227</ext-link> (CNCI). <bold>KENYA</bold>: 16 females, 22 males, OSUC <ext-link xmlns:xlink="http://www.w3.org/1999/xlink" ext-link-type="uri" xlink:href="http://hol.osu.edu/spmInfo.html?id=OSUC%20212506" xlink:type="simple">212506</ext-link>, <ext-link xmlns:xlink="http://www.w3.org/1999/xlink" ext-link-type="uri" xlink:href="http://hol.osu.edu/spmInfo.html?id=OSUC%20214083" xlink:type="simple">214083</ext-link>, <ext-link xmlns:xlink="http://www.w3.org/1999/xlink" ext-link-type="uri" xlink:href="http://hol.osu.edu/spmInfo.html?id=OSUC%20214088" xlink:type="simple">214088</ext-link>–<ext-link xmlns:xlink="http://www.w3.org/1999/xlink" ext-link-type="uri" xlink:href="http://hol.osu.edu/spmInfo.html?id=OSUC%20214090" xlink:type="simple">214090</ext-link>, <ext-link xmlns:xlink="http://www.w3.org/1999/xlink" ext-link-type="uri" xlink:href="http://hol.osu.edu/spmInfo.html?id=OSUC%20214096" xlink:type="simple">214096</ext-link>, <ext-link xmlns:xlink="http://www.w3.org/1999/xlink" ext-link-type="uri" xlink:href="http://hol.osu.edu/spmInfo.html?id=OSUC%20214098" xlink:type="simple">214098</ext-link>–<ext-link xmlns:xlink="http://www.w3.org/1999/xlink" ext-link-type="uri" xlink:href="http://hol.osu.edu/spmInfo.html?id=OSUC%20214100" xlink:type="simple">214100</ext-link>, <ext-link xmlns:xlink="http://www.w3.org/1999/xlink" ext-link-type="uri" xlink:href="http://hol.osu.edu/spmInfo.html?id=OSUC%20214117" xlink:type="simple">214117</ext-link>, <ext-link xmlns:xlink="http://www.w3.org/1999/xlink" ext-link-type="uri" xlink:href="http://hol.osu.edu/spmInfo.html?id=OSUC%20214119" xlink:type="simple">214119</ext-link>, <ext-link xmlns:xlink="http://www.w3.org/1999/xlink" ext-link-type="uri" xlink:href="http://hol.osu.edu/spmInfo.html?id=OSUC%20214121" xlink:type="simple">214121</ext-link>, <ext-link xmlns:xlink="http://www.w3.org/1999/xlink" ext-link-type="uri" xlink:href="http://hol.osu.edu/spmInfo.html?id=OSUC%20214123" xlink:type="simple">214123</ext-link>, <ext-link xmlns:xlink="http://www.w3.org/1999/xlink" ext-link-type="uri" xlink:href="http://hol.osu.edu/spmInfo.html?id=OSUC%20214125" xlink:type="simple">214125</ext-link>, <ext-link xmlns:xlink="http://www.w3.org/1999/xlink" ext-link-type="uri" xlink:href="http://hol.osu.edu/spmInfo.html?id=OSUC%20214127" xlink:type="simple">214127</ext-link>–<ext-link xmlns:xlink="http://www.w3.org/1999/xlink" ext-link-type="uri" xlink:href="http://hol.osu.edu/spmInfo.html?id=OSUC%20214131" xlink:type="simple">214131</ext-link>, <ext-link xmlns:xlink="http://www.w3.org/1999/xlink" ext-link-type="uri" xlink:href="http://hol.osu.edu/spmInfo.html?id=OSUC%20214133" xlink:type="simple">214133</ext-link>, <ext-link xmlns:xlink="http://www.w3.org/1999/xlink" ext-link-type="uri" xlink:href="http://hol.osu.edu/spmInfo.html?id=OSUC%20214180" xlink:type="simple">214180</ext-link>, <ext-link xmlns:xlink="http://www.w3.org/1999/xlink" ext-link-type="uri" xlink:href="http://hol.osu.edu/spmInfo.html?id=OSUC%20234635" xlink:type="simple">234635</ext-link>, <ext-link xmlns:xlink="http://www.w3.org/1999/xlink" ext-link-type="uri" xlink:href="http://hol.osu.edu/spmInfo.html?id=OSUC%20234649" xlink:type="simple">234649</ext-link>, <ext-link xmlns:xlink="http://www.w3.org/1999/xlink" ext-link-type="uri" xlink:href="http://hol.osu.edu/spmInfo.html?id=OSUC%20234651" xlink:type="simple">234651</ext-link>–<ext-link xmlns:xlink="http://www.w3.org/1999/xlink" ext-link-type="uri" xlink:href="http://hol.osu.edu/spmInfo.html?id=OSUC%20234652" xlink:type="simple">234652</ext-link>, <ext-link xmlns:xlink="http://www.w3.org/1999/xlink" ext-link-type="uri" xlink:href="http://hol.osu.edu/spmInfo.html?id=OSUC%20234654" xlink:type="simple">234654</ext-link>–<ext-link xmlns:xlink="http://www.w3.org/1999/xlink" ext-link-type="uri" xlink:href="http://hol.osu.edu/spmInfo.html?id=OSUC%20234656" xlink:type="simple">234656</ext-link>, <ext-link xmlns:xlink="http://www.w3.org/1999/xlink" ext-link-type="uri" xlink:href="http://hol.osu.edu/spmInfo.html?id=OSUC%20234658" xlink:type="simple">234658</ext-link>–<ext-link xmlns:xlink="http://www.w3.org/1999/xlink" ext-link-type="uri" xlink:href="http://hol.osu.edu/spmInfo.html?id=OSUC%20234659" xlink:type="simple">234659</ext-link>, <ext-link xmlns:xlink="http://www.w3.org/1999/xlink" ext-link-type="uri" xlink:href="http://hol.osu.edu/spmInfo.html?id=OSUC%20234692" xlink:type="simple">234692</ext-link>–<ext-link xmlns:xlink="http://www.w3.org/1999/xlink" ext-link-type="uri" xlink:href="http://hol.osu.edu/spmInfo.html?id=OSUC%20234694" xlink:type="simple">234694</ext-link>, <ext-link xmlns:xlink="http://www.w3.org/1999/xlink" ext-link-type="uri" xlink:href="http://hol.osu.edu/spmInfo.html?id=OSUC%20234697" xlink:type="simple">234697</ext-link>–<ext-link xmlns:xlink="http://www.w3.org/1999/xlink" ext-link-type="uri" xlink:href="http://hol.osu.edu/spmInfo.html?id=OSUC%20234698" xlink:type="simple">234698</ext-link>, <ext-link xmlns:xlink="http://www.w3.org/1999/xlink" ext-link-type="uri" xlink:href="http://hol.osu.edu/spmInfo.html?id=OSUC%20250821" xlink:type="simple">250821</ext-link> (CNCI); OSUC <ext-link xmlns:xlink="http://www.w3.org/1999/xlink" ext-link-type="uri" xlink:href="http://hol.osu.edu/spmInfo.html?id=OSUC%20244089" xlink:type="simple">244089</ext-link>, <ext-link xmlns:xlink="http://www.w3.org/1999/xlink" ext-link-type="uri" xlink:href="http://hol.osu.edu/spmInfo.html?id=OSUC%20244093" xlink:type="simple">244093</ext-link> (USNM). <bold>MA<!--PageBreak-->LAWI</bold>: 3 females, OSUC <ext-link xmlns:xlink="http://www.w3.org/1999/xlink" ext-link-type="uri" xlink:href="http://hol.osu.edu/spmInfo.html?id=OSUC%20212744" xlink:type="simple">212744</ext-link>, <ext-link xmlns:xlink="http://www.w3.org/1999/xlink" ext-link-type="uri" xlink:href="http://hol.osu.edu/spmInfo.html?id=OSUC%20212799" xlink:type="simple">212799</ext-link>, <ext-link xmlns:xlink="http://www.w3.org/1999/xlink" ext-link-type="uri" xlink:href="http://hol.osu.edu/spmInfo.html?id=OSUC%20213138" xlink:type="simple">213138</ext-link> (CNCI). <bold>NIGERIA</bold>: 12 females, 4 males, OSUC <ext-link xmlns:xlink="http://www.w3.org/1999/xlink" ext-link-type="uri" xlink:href="http://hol.osu.edu/spmInfo.html?id=OSUC%20202815" xlink:type="simple">202815</ext-link>, <ext-link xmlns:xlink="http://www.w3.org/1999/xlink" ext-link-type="uri" xlink:href="http://hol.osu.edu/spmInfo.html?id=OSUC%20202817" xlink:type="simple">202817</ext-link> (AEIC); OSUC <ext-link xmlns:xlink="http://www.w3.org/1999/xlink" ext-link-type="uri" xlink:href="http://hol.osu.edu/spmInfo.html?id=OSUC%20211379" xlink:type="simple">211379</ext-link>, <ext-link xmlns:xlink="http://www.w3.org/1999/xlink" ext-link-type="uri" xlink:href="http://hol.osu.edu/spmInfo.html?id=OSUC%20211682" xlink:type="simple">211682</ext-link>, <ext-link xmlns:xlink="http://www.w3.org/1999/xlink" ext-link-type="uri" xlink:href="http://hol.osu.edu/spmInfo.html?id=OSUC%20212175" xlink:type="simple">212175</ext-link>, <ext-link xmlns:xlink="http://www.w3.org/1999/xlink" ext-link-type="uri" xlink:href="http://hol.osu.edu/spmInfo.html?id=OSUC%20212629" xlink:type="simple">212629</ext-link>–<ext-link xmlns:xlink="http://www.w3.org/1999/xlink" ext-link-type="uri" xlink:href="http://hol.osu.edu/spmInfo.html?id=OSUC%20212630" xlink:type="simple">212630</ext-link>, <ext-link xmlns:xlink="http://www.w3.org/1999/xlink" ext-link-type="uri" xlink:href="http://hol.osu.edu/spmInfo.html?id=OSUC%20212694" xlink:type="simple">212694</ext-link>, <ext-link xmlns:xlink="http://www.w3.org/1999/xlink" ext-link-type="uri" xlink:href="http://hol.osu.edu/spmInfo.html?id=OSUC%20212700" xlink:type="simple">212700</ext-link>, <ext-link xmlns:xlink="http://www.w3.org/1999/xlink" ext-link-type="uri" xlink:href="http://hol.osu.edu/spmInfo.html?id=OSUC%20212801" xlink:type="simple">212801</ext-link>, <ext-link xmlns:xlink="http://www.w3.org/1999/xlink" ext-link-type="uri" xlink:href="http://hol.osu.edu/spmInfo.html?id=OSUC%20212803" xlink:type="simple">212803</ext-link>, <ext-link xmlns:xlink="http://www.w3.org/1999/xlink" ext-link-type="uri" xlink:href="http://hol.osu.edu/spmInfo.html?id=OSUC%20213025" xlink:type="simple">213025</ext-link>, <ext-link xmlns:xlink="http://www.w3.org/1999/xlink" ext-link-type="uri" xlink:href="http://hol.osu.edu/spmInfo.html?id=OSUC%20213140" xlink:type="simple">213140</ext-link>, <ext-link xmlns:xlink="http://www.w3.org/1999/xlink" ext-link-type="uri" xlink:href="http://hol.osu.edu/spmInfo.html?id=OSUC%20213142" xlink:type="simple">213142</ext-link>, <ext-link xmlns:xlink="http://www.w3.org/1999/xlink" ext-link-type="uri" xlink:href="http://hol.osu.edu/spmInfo.html?id=OSUC%20213180" xlink:type="simple">213180</ext-link>, <ext-link xmlns:xlink="http://www.w3.org/1999/xlink" ext-link-type="uri" xlink:href="http://hol.osu.edu/spmInfo.html?id=OSUC%20213279" xlink:type="simple">213279</ext-link> (CNCI). <bold>SIERRA LEONE</bold>: 1 female, 1 male, OSUC <ext-link xmlns:xlink="http://www.w3.org/1999/xlink" ext-link-type="uri" xlink:href="http://hol.osu.edu/spmInfo.html?id=OSUC%20244058" xlink:type="simple">244058</ext-link>, <ext-link xmlns:xlink="http://www.w3.org/1999/xlink" ext-link-type="uri" xlink:href="http://hol.osu.edu/spmInfo.html?id=OSUC%20244061" xlink:type="simple">244061</ext-link> (MZLU). <bold>TANZANIA</bold>: 1 female, OSUC <ext-link xmlns:xlink="http://www.w3.org/1999/xlink" ext-link-type="uri" xlink:href="http://hol.osu.edu/spmInfo.html?id=OSUC%20212513" xlink:type="simple">212513</ext-link> (CNCI). <bold>UGANDA</bold>: 1 female, 2 males, OSUC <ext-link xmlns:xlink="http://www.w3.org/1999/xlink" ext-link-type="uri" xlink:href="http://hol.osu.edu/spmInfo.html?id=OSUC%20212931" xlink:type="simple">212931</ext-link>, <ext-link xmlns:xlink="http://www.w3.org/1999/xlink" ext-link-type="uri" xlink:href="http://hol.osu.edu/spmInfo.html?id=OSUC%20213021" xlink:type="simple">213021</ext-link> (CNCI); OSUC <ext-link xmlns:xlink="http://www.w3.org/1999/xlink" ext-link-type="uri" xlink:href="http://hol.osu.edu/spmInfo.html?id=OSUC%20244070" xlink:type="simple">244070</ext-link> (USNM). <bold>ZIMBABWE</bold>: 4 females, 1 male, OSUC <ext-link xmlns:xlink="http://www.w3.org/1999/xlink" ext-link-type="uri" xlink:href="http://hol.osu.edu/spmInfo.html?id=OSUC%20212201" xlink:type="simple">212201</ext-link>, <ext-link xmlns:xlink="http://www.w3.org/1999/xlink" ext-link-type="uri" xlink:href="http://hol.osu.edu/spmInfo.html?id=OSUC%20212209" xlink:type="simple">212209</ext-link>, <ext-link xmlns:xlink="http://www.w3.org/1999/xlink" ext-link-type="uri" xlink:href="http://hol.osu.edu/spmInfo.html?id=OSUC%20212212" xlink:type="simple">212212</ext-link>, <ext-link xmlns:xlink="http://www.w3.org/1999/xlink" ext-link-type="uri" xlink:href="http://hol.osu.edu/spmInfo.html?id=OSUC%20212827" xlink:type="simple">212827</ext-link>, <ext-link xmlns:xlink="http://www.w3.org/1999/xlink" ext-link-type="uri" xlink:href="http://hol.osu.edu/spmInfo.html?id=OSUC%20212923" xlink:type="simple">212923</ext-link> (CNCI).</p><!--PageBreak--></tp:treatment-sec><tp:treatment-sec sec-type="Comments"><title>Comments.</title><p>As delimited here <italic><tp:taxon-name>Scelio taylori</tp:taxon-name></italic> is a widespread and somewhat polymorphic species. At times we considered the material to represent upwards of four species. However, as limits among those concepts blurred, we have elected to take a conservative approach to delimiting this taxon. When comparing opposite extremes (e.g., OSUC <ext-link xmlns:xlink="http://www.w3.org/1999/xlink" ext-link-type="uri" xlink:href="http://hol.osu.edu/spmInfo.html?id=OSUC%20212801" xlink:type="simple">212801</ext-link> in <xref ref-type="fig" rid="F17">Figs 97–102</xref> and OSUC <ext-link xmlns:xlink="http://www.w3.org/1999/xlink" ext-link-type="uri" xlink:href="http://hol.osu.edu/spmInfo.html?id=OSUC%20213533" xlink:type="simple">213533</ext-link> in <xref ref-type="fig" rid="F19">Figs 109–114</xref>) there appears to be clearly differentiable species. However, intermediate series (such as OSUC <ext-link xmlns:xlink="http://www.w3.org/1999/xlink" ext-link-type="uri" xlink:href="http://hol.osu.edu/spmInfo.html?id=OSUC%20213180" xlink:type="simple">213180</ext-link> IN <xref ref-type="fig" rid="F18">Figs 103–108</xref>) are problematic. The concept of <italic><tp:taxon-name>Scelio taylori</tp:taxon-name></italic> broadly encompasses three core groups: 1) a larger series (to which the type belongs) of slightly smaller <!--PageBreak-->individuals, relatively easily diagnosed by the white setae of the gena (<xref ref-type="fig" rid="F17">Figs 97–102</xref>); 2) a series of specimens similar to 1), but darker overall, with the pilosity of the head, pronotal shoulder and lateral T2 brown (<xref ref-type="fig" rid="F18">Figs 103–108</xref>); and 3) four larger, darker (pilosity, body color, wing infuscation) specimens (<xref ref-type="fig" rid="F19">Figs 109–114</xref>). A small series of intermediates blurs the line between 1 and 2, and contains several singletons that may represent additional morphotypes. The three groups are largely geographically separated, series 1 is widespread across central Africa (but absent in South Africa), series 2 is found in eastern Africa (Kenya, Uganda, and possibly Tanzania), and series 3 is from <!--PageBreak-->Central African Republic (with one similar specimen from Cameroon). The intermediate specimens are known from Malawi, Nigeria, Ghana, and Ivory Coast.</p><p>The pilosity of T1 laterally is relatively reduced, with 4–6 setae typically present along the ventral margin. This is the only species of Afrotropical <italic>ernstii</italic>-group to exhibit truly brown setae on lateral T2, the gena, and throughout the frons (this mostly restricted to individuals of series 2).</p><p>Preliminary concepts were based on the following characters: scape color (yellow, light-brown, brown), color of pilosity of the gena (white, light brown to brow), apparent size (small to moderate, large), sculpture of the mesoscutum (moderately sized polygonal cells, large polygonal cells), infuscation of the wing (infuscation reduced to absent around submarginal, marginal, and stigmal veins and elsewhere, infuscation present more or less throughout), form of the submarginal vein near junction with marginal vein (obliterated and nebulous, tubular throughout), form of the stigmal vein (more or less obliterated, well developed tubular and sometimes slightly concave). We now interpret these states as representing a continuum of morphological variation.</p><p>While the combination of yellow scape and white pilosity holds for all specimens of group 1, and most specimens of group 2 have light brown scape and brown pilosity on the gena, there are also specimens (intermediates) with brown pilosity on the gena and a yellow scape. Of the two females in group 3 one has a dark brown scape (as does the specimen from Cameroon) and one has a bright yellow scape. The first series, the smallest individuals, all appear to have slightly larger cells on the mesoscutum (compare <xref ref-type="fig" rid="F17">Figs 99</xref> and <xref ref-type="fig" rid="F19">111</xref>). Most individuals of the second series have a similar pattern of obliteration of sculpture on the medial metasomal sternites, though this is approached in some of the first series. Individuals of the second series also have the infuscation around the submarginal and stigmal veins reduced, the submarginal vein is nebulous near the marginal vein, and the stigmal vein more or less absent, however these states are also seen in some individuals of the first series. Series three individuals have the wing strongly infuscate throughout and a strongly developed stigma and marginal vein (that has a slight hook), but these states are also observed in some of the “intermediate” specimens. Two specimens from Nigeria (intermediates) have a very slight longitudinal trend to the sculpture of the mesoscutum. Larger specimens tend to have the metasomal 3–5 sculptured throughout medially, while most individuals of the series two, and some of series one have a pattern of obliteration posteromedially on each tergite (particularly noticeable on S3, S4).</p><p>All determinations of males are tentative, most have a reduced but identifiable genal carina.</p></tp:treatment-sec><tp:treatment-sec><!--Section generated to contain objects referenced in tp:taxon-treatment.--><fig id="F2" position="float" orientation="portrait"><label>Figures 7–12.</label><caption><p><xref ref-type="fn" rid="FN115"><sup>115</sup></xref> Female, metapleuron, lateral view. <bold>7</bold> <italic><tp:taxon-name>Scelio afer</tp:taxon-name></italic> (Kieffer) (OSUC <ext-link xmlns:xlink="http://www.w3.org/1999/xlink" ext-link-type="uri" xlink:href="http://hol.osu.edu/spmInfo.html?id=OSUC%20212366" xlink:type="simple">212366</ext-link>) <bold>8</bold> <italic><tp:taxon-name>Scelio taylori</tp:taxon-name></italic> Nixon (OSUC <ext-link xmlns:xlink="http://www.w3.org/1999/xlink" ext-link-type="uri" xlink:href="http://hol.osu.edu/spmInfo.html?id=OSUC%20213533" xlink:type="simple">213533</ext-link>) <bold>9</bold> <italic><tp:taxon-name>Scelio ipomeae</tp:taxon-name></italic> Risbec (OSUC <ext-link xmlns:xlink="http://www.w3.org/1999/xlink" ext-link-type="uri" xlink:href="http://hol.osu.edu/spmInfo.html?id=OSUC%20213040" xlink:type="simple">213040</ext-link>) <bold>10</bold> <italic><tp:taxon-name>Scelio simoni</tp:taxon-name></italic> sp. n. (OSUC <ext-link xmlns:xlink="http://www.w3.org/1999/xlink" ext-link-type="uri" xlink:href="http://hol.osu.edu/spmInfo.html?id=OSUC%20250874" xlink:type="simple">250874</ext-link>) <bold>11</bold> <italic><tp:taxon-name>Scelio parkeri</tp:taxon-name></italic> sp. n. (CASENT <ext-link xmlns:xlink="http://www.w3.org/1999/xlink" ext-link-type="uri" xlink:href="http://hol.osu.edu/spmInfo.html?id=CASENT%202042035" xlink:type="simple">2042035</ext-link>) <bold>12</bold> <italic><tp:taxon-name>Scelio effervesco</tp:taxon-name></italic> sp. n. (CASENT <ext-link xmlns:xlink="http://www.w3.org/1999/xlink" ext-link-type="uri" xlink:href="http://hol.osu.edu/spmInfo.html?id=CASENT%202134281" xlink:type="simple">2134281</ext-link>). <italic>vil</italic>, villus. Scale bars in millimeters.</p></caption><graphic xmlns:xlink="http://www.w3.org/1999/xlink" xlink:href="ZooKeys-380-001-g002.jpg" position="float" orientation="portrait" xlink:type="simple"/></fig><fn-group><fn id="FN115"><p>115	<ext-link xmlns:xlink="http://www.w3.org/1999/xlink" ext-link-type="uri" xlink:href="http://morphbank.net/?id=787865" xlink:type="simple">http://morphbank.net/?id=787865</ext-link></p></fn><fn id="FN130"><p>130	<ext-link xmlns:xlink="http://www.w3.org/1999/xlink" ext-link-type="uri" xlink:href="http://morphbank.net/?id=792606" xlink:type="simple">http://morphbank.net/?id=792606</ext-link></p></fn><fn id="FN131"><p>131	<ext-link xmlns:xlink="http://www.w3.org/1999/xlink" ext-link-type="uri" xlink:href="http://morphbank.net/?id=787880" xlink:type="simple">http://morphbank.net/?id=787880</ext-link></p></fn><fn id="FN132"><p>132	<ext-link xmlns:xlink="http://www.w3.org/1999/xlink" ext-link-type="uri" xlink:href="http://morphbank.net/?id=787881" xlink:type="simple">http://morphbank.net/?id=787881</ext-link></p></fn><fn id="FN33"><p>33	<ext-link xmlns:xlink="http://www.w3.org/1999/xlink" ext-link-type="uri" xlink:href="http://morphbank.net/?id=792630" xlink:type="simple">http://morphbank.net/?id=792630</ext-link></p></fn><fn id="FN98"><p>98	<ext-link xmlns:xlink="http://www.w3.org/1999/xlink" ext-link-type="uri" xlink:href="http://lsid.tdwg.org/urn:lsid:biosci.ohio-state.edu:osuc_pubs:342" xlink:type="simple">http://lsid.tdwg.org/urn:lsid:biosci.ohio-state.edu:osuc_pubs:342</ext-link></p></fn></fn-group></tp:treatment-sec><ref-list><ref id="B18"><mixed-citation xmlns:xlink="http://www.w3.org/1999/xlink" xlink:type="simple"><person-group><name name-style="western"><surname>Masner</surname><given-names>L</given-names></name></person-group> (<year>1965</year>) <article-title>The types of Proctotrupoidea (Hymenoptera) in the British Museum (Natural History) and in the Hope Department of Entomology, Oxford.</article-title><source>Bulletin of the British Museum (Natural History) Entomology</source><supplement>Supplement 1</supplement>: <fpage>1</fpage>–<lpage>154</lpage>. <comment><xref ref-type="fn" rid="FN98"><sup>98</sup></xref></comment></mixed-citation></ref></ref-list></tp:taxon-treatment>
