# Supplementary material for: Monograph of the Afrotropical species of Scelio Latreille (Hymenoptera, Platygastridae), egg parasitoids of acridid grasshoppers (Orthoptera, Acrididae)
Source: Zookeys. 2014 Feb 17;(380):1–188. doi: 10.3897/zookeys.380.5755 (PMC3950483; doi:10.3897/zookeys.380.5755)
Supplement: XML Treatment for Scelio scomma [file zookeys.380.5755-treatment17.xml]

<!DOCTYPE tp:taxon-treatment
  PUBLIC "-//TaxonX//DTD Taxonomic Treatment Publishing DTD v0 20100105//EN" "tax-treatment-NSO.dtd">
<tp:taxon-treatment xmlns:tp="http://www.plazi.org/taxpub"><tp:treatment-meta><mixed-citation publication-type="journal"><person-group><name><surname>Yoder</surname><given-names>Matthew J.</given-names></name><name><surname>Valerio</surname><given-names>Alejandro A.</given-names></name><name><surname>Polaszek</surname><given-names>Andrew</given-names></name><name><surname>van Noort</surname><given-names>Simon</given-names></name><name><surname>Masner</surname><given-names>Lubomír</given-names></name><name><surname>Johnson</surname><given-names>Norman F.</given-names></name></person-group><article-title>Monograph of the Afrotropical species of <italic>Scelio</italic> Latreille (Hymenoptera, Platygastridae), egg parasitoids of acridid grasshoppers (Orthoptera, Acrididae)</article-title><source>Zookeys</source><day>17</day><month>2</month><year>2014</year><volume>2014</volume><issue>380</issue><fpage>1</fpage><lpage>188</lpage><pub-id pub-id-type="doi">10.3897/zookeys.380.5755</pub-id></mixed-citation></tp:treatment-meta><tp:nomenclature><tp:taxon-name>
                                <tp:taxon-name-part taxon-name-part-type="genus">Scelio</tp:taxon-name-part>
                                <tp:taxon-name-part taxon-name-part-type="species">scomma</tp:taxon-name-part>
                                <object-id xmlns:xlink="http://www.w3.org/1999/xlink" xlink:type="simple">http://zoobank.org/34244FAF-132C-47F5-A3F0-1CC0DB1BDE3D</object-id>
                                <object-id xmlns:xlink="http://www.w3.org/1999/xlink" xlink:type="simple">urn:lsid:biosci.ohio-state.edu:osuc_concepts:244973</object-id>
                                <object-id xmlns:xlink="http://www.w3.org/1999/xlink" xlink:type="simple">http://species-id.net/wiki/Scelio_scomma</object-id>
                            </tp:taxon-name><tp:taxon-authority>Yoder</tp:taxon-authority><tp:taxon-status xmlns:xlink="http://www.w3.org/1999/xlink" xlink:type="simple">sp. n.</tp:taxon-status><xref ref-type="fig" rid="F3">Figures 15</xref><xref ref-type="fig" rid="F5">, 27</xref><xref ref-type="fig" rid="F24">, 139–144</xref><xref ref-type="fn" rid="FN38">; Morphbank <sup>38</sup></xref></tp:nomenclature><tp:treatment-sec sec-type="Description"><title>Description.</title><p>Female body length: 5.04–5.91 mm (n=16). Male body length: 4.66–5.42 mm (n=7). Color of pilosity of dorsal head in female: white. Occipital carina in female: percurrent. Color of pilosity of the frons below the anterior ocellus in female: predominantly white. Pilosity of eye in female: present. Medial keel on interantennal process: absent. Width of lower gena in lateral view: wide, posterior margin of lower half of gena parallel to posterior orbit. Genal carina: absent. Color of genal pilosity: white. Color of scape in female: brown to dark brown throughout. Surface of the pronotal nucha in female: predominantly sculptured. Color of pilosity of pronotal shoulder in female: white to light brown, lighter than that of mesoscutum. Sculpture of medial mesoscutum in female: predominantly angular reticulate to rugulose. Color of pilosity of mesoscutum in female: predominantly white to off-white. Notaulus in female: not delimited. Notaulus in male: not delimited. Form of axillular carina in female: small, not particularly expanded or projected from the lateral edge of the mesoscutellum. Pilosity of propodeal nucha: absent. Pilosity of netrion: absent. Surface of mesopleural depression in female: with small smooth patch ventrally. Form of ventral margin of villus in female: bent ventrally in posterior, obviously not straight throughout. Color of coxae in female: brown. Color of hind femur: dark brown throughout. Color of hind tibia: yellow at extreme base, otherwise light brown. Fore wing length in female: apex between anterior margin of T5 and posterior margin of T6. Color of metasoma: entirely dark brown. Sculpture of laterotergites in female: predominantly smooth. Pilosity of laterotergites in female: absent. Sculpture of medial T1 in female: most prominent elements predominantly longitudinal. Sculpture of medial T2 in female: most prominent elements predominantly longitudinal. Pattern of sculpture on T3–T5 in female: T3 predominantly reticulate, T4–T5 predominantly longitudinally striate to strigose. Color of pilosity on lateral T3–T5 in female: predominantly white. Lateral profile of T6 in female: more or less horizontal. Sculpture of T6 in female: predominantly longitudinally striate to strigose. Sculpture of lateral metasomal sternal bar in female: predominantly smooth to slightly irregularly rugose. Distribution of felt fields: 2 pairs present (S2, S3).</p></tp:treatment-sec><tp:treatment-sec sec-type="Diagnosis"><title>Diagnosis.</title><p>Similar to other white subgroup species, in particular to <italic><tp:taxon-name>Scelio zolotarevskyi</tp:taxon-name></italic> and larger individuals of <italic><tp:taxon-name>Scelio howardi</tp:taxon-name></italic>. Differing from the former by the curved ventral margin of the villus, and from the latter by its large size and predominantly white setae of the dorsal head and mesoscutum (<italic><tp:taxon-name>Scelio howardi</tp:taxon-name></italic> usually with some golden setae present) together with the brown to dark brown scape (<italic><tp:taxon-name>Scelio howardi</tp:taxon-name></italic> usually with at least the base of scape yellow) and the presence of a small smooth patch on the lower extent of the mesopleural depression (<xref ref-type="fig" rid="F24">Fig. 142</xref>) (<italic><tp:taxon-name>Scelio howardi</tp:taxon-name></italic> sculptured throughout).</p><fig id="F24" position="float" orientation="portrait"><label>Figures 139–144.</label><caption><p><xref ref-type="fn" rid="FN137"><sup>137</sup></xref> <italic><tp:taxon-name>Scelio scomma</tp:taxon-name></italic> sp. n. <bold>139</bold> Habitus, dorsal view, paratype female (CASENT <ext-link xmlns:xlink="http://www.w3.org/1999/xlink" ext-link-type="uri" xlink:href="http://hol.osu.edu/spmInfo.html?id=CASENT%202042253" xlink:type="simple">2042253</ext-link>) <bold>140</bold> Habitus, lateral view, holotype female (CASENT <ext-link xmlns:xlink="http://www.w3.org/1999/xlink" ext-link-type="uri" xlink:href="http://hol.osu.edu/spmInfo.html?id=CASENT%202133165" xlink:type="simple">2133165</ext-link>) <bold>141</bold> Mesosoma, dorsal view, paratype female (CASENT <ext-link xmlns:xlink="http://www.w3.org/1999/xlink" ext-link-type="uri" xlink:href="http://hol.osu.edu/spmInfo.html?id=CASENT%202042253" xlink:type="simple">2042253</ext-link>) <bold>142</bold> Head and mesosoma, lateral view, holotype female (CASENT <ext-link xmlns:xlink="http://www.w3.org/1999/xlink" ext-link-type="uri" xlink:href="http://hol.osu.edu/spmInfo.html?id=CASENT%202133165" xlink:type="simple">2133165</ext-link>) <bold>143</bold> Head, anterior view, holotype female (CASENT <ext-link xmlns:xlink="http://www.w3.org/1999/xlink" ext-link-type="uri" xlink:href="http://hol.osu.edu/spmInfo.html?id=CASENT%202133165" xlink:type="simple">2133165</ext-link>) <bold>144</bold> Metasomal segment 2, lateral view, paratype female (CASENT <ext-link xmlns:xlink="http://www.w3.org/1999/xlink" ext-link-type="uri" xlink:href="http://hol.osu.edu/spmInfo.html?id=CASENT%202042253" xlink:type="simple">2042253</ext-link>). Scale bars in millimeters.</p></caption><graphic xmlns:xlink="http://www.w3.org/1999/xlink" xlink:href="ZooKeys-380-001-g024.jpg" position="float" orientation="portrait" xlink:type="simple"/></fig><!--PageBreak--></tp:treatment-sec><tp:treatment-sec sec-type="Etymology"><title>Etymology.</title><p>The epithet is used as a noun in apposition derived from the Latin word for taunt, jeer, or jest.</p></tp:treatment-sec><tp:treatment-sec sec-type="Link to distribution map"><title>Link to distribution map.</title><p><ext-link xmlns:xlink="http://www.w3.org/1999/xlink" ext-link-type="uri" xlink:href="http://hol.osu.edu/map-large.html?id=244973" xlink:type="simple">http://hol.osu.edu/map-large.html?id=244973</ext-link></p></tp:treatment-sec><tp:treatment-sec sec-type="Material examined"><title>Material examined.</title><p><italic>Holotype</italic>, female: <bold>MADAGASCAR</bold>: Toliara Auto. Prov., Andohahela N.P., parcel II, transitional forest, MA-02-20-52, Tsimelahy, <named-content xmlns:xlink="http://www.w3.org/1999/xlink" content-type="dwc:verbatimCoordinates" xlink:type="simple">24°56.21'S, 46°37.60'E</named-content>, 180m, 15.I–28.I.2004, malaise trap, M. E. Irwin, F. Parker &amp; R. <!--PageBreak-->Harin’Hala, CASENT <ext-link xmlns:xlink="http://www.w3.org/1999/xlink" ext-link-type="uri" xlink:href="http://hol.osu.edu/spmInfo.html?id=CASENT%202133165" xlink:type="simple">2133165</ext-link> (deposited in CASC). <italic>Paratypes</italic>: <bold>MADAGASCAR</bold>: 16 females, 7 males, CASENT <ext-link xmlns:xlink="http://www.w3.org/1999/xlink" ext-link-type="uri" xlink:href="http://hol.osu.edu/spmInfo.html?id=CASENT%202043612" xlink:type="simple">2043612</ext-link>–<ext-link xmlns:xlink="http://www.w3.org/1999/xlink" ext-link-type="uri" xlink:href="http://hol.osu.edu/spmInfo.html?id=CASENT%202043614" xlink:type="simple">2043614</ext-link>, <ext-link xmlns:xlink="http://www.w3.org/1999/xlink" ext-link-type="uri" xlink:href="http://hol.osu.edu/spmInfo.html?id=CASENT%202043909" xlink:type="simple">2043909</ext-link>, <ext-link xmlns:xlink="http://www.w3.org/1999/xlink" ext-link-type="uri" xlink:href="http://hol.osu.edu/spmInfo.html?id=CASENT%202132679" xlink:type="simple">2132679</ext-link>, <ext-link xmlns:xlink="http://www.w3.org/1999/xlink" ext-link-type="uri" xlink:href="http://hol.osu.edu/spmInfo.html?id=CASENT%202132894" xlink:type="simple">2132894</ext-link>, <ext-link xmlns:xlink="http://www.w3.org/1999/xlink" ext-link-type="uri" xlink:href="http://hol.osu.edu/spmInfo.html?id=CASENT%202133068" xlink:type="simple">2133068</ext-link>, <ext-link xmlns:xlink="http://www.w3.org/1999/xlink" ext-link-type="uri" xlink:href="http://hol.osu.edu/spmInfo.html?id=CASENT%202133071" xlink:type="simple">2133071</ext-link>, <ext-link xmlns:xlink="http://www.w3.org/1999/xlink" ext-link-type="uri" xlink:href="http://hol.osu.edu/spmInfo.html?id=CASENT%202133073" xlink:type="simple">2133073</ext-link>, <ext-link xmlns:xlink="http://www.w3.org/1999/xlink" ext-link-type="uri" xlink:href="http://hol.osu.edu/spmInfo.html?id=CASENT%202133145" xlink:type="simple">2133145</ext-link>, <ext-link xmlns:xlink="http://www.w3.org/1999/xlink" ext-link-type="uri" xlink:href="http://hol.osu.edu/spmInfo.html?id=CASENT%202133153" xlink:type="simple">2133153</ext-link>, <ext-link xmlns:xlink="http://www.w3.org/1999/xlink" ext-link-type="uri" xlink:href="http://hol.osu.edu/spmInfo.html?id=CASENT%202133156" xlink:type="simple">2133156</ext-link>, <ext-link xmlns:xlink="http://www.w3.org/1999/xlink" ext-link-type="uri" xlink:href="http://hol.osu.edu/spmInfo.html?id=CASENT%202134231" xlink:type="simple">2134231</ext-link>, <ext-link xmlns:xlink="http://www.w3.org/1999/xlink" ext-link-type="uri" xlink:href="http://hol.osu.edu/spmInfo.html?id=CASENT%202134276" xlink:type="simple">2134276</ext-link>, <ext-link xmlns:xlink="http://www.w3.org/1999/xlink" ext-link-type="uri" xlink:href="http://hol.osu.edu/spmInfo.html?id=CASENT%202134890" xlink:type="simple">2134890</ext-link>, <ext-link xmlns:xlink="http://www.w3.org/1999/xlink" ext-link-type="uri" xlink:href="http://hol.osu.edu/spmInfo.html?id=CASENT%208106504" xlink:type="simple">8106504</ext-link>, <ext-link xmlns:xlink="http://www.w3.org/1999/xlink" ext-link-type="uri" xlink:href="http://hol.osu.edu/spmInfo.html?id=CASENT%208106513" xlink:type="simple">8106513</ext-link>, <ext-link xmlns:xlink="http://www.w3.org/1999/xlink" ext-link-type="uri" xlink:href="http://hol.osu.edu/spmInfo.html?id=CASENT%208106531" xlink:type="simple">8106531</ext-link>, <ext-link xmlns:xlink="http://www.w3.org/1999/xlink" ext-link-type="uri" xlink:href="http://hol.osu.edu/spmInfo.html?id=CASENT%208106840" xlink:type="simple">8106840</ext-link> (CASC); CASENT <ext-link xmlns:xlink="http://www.w3.org/1999/xlink" ext-link-type="uri" xlink:href="http://hol.osu.edu/spmInfo.html?id=CASENT%202042253" xlink:type="simple">2042253</ext-link>, <ext-link xmlns:xlink="http://www.w3.org/1999/xlink" ext-link-type="uri" xlink:href="http://hol.osu.edu/spmInfo.html?id=CASENT%202043462" xlink:type="simple">2043462</ext-link>, <ext-link xmlns:xlink="http://www.w3.org/1999/xlink" ext-link-type="uri" xlink:href="http://hol.osu.edu/spmInfo.html?id=CASENT%202133142" xlink:type="simple">2133142</ext-link>, <ext-link xmlns:xlink="http://www.w3.org/1999/xlink" ext-link-type="uri" xlink:href="http://hol.osu.edu/spmInfo.html?id=CASENT%208106546" xlink:type="simple">8106546</ext-link> (OSUC).</p></tp:treatment-sec><tp:treatment-sec sec-type="Comments"><title>Comments.</title><p><italic><tp:taxon-name>Scelio scomma</tp:taxon-name></italic> is endemic to Madagascar where it is the largest species within the <italic>howardi</italic>-species group and large for species within the white subgroup. All the specimens are uniform in morphology. <italic><tp:taxon-name>Scelio scomma</tp:taxon-name></italic> is extremely similar to larger individuals of <italic><tp:taxon-name>Scelio howardi</tp:taxon-name></italic> and the two cannot be casually differentiated. The pilosity of the lateral portions T2 is particularly dense (<xref ref-type="fig" rid="F24">Fig. 144</xref>). The small smooth patch on the lower mesopleural depression (<xref ref-type="fig" rid="F24">Fig. 142</xref>) is constant for all individuals observed, and it is present in both males and females. Males can be confused with <italic><tp:taxon-name>Scelio igland</tp:taxon-name></italic>, but may be differentiated by their larger and more robust habitus, completely sculptured lateral metasoma (smooth or obliterated patches present in <italic><tp:taxon-name>Scelio igland</tp:taxon-name></italic>), and the absence of notauli (indicated by a row of cells in <italic><tp:taxon-name>Scelio igland</tp:taxon-name></italic>).</p></tp:treatment-sec><tp:treatment-sec><!--Section generated to contain objects referenced in tp:taxon-treatment.--><fig id="F3" position="float" orientation="portrait"><label>Figures 13–18.</label><caption><p><xref ref-type="fn" rid="FN116"><sup>116</sup></xref> Female, metapleuron, lateral view. <bold>13</bold> <italic><tp:taxon-name>Scelio howardi</tp:taxon-name></italic> Crawford (OSUC <ext-link xmlns:xlink="http://www.w3.org/1999/xlink" ext-link-type="uri" xlink:href="http://hol.osu.edu/spmInfo.html?id=OSUC%20171121" xlink:type="simple">171121</ext-link>) <bold>14</bold> <italic><tp:taxon-name>Scelio zolotarevskyi</tp:taxon-name></italic> Ferrière (OSUC <ext-link xmlns:xlink="http://www.w3.org/1999/xlink" ext-link-type="uri" xlink:href="http://hol.osu.edu/spmInfo.html?id=OSUC%20164165" xlink:type="simple">164165</ext-link>) <bold>15</bold> <italic><tp:taxon-name>Scelio scomma</tp:taxon-name></italic> sp. n. (CASENT <ext-link xmlns:xlink="http://www.w3.org/1999/xlink" ext-link-type="uri" xlink:href="http://hol.osu.edu/spmInfo.html?id=CASENT%202042253" xlink:type="simple">2042253</ext-link>) <bold>16</bold> <italic><tp:taxon-name>Scelio igland</tp:taxon-name></italic> sp. n. (CASENT <ext-link xmlns:xlink="http://www.w3.org/1999/xlink" ext-link-type="uri" xlink:href="http://hol.osu.edu/spmInfo.html?id=CASENT%202132900" xlink:type="simple">2132900</ext-link>) <bold>17</bold> <italic><tp:taxon-name>Scelio destico</tp:taxon-name></italic> sp. n. (OSUC <ext-link xmlns:xlink="http://www.w3.org/1999/xlink" ext-link-type="uri" xlink:href="http://hol.osu.edu/spmInfo.html?id=OSUC%20214085" xlink:type="simple">214085</ext-link>) <bold>18</bold> <italic><tp:taxon-name>Scelio philippinensis</tp:taxon-name></italic> Ashmead (OSUC <ext-link xmlns:xlink="http://www.w3.org/1999/xlink" ext-link-type="uri" xlink:href="http://hol.osu.edu/spmInfo.html?id=OSUC%20213315" xlink:type="simple">213315</ext-link>). Scale bars in millimeters.</p></caption><graphic xmlns:xlink="http://www.w3.org/1999/xlink" xlink:href="ZooKeys-380-001-g003.jpg" position="float" orientation="portrait" xlink:type="simple"/></fig><fig id="F5" position="float" orientation="portrait"><label>Figures 25–30.</label><caption><p><xref ref-type="fn" rid="FN118"><sup>118</sup></xref> Female, anterior mesosoma, dorsal view. <bold>25</bold> <italic><tp:taxon-name>Scelio destico</tp:taxon-name></italic> sp. n. (OSUC <ext-link xmlns:xlink="http://www.w3.org/1999/xlink" ext-link-type="uri" xlink:href="http://hol.osu.edu/spmInfo.html?id=OSUC%20212612" xlink:type="simple">212612</ext-link>) <bold>26</bold> <italic><tp:taxon-name>Scelio latro</tp:taxon-name></italic> sp. n. (OSUC <ext-link xmlns:xlink="http://www.w3.org/1999/xlink" ext-link-type="uri" xlink:href="http://hol.osu.edu/spmInfo.html?id=OSUC%20212968" xlink:type="simple">212968</ext-link>) <bold>27</bold> <italic><tp:taxon-name>Scelio scomma</tp:taxon-name></italic> sp. n. (CASENT <ext-link xmlns:xlink="http://www.w3.org/1999/xlink" ext-link-type="uri" xlink:href="http://hol.osu.edu/spmInfo.html?id=CASENT%208106513" xlink:type="simple">8106513</ext-link>) <bold>28</bold> <italic><tp:taxon-name>Scelio susurro</tp:taxon-name></italic> sp. n. (OSUC <ext-link xmlns:xlink="http://www.w3.org/1999/xlink" ext-link-type="uri" xlink:href="http://hol.osu.edu/spmInfo.html?id=OSUC%20213654" xlink:type="simple">213654</ext-link>) <bold>29</bold> <italic><tp:taxon-name>Scelio zolotarevskyi</tp:taxon-name></italic> Ferrière (CASENT <ext-link xmlns:xlink="http://www.w3.org/1999/xlink" ext-link-type="uri" xlink:href="http://hol.osu.edu/spmInfo.html?id=CASENT%202043560" xlink:type="simple">2043560</ext-link>) <bold>30</bold> <italic><tp:taxon-name>Scelio grunnio</tp:taxon-name></italic> sp. n. (OSUC <ext-link xmlns:xlink="http://www.w3.org/1999/xlink" ext-link-type="uri" xlink:href="http://hol.osu.edu/spmInfo.html?id=OSUC%20214367" xlink:type="simple">214367</ext-link>). Scale bars in millimeters.</p></caption><graphic xmlns:xlink="http://www.w3.org/1999/xlink" xlink:href="ZooKeys-380-001-g005.jpg" position="float" orientation="portrait" xlink:type="simple"/></fig><fn-group><fn id="FN116"><p>116	<ext-link xmlns:xlink="http://www.w3.org/1999/xlink" ext-link-type="uri" xlink:href="http://morphbank.net/?id=787866" xlink:type="simple">http://morphbank.net/?id=787866</ext-link></p></fn><fn id="FN118"><p>118	<ext-link xmlns:xlink="http://www.w3.org/1999/xlink" ext-link-type="uri" xlink:href="http://morphbank.net/?id=787868" xlink:type="simple">http://morphbank.net/?id=787868</ext-link></p></fn><fn id="FN137"><p>137	<ext-link xmlns:xlink="http://www.w3.org/1999/xlink" ext-link-type="uri" xlink:href="http://morphbank.net/?id=787884" xlink:type="simple">http://morphbank.net/?id=787884</ext-link></p></fn><fn id="FN38"><p>38	<ext-link xmlns:xlink="http://www.w3.org/1999/xlink" ext-link-type="uri" xlink:href="http://morphbank.net/?id=792631" xlink:type="simple">http://morphbank.net/?id=792631</ext-link></p></fn></fn-group></tp:treatment-sec></tp:taxon-treatment>
