# Supplementary material for: Monograph of the Afrotropical species of Scelio Latreille (Hymenoptera, Platygastridae), egg parasitoids of acridid grasshoppers (Orthoptera, Acrididae)
Source: Zookeys. 2014 Feb 17;(380):1–188. doi: 10.3897/zookeys.380.5755 (PMC3950483; doi:10.3897/zookeys.380.5755)
Supplement: XML Treatment for Scelio ululo [file zookeys.380.5755-treatment18.xml]

<!DOCTYPE tp:taxon-treatment
  PUBLIC "-//TaxonX//DTD Taxonomic Treatment Publishing DTD v0 20100105//EN" "tax-treatment-NSO.dtd">
<tp:taxon-treatment xmlns:tp="http://www.plazi.org/taxpub"><tp:treatment-meta><mixed-citation publication-type="journal"><person-group><name><surname>Yoder</surname><given-names>Matthew J.</given-names></name><name><surname>Valerio</surname><given-names>Alejandro A.</given-names></name><name><surname>Polaszek</surname><given-names>Andrew</given-names></name><name><surname>van Noort</surname><given-names>Simon</given-names></name><name><surname>Masner</surname><given-names>Lubomír</given-names></name><name><surname>Johnson</surname><given-names>Norman F.</given-names></name></person-group><article-title>Monograph of the Afrotropical species of <italic>Scelio</italic> Latreille (Hymenoptera, Platygastridae), egg parasitoids of acridid grasshoppers (Orthoptera, Acrididae)</article-title><source>Zookeys</source><day>17</day><month>2</month><year>2014</year><volume>2014</volume><issue>380</issue><fpage>1</fpage><lpage>188</lpage><pub-id pub-id-type="doi">10.3897/zookeys.380.5755</pub-id></mixed-citation></tp:treatment-meta><tp:nomenclature><tp:taxon-name>
                                <tp:taxon-name-part taxon-name-part-type="genus">Scelio</tp:taxon-name-part>
                                <tp:taxon-name-part taxon-name-part-type="species">ululo</tp:taxon-name-part>
                                <object-id xmlns:xlink="http://www.w3.org/1999/xlink" xlink:type="simple">http://zoobank.org/48EFD5FD-99F5-47EB-8E88-E338F4C61A17</object-id>
                                <object-id xmlns:xlink="http://www.w3.org/1999/xlink" xlink:type="simple">urn:lsid:biosci.ohio-state.edu:osuc_concepts:244977</object-id>
                                <object-id xmlns:xlink="http://www.w3.org/1999/xlink" xlink:type="simple">http://species-id.net/wiki/Scelio_ululo</object-id>
                            </tp:taxon-name><tp:taxon-authority>Yoder</tp:taxon-authority><tp:taxon-status xmlns:xlink="http://www.w3.org/1999/xlink" xlink:type="simple">sp. n.</tp:taxon-status><xref ref-type="fig" rid="F25">Figures 145–150</xref><xref ref-type="fn" rid="FN39">; Morphbank <sup>39</sup></xref></tp:nomenclature><tp:treatment-sec sec-type="Description"><title>Description.</title><p>Female body length: 3.30–3.76 mm (n=5). Color of pilosity of dorsal head in female: white. Occipital carina in female: percurrent. Color of pilosity of the frons below the anterior ocellus in female: predominantly white. Pilosity of eye in female: absent; present. Medial keel on interantennal process: absent. Width of lower gena in lateral view: wide, posterior margin of lower half of gena parallel to posterior orbit. Genal carina: absent. Color of genal pilosity: white. Color of scape in female: yellow in basal half, darkening to light brown in apical half. Surface of the pronotal nucha in female: predominantly sculptured. Color of pilosity of pronotal shoulder in female: white to light brown, lighter than that of mesoscutum. Sculpture of medial mesoscutum in female: predominantly longitudinally strigose to rugulose. Color of pilosity of mesoscutum in female: predominantly yellow to golden. Notaulus in female: not delimited. Form of axillular carina in female: small, not particularly expanded or projected from the lateral edge of the mesoscutellum. Pilosity of propodeal nucha: absent. Pilosity of netrion: absent. Surface of mesopleural depression in female: sculptured throughout. Form of ventral margin of villus in female: straight. Color of coxae in female: yellow. Color of hind femur: light brown throughout. Color of hind tibia: yellow throughout. Fore wing length in female: apex between anterior margin of T5 and posterior margin of T6. Color of metasoma: yellow anteriorly, grading to brown posteriorly. Sculpture of laterotergites in female: predominantly smooth. Pilosity of laterotergites in female: absent. Sculpture of medial T1 in female: most prominent <!--PageBreak-->elements predominantly longitudinal. Sculpture of medial T2 in female: most prominent elements predominantly longitudinal. Pattern of sculpture on T3–T5 in female: T3 predominantly reticulate, T4–T5 predominantly longitudinally striate to strigose; predominantly longitudinally striate. Color of pilosity on lateral T3–T5 in female: predominantly white; predominantly golden to brown. Lateral profile of T6 in female: more or less horizontal. Sculpture of T6 in female: predominantly transversely rugose. Sculpture of lateral metasomal sternal bar in female: predominantly smooth to slightly irregularly rugose. Distribution of felt fields: 2 pairs present (S2, S3).</p><!--PageBreak--></tp:treatment-sec><tp:treatment-sec sec-type="Diagnosis"><title>Diagnosis.</title><p>Most similar to <italic><tp:taxon-name>Scelio zolotarevskyi</tp:taxon-name></italic> which shares the straight ventral margin of the villus. Differing from <italic><tp:taxon-name>Scelio zolotarevskyi</tp:taxon-name></italic> and all other Afrotropical <italic>howardi</italic>-group species by the yellow to brown color gradient of the metasoma (vs. uniform coloration). Further, females may be distinguished from most Afrotropical <italic><tp:taxon-name>Scelio howardi</tp:taxon-name></italic> by the yellow coxae.</p><fig id="F25" position="float" orientation="portrait"><label>Figures 145–150.</label><caption><p><xref ref-type="fn" rid="FN138"><sup>138</sup></xref> <italic><tp:taxon-name>Scelio ululo</tp:taxon-name></italic> sp. n., holotype female (OSUC <ext-link xmlns:xlink="http://www.w3.org/1999/xlink" ext-link-type="uri" xlink:href="http://hol.osu.edu/spmInfo.html?id=OSUC%20244090" xlink:type="simple">244090</ext-link>). <bold>145</bold> Habitus, dorsal view <bold>146</bold> Habitus, lateral view <bold>147</bold> Head and mesosoma, dorsal view <bold>148</bold> Head and mesosoma, lateral view <bold>149</bold> Head, anterior view <bold>150</bold> Metasoma, lateral view. Scale bars in millimeters.</p></caption><graphic xmlns:xlink="http://www.w3.org/1999/xlink" xlink:href="ZooKeys-380-001-g025.jpg" position="float" orientation="portrait" xlink:type="simple"/></fig></tp:treatment-sec><tp:treatment-sec sec-type="Etymology"><title>Etymology.</title><p>The epithet is used as a noun in apposition derived from the Latin word for to make a loud cry.</p></tp:treatment-sec><tp:treatment-sec sec-type="Link to distribution map"><title>Link to distribution map.</title><p><ext-link xmlns:xlink="http://www.w3.org/1999/xlink" ext-link-type="uri" xlink:href="http://hol.osu.edu/map-large.html?id=244977" xlink:type="simple">http://hol.osu.edu/map-large.html?id=244977</ext-link></p></tp:treatment-sec><tp:treatment-sec sec-type="Material examined"><title>Material examined.</title><p><italic>Holotype</italic>, female: <bold>KENYA</bold>: Nyanza Prov., Ungoye (ICIPE) Field Site, 2° forest, Lake Victoria, <named-content xmlns:xlink="http://www.w3.org/1999/xlink" content-type="dwc:verbatimCoordinates" xlink:type="simple">0.615°S, 34.092°E</named-content>, 1145m, 9.II-16.II.1999, malaise trap, S. Miller &amp; P. Otieno, OSUC <ext-link xmlns:xlink="http://www.w3.org/1999/xlink" ext-link-type="uri" xlink:href="http://hol.osu.edu/spmInfo.html?id=OSUC%20244090" xlink:type="simple">244090</ext-link> (deposited in NMKE). <italic>Paratypes</italic>: (4 females) <bold>KENYA</bold>: 3 females, OSUC <ext-link xmlns:xlink="http://www.w3.org/1999/xlink" ext-link-type="uri" xlink:href="http://hol.osu.edu/spmInfo.html?id=OSUC%20214091" xlink:type="simple">214091</ext-link> (CNCI); OSUC <ext-link xmlns:xlink="http://www.w3.org/1999/xlink" ext-link-type="uri" xlink:href="http://hol.osu.edu/spmInfo.html?id=OSUC%20244087" xlink:type="simple">244087</ext-link>–<ext-link xmlns:xlink="http://www.w3.org/1999/xlink" ext-link-type="uri" xlink:href="http://hol.osu.edu/spmInfo.html?id=OSUC%20244088" xlink:type="simple">244088</ext-link> (USNM). <bold>ZIMBABWE</bold>: 1 female, OSUC <ext-link xmlns:xlink="http://www.w3.org/1999/xlink" ext-link-type="uri" xlink:href="http://hol.osu.edu/spmInfo.html?id=OSUC%20212155" xlink:type="simple">212155</ext-link> (CNCI).</p></tp:treatment-sec><tp:treatment-sec sec-type="Comments"><title>Comments.</title><p>Individuals of <italic><tp:taxon-name>Scelio ululo</tp:taxon-name></italic> are smaller than most <italic><tp:taxon-name>Scelio zolotarevskyi</tp:taxon-name></italic> and also have distinctly less pilosity on the gena. In the ample material of <italic><tp:taxon-name>Scelio zolotarevskyi</tp:taxon-name></italic> there is no hint of color variation of the metasoma. The inner margin of the notauli is slightly indicated in some individuals, though we have coded the notauli as absent. As in <italic><tp:taxon-name>Scelio zolotarevskyi</tp:taxon-name></italic> there appears to be short setae between the ommatidia in individuals with silver eyes, in those with black eyes these cannot be seen but are likely present. The color of the coxae in one individual is slightly darker yellow, but distinctly lighter than the brown color of the corresponding femora.</p></tp:treatment-sec><tp:treatment-sec><!--Section generated to contain objects referenced in tp:taxon-treatment.--><fn-group><fn id="FN138"><p>138	<ext-link xmlns:xlink="http://www.w3.org/1999/xlink" ext-link-type="uri" xlink:href="http://morphbank.net/?id=787836" xlink:type="simple">http://morphbank.net/?id=787836</ext-link></p></fn><fn id="FN39"><p>39	<ext-link xmlns:xlink="http://www.w3.org/1999/xlink" ext-link-type="uri" xlink:href="http://morphbank.net/?id=787836" xlink:type="simple">http://morphbank.net/?id=787836</ext-link></p></fn></fn-group></tp:treatment-sec></tp:taxon-treatment>
