# Supplementary material for: Monograph of the Afrotropical species of Scelio Latreille (Hymenoptera, Platygastridae), egg parasitoids of acridid grasshoppers (Orthoptera, Acrididae)
Source: Zookeys. 2014 Feb 17;(380):1–188. doi: 10.3897/zookeys.380.5755 (PMC3950483; doi:10.3897/zookeys.380.5755)
Supplement: XML Treatment for Scelio zolotarevskyi [file zookeys.380.5755-treatment19.xml]

<!DOCTYPE tp:taxon-treatment
  PUBLIC "-//TaxonX//DTD Taxonomic Treatment Publishing DTD v0 20100105//EN" "tax-treatment-NSO.dtd">
<tp:taxon-treatment xmlns:tp="http://www.plazi.org/taxpub"><tp:treatment-meta><mixed-citation publication-type="journal"><person-group><name><surname>Yoder</surname><given-names>Matthew J.</given-names></name><name><surname>Valerio</surname><given-names>Alejandro A.</given-names></name><name><surname>Polaszek</surname><given-names>Andrew</given-names></name><name><surname>van Noort</surname><given-names>Simon</given-names></name><name><surname>Masner</surname><given-names>Lubomír</given-names></name><name><surname>Johnson</surname><given-names>Norman F.</given-names></name></person-group><article-title>Monograph of the Afrotropical species of <italic>Scelio</italic> Latreille (Hymenoptera, Platygastridae), egg parasitoids of acridid grasshoppers (Orthoptera, Acrididae)</article-title><source>Zookeys</source><day>17</day><month>2</month><year>2014</year><volume>2014</volume><issue>380</issue><fpage>1</fpage><lpage>188</lpage><pub-id pub-id-type="doi">10.3897/zookeys.380.5755</pub-id></mixed-citation></tp:treatment-meta><tp:nomenclature><tp:taxon-name>
                                <tp:taxon-name-part taxon-name-part-type="genus">Scelio</tp:taxon-name-part>
                                <tp:taxon-name-part taxon-name-part-type="species">zolotarevskyi</tp:taxon-name-part>
                                <object-id xmlns:xlink="http://www.w3.org/1999/xlink" xlink:type="simple">http://zoobank.org/BFEF6AA9-7916-4CDD-B2E0-43FB0C1F659E</object-id>
                                <object-id xmlns:xlink="http://www.w3.org/1999/xlink" xlink:type="simple">urn:lsid:biosci.ohio-state.edu:osuc_concepts:5364</object-id>
                                <object-id xmlns:xlink="http://www.w3.org/1999/xlink" xlink:type="simple">http://species-id.net/wiki/Scelio_zolotarevskyi</object-id>
                            </tp:taxon-name><tp:taxon-authority>Ferrière</tp:taxon-authority><xref ref-type="fig" rid="F1">Figures 1</xref><xref ref-type="fig" rid="F3">, 14</xref><xref ref-type="fig" rid="F5">, 29</xref><xref ref-type="fig" rid="F26">, 151–156</xref><xref ref-type="fn" rid="FN40">; Morphbank <sup>40</sup></xref><tp:nomenclature-citation-list><tp:nomenclature-citation><tp:taxon-name>Scelio zolotarevskyi</tp:taxon-name><comment> Ferrière, 1930: 42 (original description); <xref ref-type="bibr" rid="B8">Ferrière 1952</xref>: 117 (diagnosis); <xref ref-type="bibr" rid="B18">Masner 1965</xref>: 96 (type information).</comment></tp:nomenclature-citation><tp:nomenclature-citation><tp:taxon-name>Scelio sudanensis</tp:taxon-name><comment> Ferrière, 1952: 115 (original description), new synonymy; <xref ref-type="bibr" rid="B23">Nixon 1958</xref>: 314, 315 (keyed).</comment></tp:nomenclature-citation><tp:nomenclature-citation><tp:taxon-name>Scelio zolotarevskyi</tp:taxon-name><comment><ext-link xmlns:xlink="http://www.w3.org/1999/xlink" ext-link-type="uri" xlink:href="http://zoobank.org/2356D29C-854A-4F82-B421-7A318C77E47C" xlink:type="simple">http://zoobank.org/2356D29C-854A-4F82-B421-7A318C77E47C</ext-link></comment></tp:nomenclature-citation><tp:nomenclature-citation><tp:taxon-name>Scelio zolotarevskyi</tp:taxon-name><comment><ext-link xmlns:xlink="http://www.w3.org/1999/xlink" ext-link-type="uri" xlink:href="http://lsid.tdwg.org/urn:lsid:biosci.ohio-state.edu:osuc_concepts:5340" xlink:type="simple">urn:lsid:biosci.ohio-state.edu:osuc_concepts:5340</ext-link></comment></tp:nomenclature-citation><tp:nomenclature-citation><tp:taxon-name>Scelio cheops</tp:taxon-name><comment> Nixon, 1958: 315 (original description) syn. n.; <xref ref-type="bibr" rid="B18">Masner 1965</xref>: 92 (type information)</comment></tp:nomenclature-citation><tp:nomenclature-citation><tp:taxon-name>Scelio zolotarevskyi</tp:taxon-name><comment><ext-link xmlns:xlink="http://www.w3.org/1999/xlink" ext-link-type="uri" xlink:href="http://zoobank.org/938667BC-30CC-45F3-A0B9-BD95D0E95E52" xlink:type="simple">http://zoobank.org/938667BC-30CC-45F3-A0B9-BD95D0E95E52</ext-link></comment></tp:nomenclature-citation><tp:nomenclature-citation><tp:taxon-name>Scelio zolotarevskyi</tp:taxon-name><comment><ext-link xmlns:xlink="http://www.w3.org/1999/xlink" ext-link-type="uri" xlink:href="http://lsid.tdwg.org/urn:lsid:biosci.ohio-state.edu:osuc_concepts:5195" xlink:type="simple">urn:lsid:biosci.ohio-state.edu:osuc_concepts:5195</ext-link></comment></tp:nomenclature-citation></tp:nomenclature-citation-list></tp:nomenclature><tp:treatment-sec sec-type="Description"><title>Description.</title><p>Female body length: 3.53–5.53 mm (n=28). Male body length: 3.28 mm (n=1). Color of pilosity of dorsal head in female: white. Occipital carina in female: percurrent. Color of pilosity of the frons below the anterior ocellus in female: <!--PageBreak-->predominantly white. Pilosity of eye in female: absent; present. Medial keel on interantennal process: absent. Width of lower gena in lateral view: wide, posterior margin of lower half of gena parallel to posterior orbit. Genal carina: absent. Color of genal pilosity: white. Color of scape in female: yellow throughout. Surface of the pronotal nucha in female: predominantly sculptured. Color of pilosity of pronotal shoulder in female: white to light brown, lighter than that of mesoscutum. Sculpture of medial mesoscutum in female: predominantly angular reticulate to rugulose. Color of pilosity of mesoscutum in female: predominantly white to off–white. Notaulus <!--PageBreak-->in female: indicated by a row of cells. Notaulus in male: delimited by row of cells. Form of axillular carina in female: small, not particularly expanded or projected from the lateral edge of the mesoscutellum. Pilosity of propodeal nucha: absent. Pilosity of netrion: absent. Surface of mesopleural depression in female: sculptured throughout. Form of ventral margin of villus in female: straight. Color of coxae in female: brown. Color of hind femur: dark brown medially, otherwise honey yellow. Color of hind tibia: yellow throughout. Fore wing length in female: apex between anterior margin of T5 and posterior margin of T6. Color of metasoma: entirely dark brown. Sculpture of laterotergites in female: predominantly smooth. Pilosity of laterotergites in female: absent. Sculpture of medial T1 in female: most prominent elements predominantly longitudinal. Sculpture of medial T2 in female: most prominent elements predominantly longitudinal. Pattern of sculpture on T3–T5 in female: T3 predominantly reticulate, T4–T5 predominantly longitudinally striate to strigose. Color of pilosity on lateral T3–T5 in female: predominantly white. Lateral profile of T6 in female: more or less horizontal. Sculpture of T6 in female: predominantly longitudinally striate to strigose. Sculpture of lateral metasomal sternal bar in female: predominantly smooth to slightly irregularly rugose. Distribution of felt fields: 2 pairs present (S2, S3).</p></tp:treatment-sec><tp:treatment-sec sec-type="Diagnosis"><title>Diagnosis.</title><p>Most similar to <italic><tp:taxon-name>Scelio howardi</tp:taxon-name></italic> in its habitus, color and form of pilosity, and general sculpture, as well as to <italic><tp:taxon-name>Scelio pipilo</tp:taxon-name></italic> with which it shares the straight ventral margin of the villus (as in <xref ref-type="fig" rid="F2">Fig. 8</xref>). <italic><tp:taxon-name>Scelio zolotarevskyi</tp:taxon-name></italic> may be distinguished from the former by the compact and parallel-sided villus (<xref ref-type="fig" rid="F2">Figs 8</xref>, <xref ref-type="fig" rid="F26">155</xref>, compare with concave or bent lateral margin of villus, <xref ref-type="fig" rid="F21">Fig. 124</xref>) and from the latter by its smaller size and color of the scape (never completely brown to dark brown scape).</p><fig id="F26" position="float" orientation="portrait"><label>Figures 151–156.</label><caption><p><xref ref-type="fn" rid="FN139"><sup>139</sup></xref> <italic><tp:taxon-name>Scelio zolotarevskyi</tp:taxon-name></italic> Ferrière, female (OSUC <ext-link xmlns:xlink="http://www.w3.org/1999/xlink" ext-link-type="uri" xlink:href="http://hol.osu.edu/spmInfo.html?id=OSUC%20213559" xlink:type="simple">213559</ext-link>). <bold>151</bold> Habitus, dorsal view <bold>152</bold> Habitus, lateral view <bold>153</bold> Head and mesosoma, dorsal view <bold>154</bold> Head and mesosoma, lateral view <bold>155</bold> Head, anterior view <bold>156</bold> Head, lateral view. Scale bars in millimeters.</p></caption><graphic xmlns:xlink="http://www.w3.org/1999/xlink" xlink:href="ZooKeys-380-001-g026.jpg" position="float" orientation="portrait" xlink:type="simple"/></fig></tp:treatment-sec><tp:treatment-sec sec-type="Link to distribution map"><title>Link to distribution map.</title><p><ext-link xmlns:xlink="http://www.w3.org/1999/xlink" ext-link-type="uri" xlink:href="http://hol.osu.edu/map-large.html?id=5364" xlink:type="simple">http://hol.osu.edu/map-large.html?id=5364</ext-link></p></tp:treatment-sec><tp:treatment-sec sec-type="Associations"><title>Associations.</title><p>Emerged from <tp:taxon-name>Acrididae</tp:taxon-name> [<tp:taxon-name>Orthoptera</tp:taxon-name>: <tp:taxon-name>Acrididae</tp:taxon-name>]; emerged from egg of <italic><tp:taxon-name>Acrotylus</tp:taxon-name></italic> Fieber [<tp:taxon-name>Orthoptera</tp:taxon-name>: <tp:taxon-name>Acrididae</tp:taxon-name>]; emerged from ootheca of <italic><tp:taxon-name>Acrotylus patruelis</tp:taxon-name></italic> (Herrich-Schaeffer) [<tp:taxon-name>Orthoptera</tp:taxon-name>: <tp:taxon-name>Acrididae</tp:taxon-name>]; emerged from ootheca of <italic><tp:taxon-name>Cyrtacanthacris tatarica tatarica</tp:taxon-name></italic> (Linnaeus) [<tp:taxon-name>Orthoptera</tp:taxon-name>: <tp:taxon-name>Acrididae</tp:taxon-name>]; emerged from egg of <italic><tp:taxon-name>Eyprepocnemis plorans plorans</tp:taxon-name></italic> (Charpentier) [<tp:taxon-name>Orthoptera</tp:taxon-name>: <tp:taxon-name>Acrididae</tp:taxon-name>, as <italic><tp:taxon-name>Euprepocnemis senegalensis</tp:taxon-name></italic> Bolívar]; emerged from egg of <italic><tp:taxon-name>Eyprepocnemis smaragdipes</tp:taxon-name></italic> Bruner [<tp:taxon-name>Orthoptera</tp:taxon-name>: <tp:taxon-name>Acrididae</tp:taxon-name>]; emerged from ootheca of <italic><tp:taxon-name>Eyprepocnemis smaragdipes</tp:taxon-name></italic> Bruner [<tp:taxon-name>Orthoptera</tp:taxon-name>: <tp:taxon-name>Acrididae</tp:taxon-name>]; emerged from egg of <italic><tp:taxon-name>Gastrimargus africanus</tp:taxon-name></italic> (Saussure) [<tp:taxon-name>Orthoptera</tp:taxon-name>: <tp:taxon-name>Acrididae</tp:taxon-name>]; emerged from ootheca of <italic><tp:taxon-name>Gastrimargus africanus</tp:taxon-name></italic> (Saussure) [<tp:taxon-name>Orthoptera</tp:taxon-name>: <tp:taxon-name>Acrididae</tp:taxon-name>]; emerged from ootheca of <italic><tp:taxon-name>Heteracris</tp:taxon-name></italic> Walker [<tp:taxon-name>Orthoptera</tp:taxon-name>: <tp:taxon-name>Acrididae</tp:taxon-name>]; emerged from egg of <italic><tp:taxon-name>Locusta</tp:taxon-name></italic> Linnaeus [<tp:taxon-name>Orthoptera</tp:taxon-name>: <tp:taxon-name>Acrididae</tp:taxon-name>]; emerged from egg of <italic><tp:taxon-name>Locusta cinerascens capito</tp:taxon-name></italic> Saussure [<tp:taxon-name>Orthoptera</tp:taxon-name>: <tp:taxon-name>Acrididae</tp:taxon-name>, as <italic><tp:taxon-name>Locusta migratoria capito</tp:taxon-name></italic>]; emerged from ootheca of <italic><tp:taxon-name>Locusta cinerascens capito</tp:taxon-name></italic> Saussure [<tp:taxon-name>Orthoptera</tp:taxon-name>: <tp:taxon-name>Acrididae</tp:taxon-name>, as <italic><tp:taxon-name>Locusta migratoria capito</tp:taxon-name></italic>]; emerged from egg of <italic><tp:taxon-name>Locusta cinerascens migratorioides</tp:taxon-name></italic> (Reiche &amp; Fairmaire) [<tp:taxon-name>Orthoptera</tp:taxon-name>: <tp:taxon-name>Acrididae</tp:taxon-name>, as <italic><tp:taxon-name>Locusta migratorioides</tp:taxon-name></italic>]; emerged from egg of <italic><tp:taxon-name>Nomadacris</tp:taxon-name></italic> Uvarov [<tp:taxon-name>Orthoptera</tp:taxon-name>: <tp:taxon-name>Acrididae</tp:taxon-name>]; emerged from ootheca of <italic><tp:taxon-name>Nomadacris septemfasciata</tp:taxon-name></italic> (Serville) [<tp:taxon-name>Orthoptera</tp:taxon-name>: <tp:taxon-name>Acrididae</tp:taxon-name>]; emerged from ootheca of <italic><tp:taxon-name>Oedaleus virgula</tp:taxon-name></italic> (Snellen van Vollenhoven) [<tp:taxon-name>Orthoptera</tp:taxon-name>: <tp:taxon-name>Acrididae</tp:taxon-name>].</p><!--PageBreak--></tp:treatment-sec><tp:treatment-sec sec-type="Material examined"><title>Material examined.</title><p><italic>Lectotype</italic> (<bold>present designation</bold>), female, <italic><tp:taxon-name>Scelio zolotarevskyi</tp:taxon-name></italic>: <bold>MADAGASCAR</bold>: Toliara Auto. Prov., Ejeda, 18.II.1928, Zolotarevsky, B.M. TYPE HYM. 9.535 (deposited in BMNH). <italic>Holotype</italic>, female, <italic><tp:taxon-name>Scelio cheops</tp:taxon-name></italic>: [<bold>MALI</bold>]: Central flood plain of Niger R[iver], i-iii.1956, G. Popov, ex acridid eggs CIE Coll 14777 A/502, ex <italic><tp:taxon-name>Eupropocnemis senegalensis</tp:taxon-name></italic>, B.M. TYPE HYM 9.537 (deposited in BMNH). <italic>Lectotype</italic> (<bold>present designation</bold>), female, <italic><tp:taxon-name>Scelio sudanensis</tp:taxon-name></italic>: <bold>MALI</bold>: Dogo, II-1950, Remaudière, OSUC <ext-link xmlns:xlink="http://www.w3.org/1999/xlink" ext-link-type="uri" xlink:href="http://hol.osu.edu/spmInfo.html?id=OSUC%20173946" xlink:type="simple">173946</ext-link> (deposited in MNHN). <italic>Paralectotype</italic>, <italic><tp:taxon-name>Scelio zolotarevskyi</tp:taxon-name></italic>: <bold>MADAGASCAR</bold>: 1 male, BMNH(E)#790468 (BMNH). <italic>Other material</italic>: (541 females, 125 males, 9 unknowns) <bold>BENIN</bold>: 2 females, OSUC <ext-link xmlns:xlink="http://www.w3.org/1999/xlink" ext-link-type="uri" xlink:href="http://hol.osu.edu/spmInfo.html?id=OSUC%20211365" xlink:type="simple">211365</ext-link>, <ext-link xmlns:xlink="http://www.w3.org/1999/xlink" ext-link-type="uri" xlink:href="http://hol.osu.edu/spmInfo.html?id=OSUC%20212850" xlink:type="simple">212850</ext-link> (CNCI). <bold>BOTSWANA</bold>: 15 females, 3 males, OSUC <ext-link xmlns:xlink="http://www.w3.org/1999/xlink" ext-link-type="uri" xlink:href="http://hol.osu.edu/spmInfo.html?id=OSUC%20160051" xlink:type="simple">160051</ext-link>, <ext-link xmlns:xlink="http://www.w3.org/1999/xlink" ext-link-type="uri" xlink:href="http://hol.osu.edu/spmInfo.html?id=OSUC%20160053" xlink:type="simple">160053</ext-link> (EMEC); OSUC <ext-link xmlns:xlink="http://www.w3.org/1999/xlink" ext-link-type="uri" xlink:href="http://hol.osu.edu/spmInfo.html?id=OSUC%20164132" xlink:type="simple">164132</ext-link>, <ext-link xmlns:xlink="http://www.w3.org/1999/xlink" ext-link-type="uri" xlink:href="http://hol.osu.edu/spmInfo.html?id=OSUC%20164134" xlink:type="simple">164134</ext-link>, <ext-link xmlns:xlink="http://www.w3.org/1999/xlink" ext-link-type="uri" xlink:href="http://hol.osu.edu/spmInfo.html?id=OSUC%20164137" xlink:type="simple">164137</ext-link>, <ext-link xmlns:xlink="http://www.w3.org/1999/xlink" ext-link-type="uri" xlink:href="http://hol.osu.edu/spmInfo.html?id=OSUC%20164140" xlink:type="simple">164140</ext-link>, <ext-link xmlns:xlink="http://www.w3.org/1999/xlink" ext-link-type="uri" xlink:href="http://hol.osu.edu/spmInfo.html?id=OSUC%20164145" xlink:type="simple">164145</ext-link>, <ext-link xmlns:xlink="http://www.w3.org/1999/xlink" ext-link-type="uri" xlink:href="http://hol.osu.edu/spmInfo.html?id=OSUC%20164165" xlink:type="simple">164165</ext-link>–<ext-link xmlns:xlink="http://www.w3.org/1999/xlink" ext-link-type="uri" xlink:href="http://hol.osu.edu/spmInfo.html?id=OSUC%20164166" xlink:type="simple">164166</ext-link>, <ext-link xmlns:xlink="http://www.w3.org/1999/xlink" ext-link-type="uri" xlink:href="http://hol.osu.edu/spmInfo.html?id=OSUC%20164171" xlink:type="simple">164171</ext-link>, <ext-link xmlns:xlink="http://www.w3.org/1999/xlink" ext-link-type="uri" xlink:href="http://hol.osu.edu/spmInfo.html?id=OSUC%20164189" xlink:type="simple">164189</ext-link>, <ext-link xmlns:xlink="http://www.w3.org/1999/xlink" ext-link-type="uri" xlink:href="http://hol.osu.edu/spmInfo.html?id=OSUC%20164193" xlink:type="simple">164193</ext-link>, <ext-link xmlns:xlink="http://www.w3.org/1999/xlink" ext-link-type="uri" xlink:href="http://hol.osu.edu/spmInfo.html?id=OSUC%20164200" xlink:type="simple">164200</ext-link>, <ext-link xmlns:xlink="http://www.w3.org/1999/xlink" ext-link-type="uri" xlink:href="http://hol.osu.edu/spmInfo.html?id=OSUC%20164215" xlink:type="simple">164215</ext-link>, <ext-link xmlns:xlink="http://www.w3.org/1999/xlink" ext-link-type="uri" xlink:href="http://hol.osu.edu/spmInfo.html?id=OSUC%20211689" xlink:type="simple">211689</ext-link> (OSUC); OSUC <ext-link xmlns:xlink="http://www.w3.org/1999/xlink" ext-link-type="uri" xlink:href="http://hol.osu.edu/spmInfo.html?id=OSUC%20171353" xlink:type="simple">171353</ext-link>, <ext-link xmlns:xlink="http://www.w3.org/1999/xlink" ext-link-type="uri" xlink:href="http://hol.osu.edu/spmInfo.html?id=OSUC%20207550" xlink:type="simple">207550</ext-link>–<ext-link xmlns:xlink="http://www.w3.org/1999/xlink" ext-link-type="uri" xlink:href="http://hol.osu.edu/spmInfo.html?id=OSUC%20207551" xlink:type="simple">207551</ext-link> (USNM). <bold>ERITREA</bold>: 1 male, 1 unknown, BMNH(E)#790463 (BMNH); OSUC <ext-link xmlns:xlink="http://www.w3.org/1999/xlink" ext-link-type="uri" xlink:href="http://hol.osu.edu/spmInfo.html?id=OSUC%20210357" xlink:type="simple">210357</ext-link> (MCSN). <bold>GHANA</bold>: 7 females, OSUC <ext-link xmlns:xlink="http://www.w3.org/1999/xlink" ext-link-type="uri" xlink:href="http://hol.osu.edu/spmInfo.html?id=OSUC%20176009" xlink:type="simple">176009</ext-link>, <ext-link xmlns:xlink="http://www.w3.org/1999/xlink" ext-link-type="uri" xlink:href="http://hol.osu.edu/spmInfo.html?id=OSUC%20213548" xlink:type="simple">213548</ext-link>, <ext-link xmlns:xlink="http://www.w3.org/1999/xlink" ext-link-type="uri" xlink:href="http://hol.osu.edu/spmInfo.html?id=OSUC%20213551" xlink:type="simple">213551</ext-link>, <ext-link xmlns:xlink="http://www.w3.org/1999/xlink" ext-link-type="uri" xlink:href="http://hol.osu.edu/spmInfo.html?id=OSUC%20213559" xlink:type="simple">213559</ext-link>–<ext-link xmlns:xlink="http://www.w3.org/1999/xlink" ext-link-type="uri" xlink:href="http://hol.osu.edu/spmInfo.html?id=OSUC%20213561" xlink:type="simple">213561</ext-link>, <ext-link xmlns:xlink="http://www.w3.org/1999/xlink" ext-link-type="uri" xlink:href="http://hol.osu.edu/spmInfo.html?id=OSUC%20213564" xlink:type="simple">213564</ext-link> (OSUC). <bold>KENYA</bold>: 9 females, 1 male, CASENT <ext-link xmlns:xlink="http://www.w3.org/1999/xlink" ext-link-type="uri" xlink:href="http://hol.osu.edu/spmInfo.html?id=CASENT%202042600" xlink:type="simple">2042600</ext-link> (CASC); OSUC <ext-link xmlns:xlink="http://www.w3.org/1999/xlink" ext-link-type="uri" xlink:href="http://hol.osu.edu/spmInfo.html?id=OSUC%20212343" xlink:type="simple">212343</ext-link>, <ext-link xmlns:xlink="http://www.w3.org/1999/xlink" ext-link-type="uri" xlink:href="http://hol.osu.edu/spmInfo.html?id=OSUC%20212357" xlink:type="simple">212357</ext-link>–<ext-link xmlns:xlink="http://www.w3.org/1999/xlink" ext-link-type="uri" xlink:href="http://hol.osu.edu/spmInfo.html?id=OSUC%20212358" xlink:type="simple">212358</ext-link>, <ext-link xmlns:xlink="http://www.w3.org/1999/xlink" ext-link-type="uri" xlink:href="http://hol.osu.edu/spmInfo.html?id=OSUC%20234631" xlink:type="simple">234631</ext-link>, <ext-link xmlns:xlink="http://www.w3.org/1999/xlink" ext-link-type="uri" xlink:href="http://hol.osu.edu/spmInfo.html?id=OSUC%20234648" xlink:type="simple">234648</ext-link>, <ext-link xmlns:xlink="http://www.w3.org/1999/xlink" ext-link-type="uri" xlink:href="http://hol.osu.edu/spmInfo.html?id=OSUC%20234678" xlink:type="simple">234678</ext-link> (CNCI); OSUC <ext-link xmlns:xlink="http://www.w3.org/1999/xlink" ext-link-type="uri" xlink:href="http://hol.osu.edu/spmInfo.html?id=OSUC%20244091" xlink:type="simple">244091</ext-link>–<ext-link xmlns:xlink="http://www.w3.org/1999/xlink" ext-link-type="uri" xlink:href="http://hol.osu.edu/spmInfo.html?id=OSUC%20244092" xlink:type="simple">244092</ext-link>, <ext-link xmlns:xlink="http://www.w3.org/1999/xlink" ext-link-type="uri" xlink:href="http://hol.osu.edu/spmInfo.html?id=OSUC%20248101" xlink:type="simple">248101</ext-link> (USNM). <bold>MADAGASCAR</bold>: 443 females, 98 males, 1 unknown, CASENT <ext-link xmlns:xlink="http://www.w3.org/1999/xlink" ext-link-type="uri" xlink:href="http://hol.osu.edu/spmInfo.html?id=CASENT%202042061" xlink:type="simple">2042061</ext-link>, <ext-link xmlns:xlink="http://www.w3.org/1999/xlink" ext-link-type="uri" xlink:href="http://hol.osu.edu/spmInfo.html?id=CASENT%202042068" xlink:type="simple">2042068</ext-link>, <ext-link xmlns:xlink="http://www.w3.org/1999/xlink" ext-link-type="uri" xlink:href="http://hol.osu.edu/spmInfo.html?id=CASENT%202042072" xlink:type="simple">2042072</ext-link>, <ext-link xmlns:xlink="http://www.w3.org/1999/xlink" ext-link-type="uri" xlink:href="http://hol.osu.edu/spmInfo.html?id=CASENT%202042075" xlink:type="simple">2042075</ext-link>, <ext-link xmlns:xlink="http://www.w3.org/1999/xlink" ext-link-type="uri" xlink:href="http://hol.osu.edu/spmInfo.html?id=CASENT%202042078" xlink:type="simple">2042078</ext-link>, <ext-link xmlns:xlink="http://www.w3.org/1999/xlink" ext-link-type="uri" xlink:href="http://hol.osu.edu/spmInfo.html?id=CASENT%202042672" xlink:type="simple">2042672</ext-link>, <ext-link xmlns:xlink="http://www.w3.org/1999/xlink" ext-link-type="uri" xlink:href="http://hol.osu.edu/spmInfo.html?id=CASENT%202043323" xlink:type="simple">2043323</ext-link>, <ext-link xmlns:xlink="http://www.w3.org/1999/xlink" ext-link-type="uri" xlink:href="http://hol.osu.edu/spmInfo.html?id=CASENT%202043417" xlink:type="simple">2043417</ext-link>, <ext-link xmlns:xlink="http://www.w3.org/1999/xlink" ext-link-type="uri" xlink:href="http://hol.osu.edu/spmInfo.html?id=CASENT%202043560" xlink:type="simple">2043560</ext-link>, <ext-link xmlns:xlink="http://www.w3.org/1999/xlink" ext-link-type="uri" xlink:href="http://hol.osu.edu/spmInfo.html?id=CASENT%202043631" xlink:type="simple">2043631</ext-link>–<ext-link xmlns:xlink="http://www.w3.org/1999/xlink" ext-link-type="uri" xlink:href="http://hol.osu.edu/spmInfo.html?id=CASENT%202043632" xlink:type="simple">2043632</ext-link>, <ext-link xmlns:xlink="http://www.w3.org/1999/xlink" ext-link-type="uri" xlink:href="http://hol.osu.edu/spmInfo.html?id=CASENT%202133514" xlink:type="simple">2133514</ext-link>, <ext-link xmlns:xlink="http://www.w3.org/1999/xlink" ext-link-type="uri" xlink:href="http://hol.osu.edu/spmInfo.html?id=CASENT%202133516" xlink:type="simple">2133516</ext-link>, <ext-link xmlns:xlink="http://www.w3.org/1999/xlink" ext-link-type="uri" xlink:href="http://hol.osu.edu/spmInfo.html?id=CASENT%202134571" xlink:type="simple">2134571</ext-link>, <ext-link xmlns:xlink="http://www.w3.org/1999/xlink" ext-link-type="uri" xlink:href="http://hol.osu.edu/spmInfo.html?id=CASENT%202134709" xlink:type="simple">2134709</ext-link> (CASC); OSUC <ext-link xmlns:xlink="http://www.w3.org/1999/xlink" ext-link-type="uri" xlink:href="http://hol.osu.edu/spmInfo.html?id=OSUC%20254614" xlink:type="simple">254614</ext-link>, <ext-link xmlns:xlink="http://www.w3.org/1999/xlink" ext-link-type="uri" xlink:href="http://hol.osu.edu/spmInfo.html?id=OSUC%20259910" xlink:type="simple">259910</ext-link>–<ext-link xmlns:xlink="http://www.w3.org/1999/xlink" ext-link-type="uri" xlink:href="http://hol.osu.edu/spmInfo.html?id=OSUC%20259998" xlink:type="simple">259998</ext-link>, <ext-link xmlns:xlink="http://www.w3.org/1999/xlink" ext-link-type="uri" xlink:href="http://hol.osu.edu/spmInfo.html?id=OSUC%20260001" xlink:type="simple">260001</ext-link>–<ext-link xmlns:xlink="http://www.w3.org/1999/xlink" ext-link-type="uri" xlink:href="http://hol.osu.edu/spmInfo.html?id=OSUC%20260019" xlink:type="simple">260019</ext-link>, <ext-link xmlns:xlink="http://www.w3.org/1999/xlink" ext-link-type="uri" xlink:href="http://hol.osu.edu/spmInfo.html?id=OSUC%20260021" xlink:type="simple">260021</ext-link>–<ext-link xmlns:xlink="http://www.w3.org/1999/xlink" ext-link-type="uri" xlink:href="http://hol.osu.edu/spmInfo.html?id=OSUC%20260062" xlink:type="simple">260062</ext-link>, <ext-link xmlns:xlink="http://www.w3.org/1999/xlink" ext-link-type="uri" xlink:href="http://hol.osu.edu/spmInfo.html?id=OSUC%20260263" xlink:type="simple">260263</ext-link>–<ext-link xmlns:xlink="http://www.w3.org/1999/xlink" ext-link-type="uri" xlink:href="http://hol.osu.edu/spmInfo.html?id=OSUC%20260268" xlink:type="simple">260268</ext-link>, <ext-link xmlns:xlink="http://www.w3.org/1999/xlink" ext-link-type="uri" xlink:href="http://hol.osu.edu/spmInfo.html?id=OSUC%20261063" xlink:type="simple">261063</ext-link>–<ext-link xmlns:xlink="http://www.w3.org/1999/xlink" ext-link-type="uri" xlink:href="http://hol.osu.edu/spmInfo.html?id=OSUC%20261193" xlink:type="simple">261193</ext-link>, <ext-link xmlns:xlink="http://www.w3.org/1999/xlink" ext-link-type="uri" xlink:href="http://hol.osu.edu/spmInfo.html?id=OSUC%20261195" xlink:type="simple">261195</ext-link>, <ext-link xmlns:xlink="http://www.w3.org/1999/xlink" ext-link-type="uri" xlink:href="http://hol.osu.edu/spmInfo.html?id=OSUC%20261199" xlink:type="simple">261199</ext-link>–<ext-link xmlns:xlink="http://www.w3.org/1999/xlink" ext-link-type="uri" xlink:href="http://hol.osu.edu/spmInfo.html?id=OSUC%20261340" xlink:type="simple">261340</ext-link>, <ext-link xmlns:xlink="http://www.w3.org/1999/xlink" ext-link-type="uri" xlink:href="http://hol.osu.edu/spmInfo.html?id=OSUC%20261359" xlink:type="simple">261359</ext-link>–<ext-link xmlns:xlink="http://www.w3.org/1999/xlink" ext-link-type="uri" xlink:href="http://hol.osu.edu/spmInfo.html?id=OSUC%20261380" xlink:type="simple">261380</ext-link>, <ext-link xmlns:xlink="http://www.w3.org/1999/xlink" ext-link-type="uri" xlink:href="http://hol.osu.edu/spmInfo.html?id=OSUC%20261387" xlink:type="simple">261387</ext-link>–<ext-link xmlns:xlink="http://www.w3.org/1999/xlink" ext-link-type="uri" xlink:href="http://hol.osu.edu/spmInfo.html?id=OSUC%20261414" xlink:type="simple">261414</ext-link>, <ext-link xmlns:xlink="http://www.w3.org/1999/xlink" ext-link-type="uri" xlink:href="http://hol.osu.edu/spmInfo.html?id=OSUC%20261417" xlink:type="simple">261417</ext-link>–<ext-link xmlns:xlink="http://www.w3.org/1999/xlink" ext-link-type="uri" xlink:href="http://hol.osu.edu/spmInfo.html?id=OSUC%20261462" xlink:type="simple">261462</ext-link> (MNHN). <bold>MALI</bold>: 6 unknowns, BMNH(E)#790459–790461, 790464–790466 (BMNH). <bold>MOZAMBIQUE</bold>: 3 females, 3 males, OSUC <ext-link xmlns:xlink="http://www.w3.org/1999/xlink" ext-link-type="uri" xlink:href="http://hol.osu.edu/spmInfo.html?id=OSUC%20212371" xlink:type="simple">212371</ext-link>–<ext-link xmlns:xlink="http://www.w3.org/1999/xlink" ext-link-type="uri" xlink:href="http://hol.osu.edu/spmInfo.html?id=OSUC%20212374" xlink:type="simple">212374</ext-link>, <ext-link xmlns:xlink="http://www.w3.org/1999/xlink" ext-link-type="uri" xlink:href="http://hol.osu.edu/spmInfo.html?id=OSUC%20212378" xlink:type="simple">212378</ext-link> (CNCI); OSUC <ext-link xmlns:xlink="http://www.w3.org/1999/xlink" ext-link-type="uri" xlink:href="http://hol.osu.edu/spmInfo.html?id=OSUC%20244138" xlink:type="simple">244138</ext-link> (USNM). <bold>NIGERIA</bold>: 1 female, 5 males, OSUC <ext-link xmlns:xlink="http://www.w3.org/1999/xlink" ext-link-type="uri" xlink:href="http://hol.osu.edu/spmInfo.html?id=OSUC%20212614" xlink:type="simple">212614</ext-link>, <ext-link xmlns:xlink="http://www.w3.org/1999/xlink" ext-link-type="uri" xlink:href="http://hol.osu.edu/spmInfo.html?id=OSUC%20212618" xlink:type="simple">212618</ext-link>–<ext-link xmlns:xlink="http://www.w3.org/1999/xlink" ext-link-type="uri" xlink:href="http://hol.osu.edu/spmInfo.html?id=OSUC%20212621" xlink:type="simple">212621</ext-link>, <ext-link xmlns:xlink="http://www.w3.org/1999/xlink" ext-link-type="uri" xlink:href="http://hol.osu.edu/spmInfo.html?id=OSUC%20212623" xlink:type="simple">212623</ext-link> (CNCI). RWANDA: 1 female, OSUC <ext-link xmlns:xlink="http://www.w3.org/1999/xlink" ext-link-type="uri" xlink:href="http://hol.osu.edu/spmInfo.html?id=OSUC%20182054" xlink:type="simple">182054</ext-link> (RMCA). <bold>SOUTH</bold> <bold>AFRICA</bold>: 5 females, 2 males, OSUC <ext-link xmlns:xlink="http://www.w3.org/1999/xlink" ext-link-type="uri" xlink:href="http://hol.osu.edu/spmInfo.html?id=OSUC%20212451" xlink:type="simple">212451</ext-link>, <ext-link xmlns:xlink="http://www.w3.org/1999/xlink" ext-link-type="uri" xlink:href="http://hol.osu.edu/spmInfo.html?id=OSUC%20212872" xlink:type="simple">212872</ext-link> (CNCI); OSUC <ext-link xmlns:xlink="http://www.w3.org/1999/xlink" ext-link-type="uri" xlink:href="http://hol.osu.edu/spmInfo.html?id=OSUC%20213399" xlink:type="simple">213399</ext-link>, <ext-link xmlns:xlink="http://www.w3.org/1999/xlink" ext-link-type="uri" xlink:href="http://hol.osu.edu/spmInfo.html?id=OSUC%20213468" xlink:type="simple">213468</ext-link>, <ext-link xmlns:xlink="http://www.w3.org/1999/xlink" ext-link-type="uri" xlink:href="http://hol.osu.edu/spmInfo.html?id=OSUC%20213487" xlink:type="simple">213487</ext-link>, <ext-link xmlns:xlink="http://www.w3.org/1999/xlink" ext-link-type="uri" xlink:href="http://hol.osu.edu/spmInfo.html?id=OSUC%20214383" xlink:type="simple">214383</ext-link>, <ext-link xmlns:xlink="http://www.w3.org/1999/xlink" ext-link-type="uri" xlink:href="http://hol.osu.edu/spmInfo.html?id=OSUC%20214385" xlink:type="simple">214385</ext-link> (SANC). <bold>TANZANIA</bold>: 1 unknown, BMNH(E)#790462 (BMNH). <bold>UNITED ARAB EMIRATES</bold>: 8 females, OSUC <ext-link xmlns:xlink="http://www.w3.org/1999/xlink" ext-link-type="uri" xlink:href="http://hol.osu.edu/spmInfo.html?id=OSUC%20214052" xlink:type="simple">214052</ext-link>–<ext-link xmlns:xlink="http://www.w3.org/1999/xlink" ext-link-type="uri" xlink:href="http://hol.osu.edu/spmInfo.html?id=OSUC%20214053" xlink:type="simple">214053</ext-link>, <ext-link xmlns:xlink="http://www.w3.org/1999/xlink" ext-link-type="uri" xlink:href="http://hol.osu.edu/spmInfo.html?id=OSUC%20214064" xlink:type="simple">214064</ext-link>, <ext-link xmlns:xlink="http://www.w3.org/1999/xlink" ext-link-type="uri" xlink:href="http://hol.osu.edu/spmInfo.html?id=OSUC%20214066" xlink:type="simple">214066</ext-link>–<ext-link xmlns:xlink="http://www.w3.org/1999/xlink" ext-link-type="uri" xlink:href="http://hol.osu.edu/spmInfo.html?id=OSUC%20214068" xlink:type="simple">214068</ext-link>, <ext-link xmlns:xlink="http://www.w3.org/1999/xlink" ext-link-type="uri" xlink:href="http://hol.osu.edu/spmInfo.html?id=OSUC%20214071" xlink:type="simple">214071</ext-link>, <ext-link xmlns:xlink="http://www.w3.org/1999/xlink" ext-link-type="uri" xlink:href="http://hol.osu.edu/spmInfo.html?id=OSUC%20214079" xlink:type="simple">214079</ext-link> (CNCI). <bold>YEMEN</bold>: 47 females, 12 males, OSUC <ext-link xmlns:xlink="http://www.w3.org/1999/xlink" ext-link-type="uri" xlink:href="http://hol.osu.edu/spmInfo.html?id=OSUC%20212479" xlink:type="simple">212479</ext-link>–<ext-link xmlns:xlink="http://www.w3.org/1999/xlink" ext-link-type="uri" xlink:href="http://hol.osu.edu/spmInfo.html?id=OSUC%20212480" xlink:type="simple">212480</ext-link>, <ext-link xmlns:xlink="http://www.w3.org/1999/xlink" ext-link-type="uri" xlink:href="http://hol.osu.edu/spmInfo.html?id=OSUC%20212486" xlink:type="simple">212486</ext-link>–<ext-link xmlns:xlink="http://www.w3.org/1999/xlink" ext-link-type="uri" xlink:href="http://hol.osu.edu/spmInfo.html?id=OSUC%20212487" xlink:type="simple">212487</ext-link>, <ext-link xmlns:xlink="http://www.w3.org/1999/xlink" ext-link-type="uri" xlink:href="http://hol.osu.edu/spmInfo.html?id=OSUC%20212489" xlink:type="simple">212489</ext-link>, <ext-link xmlns:xlink="http://www.w3.org/1999/xlink" ext-link-type="uri" xlink:href="http://hol.osu.edu/spmInfo.html?id=OSUC%20212939" xlink:type="simple">212939</ext-link>, <ext-link xmlns:xlink="http://www.w3.org/1999/xlink" ext-link-type="uri" xlink:href="http://hol.osu.edu/spmInfo.html?id=OSUC%20250671" xlink:type="simple">250671</ext-link>, <ext-link xmlns:xlink="http://www.w3.org/1999/xlink" ext-link-type="uri" xlink:href="http://hol.osu.edu/spmInfo.html?id=OSUC%20250676" xlink:type="simple">250676</ext-link>, <ext-link xmlns:xlink="http://www.w3.org/1999/xlink" ext-link-type="uri" xlink:href="http://hol.osu.edu/spmInfo.html?id=OSUC%20250683" xlink:type="simple">250683</ext-link>–<ext-link xmlns:xlink="http://www.w3.org/1999/xlink" ext-link-type="uri" xlink:href="http://hol.osu.edu/spmInfo.html?id=OSUC%20250684" xlink:type="simple">250684</ext-link>, <ext-link xmlns:xlink="http://www.w3.org/1999/xlink" ext-link-type="uri" xlink:href="http://hol.osu.edu/spmInfo.html?id=OSUC%20250888" xlink:type="simple">250888</ext-link>, <ext-link xmlns:xlink="http://www.w3.org/1999/xlink" ext-link-type="uri" xlink:href="http://hol.osu.edu/spmInfo.html?id=OSUC%20250895" xlink:type="simple">250895</ext-link>–<ext-link xmlns:xlink="http://www.w3.org/1999/xlink" ext-link-type="uri" xlink:href="http://hol.osu.edu/spmInfo.html?id=OSUC%20250896" xlink:type="simple">250896</ext-link>, <ext-link xmlns:xlink="http://www.w3.org/1999/xlink" ext-link-type="uri" xlink:href="http://hol.osu.edu/spmInfo.html?id=OSUC%20250898" xlink:type="simple">250898</ext-link>, <ext-link xmlns:xlink="http://www.w3.org/1999/xlink" ext-link-type="uri" xlink:href="http://hol.osu.edu/spmInfo.html?id=OSUC%20250900" xlink:type="simple">250900</ext-link>, <ext-link xmlns:xlink="http://www.w3.org/1999/xlink" ext-link-type="uri" xlink:href="http://hol.osu.edu/spmInfo.html?id=OSUC%20250937" xlink:type="simple">250937</ext-link>, <ext-link xmlns:xlink="http://www.w3.org/1999/xlink" ext-link-type="uri" xlink:href="http://hol.osu.edu/spmInfo.html?id=OSUC%20251031" xlink:type="simple">251031</ext-link>–<ext-link xmlns:xlink="http://www.w3.org/1999/xlink" ext-link-type="uri" xlink:href="http://hol.osu.edu/spmInfo.html?id=OSUC%20251032" xlink:type="simple">251032</ext-link>, <ext-link xmlns:xlink="http://www.w3.org/1999/xlink" ext-link-type="uri" xlink:href="http://hol.osu.edu/spmInfo.html?id=OSUC%20251038" xlink:type="simple">251038</ext-link>, <ext-link xmlns:xlink="http://www.w3.org/1999/xlink" ext-link-type="uri" xlink:href="http://hol.osu.edu/spmInfo.html?id=OSUC%20251040" xlink:type="simple">251040</ext-link>–<ext-link xmlns:xlink="http://www.w3.org/1999/xlink" ext-link-type="uri" xlink:href="http://hol.osu.edu/spmInfo.html?id=OSUC%20251043" xlink:type="simple">251043</ext-link>, <ext-link xmlns:xlink="http://www.w3.org/1999/xlink" ext-link-type="uri" xlink:href="http://hol.osu.edu/spmInfo.html?id=OSUC%20251045" xlink:type="simple">251045</ext-link>, <ext-link xmlns:xlink="http://www.w3.org/1999/xlink" ext-link-type="uri" xlink:href="http://hol.osu.edu/spmInfo.html?id=OSUC%20251048" xlink:type="simple">251048</ext-link>, <ext-link xmlns:xlink="http://www.w3.org/1999/xlink" ext-link-type="uri" xlink:href="http://hol.osu.edu/spmInfo.html?id=OSUC%20251050" xlink:type="simple">251050</ext-link>, <ext-link xmlns:xlink="http://www.w3.org/1999/xlink" ext-link-type="uri" xlink:href="http://hol.osu.edu/spmInfo.html?id=OSUC%20251053" xlink:type="simple">251053</ext-link>, <ext-link xmlns:xlink="http://www.w3.org/1999/xlink" ext-link-type="uri" xlink:href="http://hol.osu.edu/spmInfo.html?id=OSUC%20251055" xlink:type="simple">251055</ext-link>, <ext-link xmlns:xlink="http://www.w3.org/1999/xlink" ext-link-type="uri" xlink:href="http://hol.osu.edu/spmInfo.html?id=OSUC%20251057" xlink:type="simple">251057</ext-link>, <ext-link xmlns:xlink="http://www.w3.org/1999/xlink" ext-link-type="uri" xlink:href="http://hol.osu.edu/spmInfo.html?id=OSUC%20251060" xlink:type="simple">251060</ext-link>–<ext-link xmlns:xlink="http://www.w3.org/1999/xlink" ext-link-type="uri" xlink:href="http://hol.osu.edu/spmInfo.html?id=OSUC%20251061" xlink:type="simple">251061</ext-link>, <ext-link xmlns:xlink="http://www.w3.org/1999/xlink" ext-link-type="uri" xlink:href="http://hol.osu.edu/spmInfo.html?id=OSUC%20251063" xlink:type="simple">251063</ext-link>, <ext-link xmlns:xlink="http://www.w3.org/1999/xlink" ext-link-type="uri" xlink:href="http://hol.osu.edu/spmInfo.html?id=OSUC%20251067" xlink:type="simple">251067</ext-link>, <ext-link xmlns:xlink="http://www.w3.org/1999/xlink" ext-link-type="uri" xlink:href="http://hol.osu.edu/spmInfo.html?id=OSUC%20254661" xlink:type="simple">254661</ext-link>, <ext-link xmlns:xlink="http://www.w3.org/1999/xlink" ext-link-type="uri" xlink:href="http://hol.osu.edu/spmInfo.html?id=OSUC%20254663" xlink:type="simple">254663</ext-link>, <ext-link xmlns:xlink="http://www.w3.org/1999/xlink" ext-link-type="uri" xlink:href="http://hol.osu.edu/spmInfo.html?id=OSUC%20254677" xlink:type="simple">254677</ext-link>, <ext-link xmlns:xlink="http://www.w3.org/1999/xlink" ext-link-type="uri" xlink:href="http://hol.osu.edu/spmInfo.html?id=OSUC%20254684" xlink:type="simple">254684</ext-link>, <ext-link xmlns:xlink="http://www.w3.org/1999/xlink" ext-link-type="uri" xlink:href="http://hol.osu.edu/spmInfo.html?id=OSUC%20254687" xlink:type="simple">254687</ext-link>, <ext-link xmlns:xlink="http://www.w3.org/1999/xlink" ext-link-type="uri" xlink:href="http://hol.osu.edu/spmInfo.html?id=OSUC%20254694" xlink:type="simple">254694</ext-link>, <ext-link xmlns:xlink="http://www.w3.org/1999/xlink" ext-link-type="uri" xlink:href="http://hol.osu.edu/spmInfo.html?id=OSUC%20254785" xlink:type="simple">254785</ext-link>, <ext-link xmlns:xlink="http://www.w3.org/1999/xlink" ext-link-type="uri" xlink:href="http://hol.osu.edu/spmInfo.html?id=OSUC%20254787" xlink:type="simple">254787</ext-link>, <ext-link xmlns:xlink="http://www.w3.org/1999/xlink" ext-link-type="uri" xlink:href="http://hol.osu.edu/spmInfo.html?id=OSUC%20254789" xlink:type="simple">254789</ext-link>–<ext-link xmlns:xlink="http://www.w3.org/1999/xlink" ext-link-type="uri" xlink:href="http://hol.osu.edu/spmInfo.html?id=OSUC%20254792" xlink:type="simple">254792</ext-link>, <ext-link xmlns:xlink="http://www.w3.org/1999/xlink" ext-link-type="uri" xlink:href="http://hol.osu.edu/spmInfo.html?id=OSUC%20254795" xlink:type="simple">254795</ext-link>–<ext-link xmlns:xlink="http://www.w3.org/1999/xlink" ext-link-type="uri" xlink:href="http://hol.osu.edu/spmInfo.html?id=OSUC%20254796" xlink:type="simple">254796</ext-link>, <ext-link xmlns:xlink="http://www.w3.org/1999/xlink" ext-link-type="uri" xlink:href="http://hol.osu.edu/spmInfo.html?id=OSUC%20254798" xlink:type="simple">254798</ext-link>–<ext-link xmlns:xlink="http://www.w3.org/1999/xlink" ext-link-type="uri" xlink:href="http://hol.osu.edu/spmInfo.html?id=OSUC%20254799" xlink:type="simple">254799</ext-link>, <ext-link xmlns:xlink="http://www.w3.org/1999/xlink" ext-link-type="uri" xlink:href="http://hol.osu.edu/spmInfo.html?id=OSUC%20254804" xlink:type="simple">254804</ext-link>, <ext-link xmlns:xlink="http://www.w3.org/1999/xlink" ext-link-type="uri" xlink:href="http://hol.osu.edu/spmInfo.html?id=OSUC%20254807" xlink:type="simple">254807</ext-link>–<ext-link xmlns:xlink="http://www.w3.org/1999/xlink" ext-link-type="uri" xlink:href="http://hol.osu.edu/spmInfo.html?id=OSUC%20254808" xlink:type="simple">254808</ext-link>, <ext-link xmlns:xlink="http://www.w3.org/1999/xlink" ext-link-type="uri" xlink:href="http://hol.osu.edu/spmInfo.html?id=OSUC%20254813" xlink:type="simple">254813</ext-link>–<ext-link xmlns:xlink="http://www.w3.org/1999/xlink" ext-link-type="uri" xlink:href="http://hol.osu.edu/spmInfo.html?id=OSUC%20254814" xlink:type="simple">254814</ext-link>, <ext-link xmlns:xlink="http://www.w3.org/1999/xlink" ext-link-type="uri" xlink:href="http://hol.osu.edu/spmInfo.html?id=OSUC%20254819" xlink:type="simple">254819</ext-link>, <ext-link xmlns:xlink="http://www.w3.org/1999/xlink" ext-link-type="uri" xlink:href="http://hol.osu.edu/spmInfo.html?id=OSUC%20254821" xlink:type="simple">254821</ext-link>–<ext-link xmlns:xlink="http://www.w3.org/1999/xlink" ext-link-type="uri" xlink:href="http://hol.osu.edu/spmInfo.html?id=OSUC%20254822" xlink:type="simple">254822</ext-link>, <ext-link xmlns:xlink="http://www.w3.org/1999/xlink" ext-link-type="uri" xlink:href="http://hol.osu.edu/spmInfo.html?id=OSUC%20254826" xlink:type="simple">254826</ext-link>, <ext-link xmlns:xlink="http://www.w3.org/1999/xlink" ext-link-type="uri" xlink:href="http://hol.osu.edu/spmInfo.html?id=OSUC%20254828" xlink:type="simple">254828</ext-link> (CNCI).</p></tp:treatment-sec><tp:treatment-sec sec-type="Comments"><title>Comments.</title><p>The specimens with the identifiers OSUC <ext-link xmlns:xlink="http://www.w3.org/1999/xlink" ext-link-type="uri" xlink:href="http://hol.osu.edu/spmInfo.html?id=OSUC%20244136" xlink:type="simple">244136</ext-link> and <ext-link xmlns:xlink="http://www.w3.org/1999/xlink" ext-link-type="uri" xlink:href="http://hol.osu.edu/spmInfo.html?id=OSUC%20244139" xlink:type="simple">244139</ext-link> (USNM) are paratypes of <italic><tp:taxon-name>Scelio howardi</tp:taxon-name></italic> but we believe actually are <italic><tp:taxon-name>Scelio zolotarevskyi</tp:taxon-name></italic>.</p><p><xref ref-type="bibr" rid="B23">Nixon (1958)</xref> noted the similarities between <italic><tp:taxon-name>Scelio zolotarevskyi</tp:taxon-name></italic> and <italic><tp:taxon-name>Scelio sudanensis</tp:taxon-name></italic> but chose to maintain the latter as a valid species. Variation in this species is well documented by the hundreds of reared specimens (material at MNHN) now available. Based on this variation and review of the types (see images via <ext-link xmlns:xlink="http://www.w3.org/1999/xlink" ext-link-type="uri" xlink:href="http://hol.osu.edu/index.html?id=5364" xlink:type="simple">http://hol.osu.edu/index.html?id=5364</ext-link>), we propose the current synonymy.</p><!--PageBreak--><p>The flat ventral margin of the villus, and its general form are extremely constant, as are the colors of the scape and legs, and in combination with the particularly dense pilosity of the gena, one can instantly distinguish this species. Confusion is only possible with <italic><tp:taxon-name>Scelio pipilo</tp:taxon-name></italic> and <italic><tp:taxon-name>Scelio ululo</tp:taxon-name></italic>. Most African individuals of <italic><tp:taxon-name>Scelio zolotarevskyi</tp:taxon-name></italic> have the dorsomedial pilosity of the head and mesoscutum white, which is somewhat uncommon for Afrotropical <italic><tp:taxon-name>Scelio</tp:taxon-name></italic>. The trend to white contrasts with that observed in <italic><tp:taxon-name>Scelio howardi</tp:taxon-name></italic> in which the setae are nearly universally golden to light brown. Neither color pattern is unique, but may be found in either species. Many Asian specimens of <italic><tp:taxon-name>Scelio zolotarevskyi</tp:taxon-name></italic> have the setae of the dorsal head and mesonotum brown to golden brown. There is significant variation in the sculpture of T6 in females. Most individuals are predominantly longitudinally striate to strigose, with a tendency towards some reticulation posteriorly. A few of the largest individuals have completely reticulate rugulose sculpture, and a few of the smallest individuals are almost completely longitudinally sculptured.</p><p>In individuals with silver eyes there is often the appearance of very short setae between the ommatidia, though these perhaps do not extend above the surface of the eye. In individuals with black or mottled black and silver eyes these can not be discerned. Whether these are in fact setae or rather some refractory phenomenon should be tested with dissection and SEM. We consider <italic><tp:taxon-name>Scelio zolotarevskyi</tp:taxon-name></italic> to be polymorphic for these two states, and this was best observed in the long series of material from Yemen. The notauli in males are percurrent, though faintly so. This is useful in distinguishing them from the extremely similar males of <italic><tp:taxon-name>Scelio howardi</tp:taxon-name></italic>. See also comments for <italic><tp:taxon-name>Scelio ululo</tp:taxon-name></italic>.</p><p><italic><tp:taxon-name>Scelio zolotarevskyi</tp:taxon-name></italic> is extremely widespread, being known throughout Africa and Asia. It has been reared from acridids of the subfamilies <tp:taxon-name>Eyprepocnemidinae</tp:taxon-name>, <tp:taxon-name>Cyrtacanthacridinae</tp:taxon-name>, and <tp:taxon-name>Oedipodinae</tp:taxon-name>, including the migratory locust (<italic><tp:taxon-name>Locusta migratoria</tp:taxon-name></italic>).</p></tp:treatment-sec><tp:treatment-sec><!--Section generated to contain objects referenced in tp:taxon-treatment.--><fig id="F1" position="float" orientation="portrait"><label>Figures 1–6.</label><caption><p><xref ref-type="fn" rid="FN114"><sup>114</sup></xref> Female, propodeum, dorsal view. <bold>1</bold> <italic><tp:taxon-name>Scelio zolotarevskyi</tp:taxon-name></italic> Ferrière (OSUC <ext-link xmlns:xlink="http://www.w3.org/1999/xlink" ext-link-type="uri" xlink:href="http://hol.osu.edu/spmInfo.html?id=OSUC%20212373" xlink:type="simple">212373</ext-link>) <bold>2</bold> <italic><tp:taxon-name>Scelio aphares</tp:taxon-name></italic> sp. n. (OSUC <ext-link xmlns:xlink="http://www.w3.org/1999/xlink" ext-link-type="uri" xlink:href="http://hol.osu.edu/spmInfo.html?id=OSUC%2021364" xlink:type="simple">21364</ext-link>) <bold>3</bold> <italic><tp:taxon-name>Scelio simoni</tp:taxon-name></italic> sp. n. (OSUC <ext-link xmlns:xlink="http://www.w3.org/1999/xlink" ext-link-type="uri" xlink:href="http://hol.osu.edu/spmInfo.html?id=OSUC%20213634" xlink:type="simple">213634</ext-link>) <bold>4</bold> <italic><tp:taxon-name>Scelio nitens</tp:taxon-name></italic> Brues (OSUC <ext-link xmlns:xlink="http://www.w3.org/1999/xlink" ext-link-type="uri" xlink:href="http://hol.osu.edu/spmInfo.html?id=OSUC%20212091" xlink:type="simple">212091</ext-link>) <bold>5</bold> <italic><tp:taxon-name>Scelio tritus</tp:taxon-name></italic> sp. n. (CASENT <ext-link xmlns:xlink="http://www.w3.org/1999/xlink" ext-link-type="uri" xlink:href="http://hol.osu.edu/spmInfo.html?id=CASENT%202134010" xlink:type="simple">2134010</ext-link>) <bold>6</bold> <italic><tp:taxon-name>Scelio ipomeae</tp:taxon-name></italic> Risbec (OSUC <ext-link xmlns:xlink="http://www.w3.org/1999/xlink" ext-link-type="uri" xlink:href="http://hol.osu.edu/spmInfo.html?id=OSUC%20213627" xlink:type="simple">213627</ext-link>). <italic>n</italic>, notch; <italic>pa</italic>, propodeal angle; <italic>qp</italic>: quadrate plate. Scale bars in millimeters.</p></caption><graphic xmlns:xlink="http://www.w3.org/1999/xlink" xlink:href="ZooKeys-380-001-g001.jpg" position="float" orientation="portrait" xlink:type="simple"/></fig><fig id="F3" position="float" orientation="portrait"><label>Figures 13–18.</label><caption><p><xref ref-type="fn" rid="FN116"><sup>116</sup></xref> Female, metapleuron, lateral view. <bold>13</bold> <italic><tp:taxon-name>Scelio howardi</tp:taxon-name></italic> Crawford (OSUC <ext-link xmlns:xlink="http://www.w3.org/1999/xlink" ext-link-type="uri" xlink:href="http://hol.osu.edu/spmInfo.html?id=OSUC%20171121" xlink:type="simple">171121</ext-link>) <bold>14</bold> <italic><tp:taxon-name>Scelio zolotarevskyi</tp:taxon-name></italic> Ferrière (OSUC <ext-link xmlns:xlink="http://www.w3.org/1999/xlink" ext-link-type="uri" xlink:href="http://hol.osu.edu/spmInfo.html?id=OSUC%20164165" xlink:type="simple">164165</ext-link>) <bold>15</bold> <italic><tp:taxon-name>Scelio scomma</tp:taxon-name></italic> sp. n. (CASENT <ext-link xmlns:xlink="http://www.w3.org/1999/xlink" ext-link-type="uri" xlink:href="http://hol.osu.edu/spmInfo.html?id=CASENT%202042253" xlink:type="simple">2042253</ext-link>) <bold>16</bold> <italic><tp:taxon-name>Scelio igland</tp:taxon-name></italic> sp. n. (CASENT <ext-link xmlns:xlink="http://www.w3.org/1999/xlink" ext-link-type="uri" xlink:href="http://hol.osu.edu/spmInfo.html?id=CASENT%202132900" xlink:type="simple">2132900</ext-link>) <bold>17</bold> <italic><tp:taxon-name>Scelio destico</tp:taxon-name></italic> sp. n. (OSUC <ext-link xmlns:xlink="http://www.w3.org/1999/xlink" ext-link-type="uri" xlink:href="http://hol.osu.edu/spmInfo.html?id=OSUC%20214085" xlink:type="simple">214085</ext-link>) <bold>18</bold> <italic><tp:taxon-name>Scelio philippinensis</tp:taxon-name></italic> Ashmead (OSUC <ext-link xmlns:xlink="http://www.w3.org/1999/xlink" ext-link-type="uri" xlink:href="http://hol.osu.edu/spmInfo.html?id=OSUC%20213315" xlink:type="simple">213315</ext-link>). Scale bars in millimeters.</p></caption><graphic xmlns:xlink="http://www.w3.org/1999/xlink" xlink:href="ZooKeys-380-001-g003.jpg" position="float" orientation="portrait" xlink:type="simple"/></fig><fig id="F5" position="float" orientation="portrait"><label>Figures 25–30.</label><caption><p><xref ref-type="fn" rid="FN118"><sup>118</sup></xref> Female, anterior mesosoma, dorsal view. <bold>25</bold> <italic><tp:taxon-name>Scelio destico</tp:taxon-name></italic> sp. n. (OSUC <ext-link xmlns:xlink="http://www.w3.org/1999/xlink" ext-link-type="uri" xlink:href="http://hol.osu.edu/spmInfo.html?id=OSUC%20212612" xlink:type="simple">212612</ext-link>) <bold>26</bold> <italic><tp:taxon-name>Scelio latro</tp:taxon-name></italic> sp. n. (OSUC <ext-link xmlns:xlink="http://www.w3.org/1999/xlink" ext-link-type="uri" xlink:href="http://hol.osu.edu/spmInfo.html?id=OSUC%20212968" xlink:type="simple">212968</ext-link>) <bold>27</bold> <italic><tp:taxon-name>Scelio scomma</tp:taxon-name></italic> sp. n. (CASENT <ext-link xmlns:xlink="http://www.w3.org/1999/xlink" ext-link-type="uri" xlink:href="http://hol.osu.edu/spmInfo.html?id=CASENT%208106513" xlink:type="simple">8106513</ext-link>) <bold>28</bold> <italic><tp:taxon-name>Scelio susurro</tp:taxon-name></italic> sp. n. (OSUC <ext-link xmlns:xlink="http://www.w3.org/1999/xlink" ext-link-type="uri" xlink:href="http://hol.osu.edu/spmInfo.html?id=OSUC%20213654" xlink:type="simple">213654</ext-link>) <bold>29</bold> <italic><tp:taxon-name>Scelio zolotarevskyi</tp:taxon-name></italic> Ferrière (CASENT <ext-link xmlns:xlink="http://www.w3.org/1999/xlink" ext-link-type="uri" xlink:href="http://hol.osu.edu/spmInfo.html?id=CASENT%202043560" xlink:type="simple">2043560</ext-link>) <bold>30</bold> <italic><tp:taxon-name>Scelio grunnio</tp:taxon-name></italic> sp. n. (OSUC <ext-link xmlns:xlink="http://www.w3.org/1999/xlink" ext-link-type="uri" xlink:href="http://hol.osu.edu/spmInfo.html?id=OSUC%20214367" xlink:type="simple">214367</ext-link>). Scale bars in millimeters.</p></caption><graphic xmlns:xlink="http://www.w3.org/1999/xlink" xlink:href="ZooKeys-380-001-g005.jpg" position="float" orientation="portrait" xlink:type="simple"/></fig><fig id="F2" position="float" orientation="portrait"><label>Figures 7–12.</label><caption><p><xref ref-type="fn" rid="FN115"><sup>115</sup></xref> Female, metapleuron, lateral view. <bold>7</bold> <italic><tp:taxon-name>Scelio afer</tp:taxon-name></italic> (Kieffer) (OSUC <ext-link xmlns:xlink="http://www.w3.org/1999/xlink" ext-link-type="uri" xlink:href="http://hol.osu.edu/spmInfo.html?id=OSUC%20212366" xlink:type="simple">212366</ext-link>) <bold>8</bold> <italic><tp:taxon-name>Scelio taylori</tp:taxon-name></italic> Nixon (OSUC <ext-link xmlns:xlink="http://www.w3.org/1999/xlink" ext-link-type="uri" xlink:href="http://hol.osu.edu/spmInfo.html?id=OSUC%20213533" xlink:type="simple">213533</ext-link>) <bold>9</bold> <italic><tp:taxon-name>Scelio ipomeae</tp:taxon-name></italic> Risbec (OSUC <ext-link xmlns:xlink="http://www.w3.org/1999/xlink" ext-link-type="uri" xlink:href="http://hol.osu.edu/spmInfo.html?id=OSUC%20213040" xlink:type="simple">213040</ext-link>) <bold>10</bold> <italic><tp:taxon-name>Scelio simoni</tp:taxon-name></italic> sp. n. (OSUC <ext-link xmlns:xlink="http://www.w3.org/1999/xlink" ext-link-type="uri" xlink:href="http://hol.osu.edu/spmInfo.html?id=OSUC%20250874" xlink:type="simple">250874</ext-link>) <bold>11</bold> <italic><tp:taxon-name>Scelio parkeri</tp:taxon-name></italic> sp. n. (CASENT <ext-link xmlns:xlink="http://www.w3.org/1999/xlink" ext-link-type="uri" xlink:href="http://hol.osu.edu/spmInfo.html?id=CASENT%202042035" xlink:type="simple">2042035</ext-link>) <bold>12</bold> <italic><tp:taxon-name>Scelio effervesco</tp:taxon-name></italic> sp. n. (CASENT <ext-link xmlns:xlink="http://www.w3.org/1999/xlink" ext-link-type="uri" xlink:href="http://hol.osu.edu/spmInfo.html?id=CASENT%202134281" xlink:type="simple">2134281</ext-link>). <italic>vil</italic>, villus. Scale bars in millimeters.</p></caption><graphic xmlns:xlink="http://www.w3.org/1999/xlink" xlink:href="ZooKeys-380-001-g002.jpg" position="float" orientation="portrait" xlink:type="simple"/></fig><fig id="F21" position="float" orientation="portrait"><label>Figures 121–126.</label><caption><p><xref ref-type="fn" rid="FN134"><sup>134</sup></xref> <italic><tp:taxon-name>Scelio howardi</tp:taxon-name></italic> Crawford, female (OSUC <ext-link xmlns:xlink="http://www.w3.org/1999/xlink" ext-link-type="uri" xlink:href="http://hol.osu.edu/spmInfo.html?id=OSUC%20211309" xlink:type="simple">211309</ext-link>). <bold>121</bold> Habitus, dorsal view <bold>122</bold> Habitus, lateral view <bold>123</bold> Head and mesosoma, dorsal view <bold>124</bold> Head and mesosoma, lateral view <bold>125</bold> Head, anterior view <bold>126</bold> Metasoma, dorsal view. Scale bars in millimeters.</p></caption><graphic xmlns:xlink="http://www.w3.org/1999/xlink" xlink:href="ZooKeys-380-001-g021.jpg" position="float" orientation="portrait" xlink:type="simple"/></fig><fn-group><fn id="FN114"><p>114	<ext-link xmlns:xlink="http://www.w3.org/1999/xlink" ext-link-type="uri" xlink:href="http://morphbank.net/?id=787864" xlink:type="simple">http://morphbank.net/?id=787864</ext-link></p></fn><fn id="FN116"><p>116	<ext-link xmlns:xlink="http://www.w3.org/1999/xlink" ext-link-type="uri" xlink:href="http://morphbank.net/?id=787866" xlink:type="simple">http://morphbank.net/?id=787866</ext-link></p></fn><fn id="FN118"><p>118	<ext-link xmlns:xlink="http://www.w3.org/1999/xlink" ext-link-type="uri" xlink:href="http://morphbank.net/?id=787868" xlink:type="simple">http://morphbank.net/?id=787868</ext-link></p></fn><fn id="FN139"><p>139	<ext-link xmlns:xlink="http://www.w3.org/1999/xlink" ext-link-type="uri" xlink:href="http://morphbank.net/?id=787886" xlink:type="simple">http://morphbank.net/?id=787886</ext-link></p></fn><fn id="FN40"><p>40	<ext-link xmlns:xlink="http://www.w3.org/1999/xlink" ext-link-type="uri" xlink:href="http://morphbank.net/?id=792632" xlink:type="simple">http://morphbank.net/?id=792632</ext-link></p></fn><fn id="FN88"><p>88	<ext-link xmlns:xlink="http://www.w3.org/1999/xlink" ext-link-type="uri" xlink:href="http://lsid.tdwg.org/urn:lsid:biosci.ohio-state.edu:osuc_pubs:960" xlink:type="simple">http://lsid.tdwg.org/urn:lsid:biosci.ohio-state.edu:osuc_pubs:960</ext-link></p></fn><fn id="FN98"><p>98	<ext-link xmlns:xlink="http://www.w3.org/1999/xlink" ext-link-type="uri" xlink:href="http://lsid.tdwg.org/urn:lsid:biosci.ohio-state.edu:osuc_pubs:342" xlink:type="simple">http://lsid.tdwg.org/urn:lsid:biosci.ohio-state.edu:osuc_pubs:342</ext-link></p></fn><fn id="FN103"><p>103	<ext-link xmlns:xlink="http://www.w3.org/1999/xlink" ext-link-type="uri" xlink:href="http://lsid.tdwg.org/urn:lsid:biosci.ohio-state.edu:osuc_pubs:585" xlink:type="simple">http://lsid.tdwg.org/urn:lsid:biosci.ohio-state.edu:osuc_pubs:585</ext-link></p></fn><fn id="FN115"><p>115	<ext-link xmlns:xlink="http://www.w3.org/1999/xlink" ext-link-type="uri" xlink:href="http://morphbank.net/?id=787865" xlink:type="simple">http://morphbank.net/?id=787865</ext-link></p></fn><fn id="FN134"><p>134	<ext-link xmlns:xlink="http://www.w3.org/1999/xlink" ext-link-type="uri" xlink:href="http://morphbank.net/?id=792628" xlink:type="simple">http://morphbank.net/?id=792628</ext-link></p></fn></fn-group></tp:treatment-sec><ref-list><ref id="B8"><mixed-citation xmlns:xlink="http://www.w3.org/1999/xlink" xlink:type="simple"><person-group><name name-style="western"><surname>Ferrière</surname><given-names>C</given-names></name></person-group> (<year>1952</year>) <article-title>Deux nouveaux parasites des oeufs de <italic>Locusta migratoria migratorioides</italic> en Afrique.</article-title><source>Bulletin de la Société Entomologique de France</source><volume>56</volume>: <fpage>114</fpage>–<lpage>118</lpage>. <comment><xref ref-type="fn" rid="FN88"><sup>88</sup></xref></comment></mixed-citation></ref><ref id="B18"><mixed-citation xmlns:xlink="http://www.w3.org/1999/xlink" xlink:type="simple"><person-group><name name-style="western"><surname>Masner</surname><given-names>L</given-names></name></person-group> (<year>1965</year>) <article-title>The types of Proctotrupoidea (Hymenoptera) in the British Museum (Natural History) and in the Hope Department of Entomology, Oxford.</article-title><source>Bulletin of the British Museum (Natural History) Entomology</source><supplement>Supplement 1</supplement>: <fpage>1</fpage>–<lpage>154</lpage>. <comment><xref ref-type="fn" rid="FN98"><sup>98</sup></xref></comment></mixed-citation></ref><ref id="B23"><mixed-citation xmlns:xlink="http://www.w3.org/1999/xlink" xlink:type="simple"><person-group><name name-style="western"><surname>Nixon</surname><given-names>GEJ</given-names></name></person-group> (<year>1958</year>) <article-title>A synopsis of the African species of <italic>Scelio</italic> Latreille (Hymenoptera: Proctotrupoidea, Scelionidae).</article-title><source>Transactions of the Royal Entomological Society of London</source><volume>110</volume>: <fpage>303</fpage>–<lpage>318</lpage>. doi: <ext-link ext-link-type="uri" xlink:href="http://dx.doi.org/10.1111/j.1365-2311.1958.tb00785.x" xlink:type="simple">10.1111/j.1365-2311.1958.tb00785.x</ext-link><comment><xref ref-type="fn" rid="FN103"><sup>103</sup></xref></comment></mixed-citation></ref></ref-list></tp:taxon-treatment>
