# Supplementary material for: Monograph of the Afrotropical species of Scelio Latreille (Hymenoptera, Platygastridae), egg parasitoids of acridid grasshoppers (Orthoptera, Acrididae)
Source: Zookeys. 2014 Feb 17;(380):1–188. doi: 10.3897/zookeys.380.5755 (PMC3950483; doi:10.3897/zookeys.380.5755)
Supplement: XML Treatment for Scelio balo [file zookeys.380.5755-treatment20.xml]

<!DOCTYPE tp:taxon-treatment
  PUBLIC "-//TaxonX//DTD Taxonomic Treatment Publishing DTD v0 20100105//EN" "tax-treatment-NSO.dtd">
<tp:taxon-treatment xmlns:tp="http://www.plazi.org/taxpub"><tp:treatment-meta><mixed-citation publication-type="journal"><person-group><name><surname>Yoder</surname><given-names>Matthew J.</given-names></name><name><surname>Valerio</surname><given-names>Alejandro A.</given-names></name><name><surname>Polaszek</surname><given-names>Andrew</given-names></name><name><surname>van Noort</surname><given-names>Simon</given-names></name><name><surname>Masner</surname><given-names>Lubomír</given-names></name><name><surname>Johnson</surname><given-names>Norman F.</given-names></name></person-group><article-title>Monograph of the Afrotropical species of <italic>Scelio</italic> Latreille (Hymenoptera, Platygastridae), egg parasitoids of acridid grasshoppers (Orthoptera, Acrididae)</article-title><source>Zookeys</source><day>17</day><month>2</month><year>2014</year><volume>2014</volume><issue>380</issue><fpage>1</fpage><lpage>188</lpage><pub-id pub-id-type="doi">10.3897/zookeys.380.5755</pub-id></mixed-citation></tp:treatment-meta><tp:nomenclature><tp:taxon-name>
                                <tp:taxon-name-part taxon-name-part-type="genus">Scelio</tp:taxon-name-part>
                                <tp:taxon-name-part taxon-name-part-type="species">balo</tp:taxon-name-part>
                                <object-id xmlns:xlink="http://www.w3.org/1999/xlink" xlink:type="simple">http://zoobank.org/BA624755-30C0-4443-A50A-F215D0A21FBE</object-id>
                                <object-id xmlns:xlink="http://www.w3.org/1999/xlink" xlink:type="simple">urn:lsid:biosci.ohio-state.edu:osuc_concepts:244970</object-id>
                                <object-id xmlns:xlink="http://www.w3.org/1999/xlink" xlink:type="simple">http://species-id.net/wiki/Scelio_balo</object-id>
                            </tp:taxon-name><tp:taxon-authority>Valerio &amp; Yoder</tp:taxon-authority><tp:taxon-status xmlns:xlink="http://www.w3.org/1999/xlink" xlink:type="simple">sp. n.</tp:taxon-status><xref ref-type="fig" rid="F27">Figures 157–162</xref><xref ref-type="fn" rid="FN41">; Morphbank <sup>41</sup></xref></tp:nomenclature><tp:treatment-sec sec-type="Description"><title>Description.</title><p>Female body length: 6.86 mm (n=1). Color of pilosity of dorsal head in female: golden to brown. Occipital carina in female: percurrent. Color of pilosity of the frons below the anterior ocellus in female: predominantly golden to brown. Pilosity of eye in female: absent. Medial keel on interantennal process: absent. Width of lower gena in lateral view: wide, posterior margin of lower half of gena parallel to posterior orbit. Genal carina: absent. Color of genal pilosity: white. Color of scape in female: yellow throughout. Surface of the pronotal nucha in female: predominantly sculptured. Color of pilosity of pronotal shoulder in female: golden to dark brown, concolorous with that <!--PageBreak-->of mesoscutum. Sculpture of medial mesoscutum in female: predominantly angular reticulate to rugulose. Color of pilosity of mesoscutum in female: predominantly light brown to brown. Notaulus in female: indicated by a row of cells. Form of axillular carina in female: small, not particularly expanded or projected from the lateral edge of the mesoscutellum. Pilosity of propodeal nucha: absent. Pilosity of netrion: absent. Surface of mesopleural depression in female: sculptured throughout. Form of ventral margin of villus in female: bent ventrally in posterior, obviously not straight throughout. Color of coxae in female: brown. Color of hind femur: dark brown throughout. Color of <!--PageBreak-->hind tibia: yellow throughout. Fore wing length in female: apex not reaching anterior margin of T5. Color of metasoma: entirely dark brown. Sculpture of laterotergites in female: predominantly smooth. Pilosity of laterotergites in female: absent. Sculpture of medial T1 in female: most prominent elements predominantly longitudinal. Sculpture of medial T2 in female: most prominent elements predominantly longitudinal. Pattern of sculpture on T3–T5 in female: T3 predominantly reticulate, T4–T5 predominantly longitudinally striate to strigose. Color of pilosity on lateral T3–T5 in female: predominantly golden to brown. Lateral profile of T6 in female: more or less horizontal. Sculpture of T6 in female: predominantly rugulose to reticulate. Sculpture of lateral metasomal sternal bar in female: predominantly smooth to slightly irregularly rugose. Distribution of felt fields: 2 pairs present (S2, S3).</p></tp:treatment-sec><tp:treatment-sec sec-type="Diagnosis"><title>Diagnosis.</title><p>Similar to <italic><tp:taxon-name>Scelio fremo</tp:taxon-name></italic>, which also has a long metasoma and fore wings not reaching T5. Differing from <italic><tp:taxon-name>Scelio fremo</tp:taxon-name></italic> by the bent ventral margin of the villus (vs. straight, compare <xref ref-type="fig" rid="F20">Figs 118</xref> and <xref ref-type="fig" rid="F27">160</xref>), and the extent of the brown pilosity of the frons (vs. white, compare <xref ref-type="fig" rid="F20">Figs 119</xref> and <xref ref-type="fig" rid="F27">161</xref>). <italic><tp:taxon-name>Scelio balo</tp:taxon-name></italic> is darker overall than <italic><tp:taxon-name>Scelio fremo</tp:taxon-name></italic>, although this may be an artifact.</p><fig id="F27" position="float" orientation="portrait"><label>Figures 157–162.</label><caption><p><xref ref-type="fn" rid="FN140"><sup>140</sup></xref> <italic><tp:taxon-name>Scelio balo</tp:taxon-name></italic> sp. n., holotype female (OSUC <ext-link xmlns:xlink="http://www.w3.org/1999/xlink" ext-link-type="uri" xlink:href="http://hol.osu.edu/spmInfo.html?id=OSUC%20212375" xlink:type="simple">212375</ext-link>). <bold>157</bold> Habitus, dorsal view <bold>158</bold> Habitus, lateral view <bold>159</bold> Mesosoma, dorsal view <bold>160</bold> Mesosoma, lateral view <bold>161</bold> Head, anterior view <bold>162</bold> Metasoma, dorsal view. Scale bars in millimeters.</p></caption><graphic xmlns:xlink="http://www.w3.org/1999/xlink" xlink:href="ZooKeys-380-001-g027.jpg" position="float" orientation="portrait" xlink:type="simple"/></fig></tp:treatment-sec><tp:treatment-sec sec-type="Etymology"><title>Etymology.</title><p>The epithet is used as a noun in apposition derived from the Latin word for roar, howl, grumble, or snort (things taxonomists do during a revision).</p></tp:treatment-sec><tp:treatment-sec sec-type="Link to distribution map"><title>Link to distribution map.</title><p><ext-link xmlns:xlink="http://www.w3.org/1999/xlink" ext-link-type="uri" xlink:href="http://hol.osu.edu/map-large.html?id=244970" xlink:type="simple">http://hol.osu.edu/map-large.html?id=244970</ext-link></p></tp:treatment-sec><tp:treatment-sec sec-type="Material examined"><title>Material examined.</title><p><italic>Holotype</italic>, female: <bold>DEMOCRATIC REPUBLIC OF THE CONGO</bold>: Bandundu Prov., Wamba River, Kikongo Mission, <named-content xmlns:xlink="http://www.w3.org/1999/xlink" content-type="dwc:verbatimCoordinates" xlink:type="simple">04°15'S, 17°10'E</named-content>, 15.IV.2006, black light, S. L. Heydon &amp; S. E. Stevenson, OSUC <ext-link xmlns:xlink="http://www.w3.org/1999/xlink" ext-link-type="uri" xlink:href="http://hol.osu.edu/spmInfo.html?id=OSUC%20212375" xlink:type="simple">212375</ext-link> (deposited in CNCI).</p></tp:treatment-sec><tp:treatment-sec sec-type="Comments"><title>Comments.</title><p>The metasoma of <italic><tp:taxon-name>Scelio balo</tp:taxon-name></italic> is near black and only very slightly lighter than the mesosoma. The fore wing is not as obviously shortened as in <italic><tp:taxon-name>Scelio fremo</tp:taxon-name></italic>. See also comments for <italic><tp:taxon-name>Scelio fremo</tp:taxon-name></italic>.</p></tp:treatment-sec><tp:treatment-sec><!--Section generated to contain objects referenced in tp:taxon-treatment.--><fig id="F20" position="float" orientation="portrait"><label>Figures 115–120.</label><caption><p><xref ref-type="fn" rid="FN133"><sup>133</sup></xref> <italic><tp:taxon-name>Scelio fremo</tp:taxon-name></italic> sp. n., holotype female (OSUC <ext-link xmlns:xlink="http://www.w3.org/1999/xlink" ext-link-type="uri" xlink:href="http://hol.osu.edu/spmInfo.html?id=OSUC%20212795" xlink:type="simple">212795</ext-link>). <bold>115</bold> Habitus, dorsal view <bold>116</bold> Habitus, lateral view <bold>117</bold> Mesosoma, dorsal view <bold>118</bold> Head and mesosoma, lateral view <bold>119</bold> Head, anterior view <bold>120</bold> Metasoma, dorsal view. Scale bars in millimeters.</p></caption><graphic xmlns:xlink="http://www.w3.org/1999/xlink" xlink:href="ZooKeys-380-001-g020.jpg" position="float" orientation="portrait" xlink:type="simple"/></fig><fn-group><fn id="FN140"><p>140	<ext-link xmlns:xlink="http://www.w3.org/1999/xlink" ext-link-type="uri" xlink:href="http://morphbank.net/?id=787848" xlink:type="simple">http://morphbank.net/?id=787848</ext-link></p></fn><fn id="FN41"><p>41	<ext-link xmlns:xlink="http://www.w3.org/1999/xlink" ext-link-type="uri" xlink:href="http://morphbank.net/?id=787848" xlink:type="simple">http://morphbank.net/?id=787848</ext-link></p></fn><fn id="FN133"><p>133	<ext-link xmlns:xlink="http://www.w3.org/1999/xlink" ext-link-type="uri" xlink:href="http://morphbank.net/?id=787846" xlink:type="simple">http://morphbank.net/?id=787846</ext-link></p></fn></fn-group></tp:treatment-sec></tp:taxon-treatment>
