# Supplementary material for: Monograph of the Afrotropical species of Scelio Latreille (Hymenoptera, Platygastridae), egg parasitoids of acridid grasshoppers (Orthoptera, Acrididae)
Source: Zookeys. 2014 Feb 17;(380):1–188. doi: 10.3897/zookeys.380.5755 (PMC3950483; doi:10.3897/zookeys.380.5755)
Supplement: XML Treatment for Scelio cano [file zookeys.380.5755-treatment22.xml]

<!DOCTYPE tp:taxon-treatment
  PUBLIC "-//TaxonX//DTD Taxonomic Treatment Publishing DTD v0 20100105//EN" "tax-treatment-NSO.dtd">
<tp:taxon-treatment xmlns:tp="http://www.plazi.org/taxpub"><tp:treatment-meta><mixed-citation publication-type="journal"><person-group><name><surname>Yoder</surname><given-names>Matthew J.</given-names></name><name><surname>Valerio</surname><given-names>Alejandro A.</given-names></name><name><surname>Polaszek</surname><given-names>Andrew</given-names></name><name><surname>van Noort</surname><given-names>Simon</given-names></name><name><surname>Masner</surname><given-names>Lubomír</given-names></name><name><surname>Johnson</surname><given-names>Norman F.</given-names></name></person-group><article-title>Monograph of the Afrotropical species of <italic>Scelio</italic> Latreille (Hymenoptera, Platygastridae), egg parasitoids of acridid grasshoppers (Orthoptera, Acrididae)</article-title><source>Zookeys</source><day>17</day><month>2</month><year>2014</year><volume>2014</volume><issue>380</issue><fpage>1</fpage><lpage>188</lpage><pub-id pub-id-type="doi">10.3897/zookeys.380.5755</pub-id></mixed-citation></tp:treatment-meta><tp:nomenclature><tp:taxon-name>
                                <tp:taxon-name-part taxon-name-part-type="genus">Scelio</tp:taxon-name-part>
                                <tp:taxon-name-part taxon-name-part-type="species">cano</tp:taxon-name-part>
                                <object-id xmlns:xlink="http://www.w3.org/1999/xlink" xlink:type="simple">http://zoobank.org/259A3DFF-EE10-4FF0-87E6-38B82AA05636</object-id>
                                <object-id xmlns:xlink="http://www.w3.org/1999/xlink" xlink:type="simple">urn:lsid:biosci.ohio-state.edu:osuc_concepts:244979</object-id>
                                <object-id xmlns:xlink="http://www.w3.org/1999/xlink" xlink:type="simple">http://species-id.net/wiki/Scelio_cano</object-id>
                            </tp:taxon-name><tp:taxon-authority>Yoder</tp:taxon-authority><tp:taxon-status xmlns:xlink="http://www.w3.org/1999/xlink" xlink:type="simple">sp. n.</tp:taxon-status><xref ref-type="fig" rid="F29">Figures 169–174</xref><xref ref-type="fn" rid="FN43">; Morphbank <sup>43</sup></xref></tp:nomenclature><tp:treatment-sec sec-type="Description"><title>Description.</title><p>Female body length: 4.16–4.60 mm (n=5). Male body length: 4.17 mm (n=1). Color of pilosity of dorsal head in female: golden to brown. Occipital carina in female: percurrent. Color of pilosity of the frons below the anterior ocellus in female: predominantly golden to brown. Pilosity of eye in female: absent. Medial keel on interantennal process: present. Width of lower gena in lateral view: narrowing dorsally, posterior margin of lower half of gena angled with respect to posterior orbit. Genal carina: absent. Color of genal pilosity: brown. Color of scape in female: brown to dark brown throughout. Surface of the pronotal nucha in female: predominantly sculptured. Color <!--PageBreak-->of pilosity of pronotal shoulder in female: golden to dark brown, concolorous with that of mesoscutum. Sculpture of medial mesoscutum in female: predominantly angular reticulate to rugulose. Color of pilosity of mesoscutum in female: predominantly light brown to brown. Notaulus in female: not delimited. Notaulus in male: not delimited. Form of axillular carina in female: small, not particularly expanded or projected from the lateral edge of the mesoscutellum. Pilosity of propodeal nucha: absent. Pilosity of netrion: absent. Surface of mesopleural depression in female: with small smooth patch ventrally. Form of ventral margin of villus in female: bent ventrally in posterior, obvi<!--PageBreak-->ously not straight throughout. Color of coxae in female: brown. Color of hind femur: dark brown throughout. Color of hind tibia: white basally, dark brown apically. Fore wing length in female: apex between anterior margin of T5 and posterior margin of T6; apex surpassing posterior margin of T6. Color of metasoma: entirely dark brown. Sculpture of laterotergites in female: predominantly aciculate. Pilosity of laterotergites in female: absent. Sculpture of medial T1 in female: most prominent elements predominantly reticulate rugulose. Sculpture of medial T2 in female: predominantly smooth or obliterated. Pattern of sculpture on T3–T5 in female: T3 predominantly reticulate, T4–T5 predominantly longitudinally striate to strigose; predominantly longitudinally striate. Color of pilosity on lateral T3–T5 in female: predominantly golden to brown. Lateral profile of T6 in female: vertically sloped in posterior half. Sculpture of T6 in female: predominantly rugulose to reticulate. Sculpture of lateral metasomal sternal bar in female: minutely reticulate throughout. Distribution of felt fields: 2 pairs present (S2, S3).</p></tp:treatment-sec><tp:treatment-sec sec-type="Diagnosis"><title>Diagnosis.</title><p>Most similar to <italic><tp:taxon-name>Scelio tono</tp:taxon-name></italic>, also a brown subgroup species that shares a similarly colored tibia (as in <xref ref-type="fig" rid="F36">Fig. 212</xref>). Differing from <italic><tp:taxon-name>Scelio tono</tp:taxon-name></italic> by the absence of notauli (a clear channel in posterior half of mesoscutum present in <italic><tp:taxon-name>Scelio tono</tp:taxon-name></italic>) and the less well-developed axillular carina that does not extend above the dorsal surface of the mesoscutum. Similar also to <italic><tp:taxon-name>Scelio gemo</tp:taxon-name></italic>, but may be differentiated by the brown scape and sloping T6 (vs. yellow to brown and horizontally oriented respectively).</p><fig id="F29" position="float" orientation="portrait"><label>Figures 169–174.</label><caption><p><xref ref-type="fn" rid="FN142"><sup>142</sup></xref> <italic><tp:taxon-name>Scelio cano</tp:taxon-name></italic> sp. n., holotype female (OSUC <ext-link xmlns:xlink="http://www.w3.org/1999/xlink" ext-link-type="uri" xlink:href="http://hol.osu.edu/spmInfo.html?id=OSUC%20212930" xlink:type="simple">212930</ext-link>). <bold>169</bold> Habitus, dorsal view <bold>170</bold> Habitus, lateral view <bold>171</bold> Head and mesosoma, dorsal view <bold>172</bold> Head and mesosoma, lateral view <bold>173</bold> Head, anterior view <bold>174</bold> Mesoscutum, dorsal view. Scale bars in millimeters.</p></caption><graphic xmlns:xlink="http://www.w3.org/1999/xlink" xlink:href="ZooKeys-380-001-g029.jpg" position="float" orientation="portrait" xlink:type="simple"/></fig></tp:treatment-sec><tp:treatment-sec sec-type="Etymology"><title>Etymology.</title><p>The epithet is used as a noun in apposition derived from the Latin word for sing.</p></tp:treatment-sec><tp:treatment-sec sec-type="Link to distribution map"><title>Link to distribution map.</title><p><ext-link xmlns:xlink="http://www.w3.org/1999/xlink" ext-link-type="uri" xlink:href="http://hol.osu.edu/map-large.html?id=244979" xlink:type="simple">http://hol.osu.edu/map-large.html?id=244979</ext-link></p></tp:treatment-sec><tp:treatment-sec sec-type="Material examined"><title>Material examined.</title><p><italic>Holotype</italic>, female: <bold>UGANDA</bold>: Kabarole Dist., 20km SE Fort Portal, nr. Mikana, stream, Makerere University Biological Field Station (MUBFS), <named-content xmlns:xlink="http://www.w3.org/1999/xlink" content-type="dwc:verbatimCoordinates" xlink:type="simple">00°34.37'N, 30°21.66'E</named-content>, 1530m, 7.X–21.X.2001, yellow pan trap/flight intercept trap, B. Gill &amp; J. Gill, OSUC <ext-link xmlns:xlink="http://www.w3.org/1999/xlink" ext-link-type="uri" xlink:href="http://hol.osu.edu/spmInfo.html?id=OSUC%20212930" xlink:type="simple">212930</ext-link> (deposited in CNCI). <italic>Paratypes</italic>: <bold>UGANDA</bold>: 4 females, 1 male, OSUC <ext-link xmlns:xlink="http://www.w3.org/1999/xlink" ext-link-type="uri" xlink:href="http://hol.osu.edu/spmInfo.html?id=OSUC%20212346" xlink:type="simple">212346</ext-link>, <ext-link xmlns:xlink="http://www.w3.org/1999/xlink" ext-link-type="uri" xlink:href="http://hol.osu.edu/spmInfo.html?id=OSUC%20212349" xlink:type="simple">212349</ext-link>–<ext-link xmlns:xlink="http://www.w3.org/1999/xlink" ext-link-type="uri" xlink:href="http://hol.osu.edu/spmInfo.html?id=OSUC%20212350" xlink:type="simple">212350</ext-link>, <ext-link xmlns:xlink="http://www.w3.org/1999/xlink" ext-link-type="uri" xlink:href="http://hol.osu.edu/spmInfo.html?id=OSUC%20250819" xlink:type="simple">250819</ext-link> (CNCI); OSUC <ext-link xmlns:xlink="http://www.w3.org/1999/xlink" ext-link-type="uri" xlink:href="http://hol.osu.edu/spmInfo.html?id=OSUC%20212347" xlink:type="simple">212347</ext-link> (OSUC).</p></tp:treatment-sec><tp:treatment-sec sec-type="Comments"><title>Comments.</title><p>In males and females the inner course of the notauli is weakly discernible but the outer course is not. For this reason we have coded the notauli as absent. There is a small irregular patch of smoother obliterated sculpture on the ventral mesopleural depression. The sculpture of the medial metasoma is somewhat more obliterated and irregular than typical. Specimens of this species were taken together in identical collecting events with <italic><tp:taxon-name>Scelio gemo</tp:taxon-name></italic>.</p></tp:treatment-sec><tp:treatment-sec><!--Section generated to contain objects referenced in tp:taxon-treatment.--><fig id="F36" position="float" orientation="portrait"><label>Figures 211–216.</label><caption><p><xref ref-type="fn" rid="FN149"><sup>149</sup></xref> <italic><tp:taxon-name>Scelio tono</tp:taxon-name></italic> sp. n., holotype female (OSUC <ext-link xmlns:xlink="http://www.w3.org/1999/xlink" ext-link-type="uri" xlink:href="http://hol.osu.edu/spmInfo.html?id=OSUC%20211832" xlink:type="simple">211832</ext-link>). <bold>211</bold> Habitus, dorsal view <bold>212</bold> Habitus, lateral view <bold>213</bold> Head and mesosoma, dorsal view <bold>214</bold> Head and mesosoma, lateral view <bold>215</bold> Head, anterior view <bold>216</bold> Metasoma, lateral view. Scale bars in millimeters.</p></caption><graphic xmlns:xlink="http://www.w3.org/1999/xlink" xlink:href="ZooKeys-380-001-g036.jpg" position="float" orientation="portrait" xlink:type="simple"/></fig><fn-group><fn id="FN142"><p>142	<ext-link xmlns:xlink="http://www.w3.org/1999/xlink" ext-link-type="uri" xlink:href="http://morphbank.net/?id=787845" xlink:type="simple">http://morphbank.net/?id=787845</ext-link></p></fn><fn id="FN43"><p>43	<ext-link xmlns:xlink="http://www.w3.org/1999/xlink" ext-link-type="uri" xlink:href="http://morphbank.net/?id=787845" xlink:type="simple">http://morphbank.net/?id=787845</ext-link></p></fn><fn id="FN149"><p>149	<ext-link xmlns:xlink="http://www.w3.org/1999/xlink" ext-link-type="uri" xlink:href="http://morphbank.net/?id=787849" xlink:type="simple">http://morphbank.net/?id=787849</ext-link></p></fn></fn-group></tp:treatment-sec></tp:taxon-treatment>
