# Supplementary material for: Monograph of the Afrotropical species of Scelio Latreille (Hymenoptera, Platygastridae), egg parasitoids of acridid grasshoppers (Orthoptera, Acrididae)
Source: Zookeys. 2014 Feb 17;(380):1–188. doi: 10.3897/zookeys.380.5755 (PMC3950483; doi:10.3897/zookeys.380.5755)
Supplement: XML Treatment for Scelio crepo [file zookeys.380.5755-treatment23.xml]

<!DOCTYPE tp:taxon-treatment
  PUBLIC "-//TaxonX//DTD Taxonomic Treatment Publishing DTD v0 20100105//EN" "tax-treatment-NSO.dtd">
<tp:taxon-treatment xmlns:tp="http://www.plazi.org/taxpub"><tp:treatment-meta><mixed-citation publication-type="journal"><person-group><name><surname>Yoder</surname><given-names>Matthew J.</given-names></name><name><surname>Valerio</surname><given-names>Alejandro A.</given-names></name><name><surname>Polaszek</surname><given-names>Andrew</given-names></name><name><surname>van Noort</surname><given-names>Simon</given-names></name><name><surname>Masner</surname><given-names>Lubomír</given-names></name><name><surname>Johnson</surname><given-names>Norman F.</given-names></name></person-group><article-title>Monograph of the Afrotropical species of <italic>Scelio</italic> Latreille (Hymenoptera, Platygastridae), egg parasitoids of acridid grasshoppers (Orthoptera, Acrididae)</article-title><source>Zookeys</source><day>17</day><month>2</month><year>2014</year><volume>2014</volume><issue>380</issue><fpage>1</fpage><lpage>188</lpage><pub-id pub-id-type="doi">10.3897/zookeys.380.5755</pub-id></mixed-citation></tp:treatment-meta><tp:nomenclature><tp:taxon-name>
                                <tp:taxon-name-part taxon-name-part-type="genus">Scelio</tp:taxon-name-part>
                                <tp:taxon-name-part taxon-name-part-type="species">crepo</tp:taxon-name-part>
                                <object-id xmlns:xlink="http://www.w3.org/1999/xlink" xlink:type="simple">http://zoobank.org/235A51AE-639B-4103-A2D9-81E81CDBBCC8</object-id>
                                <object-id xmlns:xlink="http://www.w3.org/1999/xlink" xlink:type="simple">urn:lsid:biosci.ohio-state.edu:osuc_concepts:244980</object-id>
                                <object-id xmlns:xlink="http://www.w3.org/1999/xlink" xlink:type="simple">http://species-id.net/wiki/Scelio_crepo</object-id>
                            </tp:taxon-name><tp:taxon-authority>Yoder</tp:taxon-authority><tp:taxon-status xmlns:xlink="http://www.w3.org/1999/xlink" xlink:type="simple">sp. n.</tp:taxon-status><xref ref-type="fig" rid="F30">Figures 175–180</xref><xref ref-type="fn" rid="FN44">; Morphbank <sup>44</sup></xref></tp:nomenclature><tp:treatment-sec sec-type="Description"><title>Description.</title><p>Female body length: 4.36–5.26 mm (n=2). Color of pilosity of dorsal head in female: golden to brown. Occipital carina in female: percurrent. Color of pilos<!--PageBreak-->ity of the frons below the anterior ocellus in female: predominantly golden to brown. Pilosity of eye in female: absent. Medial keel on interantennal process: absent. Width of lower gena in lateral view: wide, posterior margin of lower half of gena parallel to posterior orbit. Genal carina: absent. Color of genal pilosity: brown. Color of scape in female: brown to dark brown throughout. Surface of the pronotal nucha in female: predominantly sculptured. Color of pilosity of pronotal shoulder in female: white to light brown, lighter than that of mesoscutum. Sculpture of medial mesoscutum in female: predominantly longitudinally strigose to rugulose. Color of pilosity of mesos<!--PageBreak-->cutum in female: predominantly light brown to brown. Notaulus in female: present as more or less uninterrupted channel in posterior 1/2 of mesoscutum. Form of axillular carina in female: small, not particularly expanded or projected from the lateral edge of the mesoscutellum. Pilosity of propodeal nucha: absent. Pilosity of netrion: absent. Surface of mesopleural depression in female: sculptured throughout. Form of ventral margin of villus in female: bent ventrally in posterior, obviously not straight throughout. Color of coxae in female: brown. Color of hind femur: dark brown throughout. Color of hind tibia: yellow throughout. Fore wing length in female: apex between anterior margin of T5 and posterior margin of T6. Color of metasoma: light reddish brown. Sculpture of laterotergites in female: predominantly smooth. Pilosity of laterotergites in female: absent. Sculpture of medial T1 in female: most prominent elements predominantly longitudinal. Sculpture of medial T2 in female: most prominent elements predominantly longitudinal. Pattern of sculpture on T3–T5 in female: predominantly longitudinally striate. Color of pilosity on lateral T3–T5 in female: predominantly golden to brown. Lateral profile of T6 in female: more or less horizontal. Sculpture of T6 in female: predominantly transversely rugose. Sculpture of lateral metasomal sternal bar in female: predominantly smooth to slightly irregularly rugose. Distribution of felt fields: 2 pairs present (S2, S3).</p></tp:treatment-sec><tp:treatment-sec sec-type="Diagnosis"><title>Diagnosis.</title><p>Differing from other brown subgroup species by the combination of the completely yellow tibia (<xref ref-type="fig" rid="F30">Fig. 176</xref>) and the transverse rugae of T6 (<xref ref-type="fig" rid="F30">Fig. 180</xref>, more reticulate in most others).</p><fig id="F30" position="float" orientation="portrait"><label>Figures 175–180.</label><caption><p><xref ref-type="fn" rid="FN143"><sup>143</sup></xref> <italic><tp:taxon-name>Scelio crepo</tp:taxon-name></italic> sp. n., holotype female (OSUC <ext-link xmlns:xlink="http://www.w3.org/1999/xlink" ext-link-type="uri" xlink:href="http://hol.osu.edu/spmInfo.html?id=OSUC%20212511" xlink:type="simple">212511</ext-link>). <bold>175</bold> Habitus, dorsal view <bold>176</bold> Habitus, lateral view <bold>177</bold> Head and mesosoma, dorsal view <bold>178</bold> Head and mesosoma, lateral view <bold>179</bold> Head, anterior view <bold>180</bold> Metasomal T6, dorsal view. Scale bars in millimeters.</p></caption><graphic xmlns:xlink="http://www.w3.org/1999/xlink" xlink:href="ZooKeys-380-001-g030.jpg" position="float" orientation="portrait" xlink:type="simple"/></fig></tp:treatment-sec><tp:treatment-sec sec-type="Etymology"><title>Etymology.</title><p>The epithet is used as a noun in apposition derived from the Latin word for to rattle, clatter, crackle.</p></tp:treatment-sec><tp:treatment-sec sec-type="Link to distribution map"><title>Link to distribution map.</title><p><ext-link xmlns:xlink="http://www.w3.org/1999/xlink" ext-link-type="uri" xlink:href="http://hol.osu.edu/map-large.html?id=244980" xlink:type="simple">http://hol.osu.edu/map-large.html?id=244980</ext-link></p></tp:treatment-sec><tp:treatment-sec sec-type="Material examined"><title>Material examined.</title><p><italic>Holotype</italic>, female: <bold>TANZANIA</bold>: Tanga Reg., hills, Amani, 23.VI–24.VII.2001, D. Quicke, OSUC <ext-link xmlns:xlink="http://www.w3.org/1999/xlink" ext-link-type="uri" xlink:href="http://hol.osu.edu/spmInfo.html?id=OSUC%20212511" xlink:type="simple">212511</ext-link> (deposited in CNCI). <italic>Paratype</italic>: <bold>TANZANIA</bold>: 1 female, OSUC <ext-link xmlns:xlink="http://www.w3.org/1999/xlink" ext-link-type="uri" xlink:href="http://hol.osu.edu/spmInfo.html?id=OSUC%20212514" xlink:type="simple">212514</ext-link> (CNCI).</p></tp:treatment-sec><tp:treatment-sec sec-type="Comments"><title>Comments.</title><p>The sculpture of the mesoscutum is somewhat finer (<xref ref-type="fig" rid="F30">Fig. 177</xref>) than seen in other closely related species. There is some aciculate sculpture on the laterotergites, but they are predominantly smooth. There is a hint of a third felt field pair on S4, but we have coded only two pairs as present.</p></tp:treatment-sec><tp:treatment-sec><!--Section generated to contain objects referenced in tp:taxon-treatment.--><fn-group><fn id="FN143"><p>143	<ext-link xmlns:xlink="http://www.w3.org/1999/xlink" ext-link-type="uri" xlink:href="http://morphbank.net/?id=787847" xlink:type="simple">http://morphbank.net/?id=787847</ext-link></p></fn><fn id="FN44"><p>44	<ext-link xmlns:xlink="http://www.w3.org/1999/xlink" ext-link-type="uri" xlink:href="http://morphbank.net/?id=787847" xlink:type="simple">http://morphbank.net/?id=787847</ext-link></p></fn></fn-group></tp:treatment-sec></tp:taxon-treatment>
