# Supplementary material for: Monograph of the Afrotropical species of Scelio Latreille (Hymenoptera, Platygastridae), egg parasitoids of acridid grasshoppers (Orthoptera, Acrididae)
Source: Zookeys. 2014 Feb 17;(380):1–188. doi: 10.3897/zookeys.380.5755 (PMC3950483; doi:10.3897/zookeys.380.5755)
Supplement: XML Treatment for Scelio tono [file zookeys.380.5755-treatment29.xml]

<!DOCTYPE tp:taxon-treatment
  PUBLIC "-//TaxonX//DTD Taxonomic Treatment Publishing DTD v0 20100105//EN" "tax-treatment-NSO.dtd">
<tp:taxon-treatment xmlns:tp="http://www.plazi.org/taxpub"><tp:treatment-meta><mixed-citation publication-type="journal"><person-group><name><surname>Yoder</surname><given-names>Matthew J.</given-names></name><name><surname>Valerio</surname><given-names>Alejandro A.</given-names></name><name><surname>Polaszek</surname><given-names>Andrew</given-names></name><name><surname>van Noort</surname><given-names>Simon</given-names></name><name><surname>Masner</surname><given-names>Lubomír</given-names></name><name><surname>Johnson</surname><given-names>Norman F.</given-names></name></person-group><article-title>Monograph of the Afrotropical species of <italic>Scelio</italic> Latreille (Hymenoptera, Platygastridae), egg parasitoids of acridid grasshoppers (Orthoptera, Acrididae)</article-title><source>Zookeys</source><day>17</day><month>2</month><year>2014</year><volume>2014</volume><issue>380</issue><fpage>1</fpage><lpage>188</lpage><pub-id pub-id-type="doi">10.3897/zookeys.380.5755</pub-id></mixed-citation></tp:treatment-meta><tp:nomenclature><tp:taxon-name>
                                <tp:taxon-name-part taxon-name-part-type="genus">Scelio</tp:taxon-name-part>
                                <tp:taxon-name-part taxon-name-part-type="species">tono</tp:taxon-name-part>
                                <object-id xmlns:xlink="http://www.w3.org/1999/xlink" xlink:type="simple">http://zoobank.org/676BB0D5-E407-4F8A-AAEC-9775308F0C1B</object-id>
                                <object-id xmlns:xlink="http://www.w3.org/1999/xlink" xlink:type="simple">urn:lsid:biosci.ohio-state.edu:osuc_concepts:244976</object-id>
                                <object-id xmlns:xlink="http://www.w3.org/1999/xlink" xlink:type="simple">http://species-id.net/wiki/Scelio_tono</object-id>
                            </tp:taxon-name><tp:taxon-authority>Yoder</tp:taxon-authority><tp:taxon-status xmlns:xlink="http://www.w3.org/1999/xlink" xlink:type="simple">sp. n.</tp:taxon-status><xref ref-type="fig" rid="F36">Figures 211–216</xref><xref ref-type="fn" rid="FN50">; Morphbank <sup>50</sup></xref></tp:nomenclature><tp:treatment-sec sec-type="Description"><title>Description.</title><p>Female body length: 4.72–5.31 mm (n=7). Color of pilosity of dorsal head in female: golden to brown. Occipital carina in female: percurrent. Color of pilosity of the frons below the anterior ocellus in female: predominantly golden to brown. Pilosity of eye in female: absent. Medial keel on interantennal process: absent. Width of lower gena in lateral view: narrowing dorsally, posterior margin of lower half of gena angled with respect to posterior orbit. Genal carina: present. Color of genal pilosity: brown. Color of scape in female: brown to dark brown throughout. Surface of the pronotal nucha in female: predominantly sculptured. Color of pilosity of pronotal shoulder in female: golden to dark brown, concolorous with that of mesoscutum. Sculpture of medial mesoscutum in female: predominantly longitudinally strigose to rugulose. Color of pilosity of mesoscutum in female: predominantly light brown to brown. Notaulus in female: present as more or less uninterrupted channel in posterior 1/2 of mesoscutum. Notaulus in male: present as more or less uninterrupted channel in posterior 1/2 of mesoscutum. Form of axillular carina in female: bladelike or carinate in posterolateral corner but not forming distinct lobe. Pilosity of propodeal nucha: absent. Pilosity of netrion: absent. Surface of mesopleural depression in female: sculptured throughout. Form of ventral margin of villus in female: bent ventrally in posterior, obviously not straight throughout. Color of coxae in female: brown. Color of hind femur: dark brown <!--PageBreak-->throughout. Color of hind tibia: yellow at extreme base, otherwise light brown. Fore wing length in female: apex between anterior margin of T5 and posterior margin of T6; apex surpassing posterior margin of T6. Color of metasoma: entirely dark brown. Sculpture of laterotergites in female: predominantly smooth. Pilosity of laterotergites in female: absent. Sculpture of medial T1 in female: most prominent elements predominantly longitudinal. Sculpture of medial T2 in female: most prominent elements predominantly longitudinal. Pattern of sculpture on T3–T5 in female: T3 predominantly reticulate, T4–T5 predominantly longitudinally striate <!--PageBreak-->to strigose. Color of pilosity on lateral T3–T5 in female: predominantly golden to brown. Lateral profile of T6 in female: more or less horizontal. Sculpture of T6 in female: predominantly rugulose to reticulate. Sculpture of lateral metasomal sternal bar in female: predominantly smooth to slightly irregularly rugose. Distribution of felt fields: 2 pairs present (S2, S3).</p></tp:treatment-sec><tp:treatment-sec sec-type="Diagnosis"><title>Diagnosis.</title><p>Most similar to <italic><tp:taxon-name>Scelio cano</tp:taxon-name></italic> which shares the brown pilosity of the pronotal shoulder and mesoscutum, the brown scape and similarly colored tibiae (<xref ref-type="fig" rid="F36">Fig. 212</xref>). Differing from <italic><tp:taxon-name>Scelio cano</tp:taxon-name></italic> by the combination of the presence of notauli (indicated as a clear channel in posterior half vs. more or less obscured) and the well-developed axillular carina that extends above the dorsal surface of the mesoscutellum (not expanded past dorsal surface in <italic><tp:taxon-name>Scelio cano</tp:taxon-name></italic>).</p><fig id="F36" position="float" orientation="portrait"><label>Figures 211–216.</label><caption><p><xref ref-type="fn" rid="FN149"><sup>149</sup></xref> <italic><tp:taxon-name>Scelio tono</tp:taxon-name></italic> sp. n., holotype female (OSUC <ext-link xmlns:xlink="http://www.w3.org/1999/xlink" ext-link-type="uri" xlink:href="http://hol.osu.edu/spmInfo.html?id=OSUC%20211832" xlink:type="simple">211832</ext-link>). <bold>211</bold> Habitus, dorsal view <bold>212</bold> Habitus, lateral view <bold>213</bold> Head and mesosoma, dorsal view <bold>214</bold> Head and mesosoma, lateral view <bold>215</bold> Head, anterior view <bold>216</bold> Metasoma, lateral view. Scale bars in millimeters.</p></caption><graphic xmlns:xlink="http://www.w3.org/1999/xlink" xlink:href="ZooKeys-380-001-g036.jpg" position="float" orientation="portrait" xlink:type="simple"/></fig></tp:treatment-sec><tp:treatment-sec sec-type="Etymology"><title>Etymology.</title><p>The epithet is used as a noun in apposition derived from the Latin word for sound.</p></tp:treatment-sec><tp:treatment-sec sec-type="Link to distribution map"><title>Link to distribution map.</title><p><ext-link xmlns:xlink="http://www.w3.org/1999/xlink" ext-link-type="uri" xlink:href="http://hol.osu.edu/map-large.html?id=244976" xlink:type="simple">http://hol.osu.edu/map-large.html?id=244976</ext-link></p></tp:treatment-sec><tp:treatment-sec sec-type="Material examined"><title>Material examined.</title><p><italic>Holotype</italic>, female: <bold>CENTRAL AFRICAN REPUBLIC</bold>: Sangha-Mbaéré Préf. Écon., 38.6km (173°) S Lidjombo, lowland rainforest, CAR01-Y52, Dzanga-Ndoki National Park, <named-content xmlns:xlink="http://www.w3.org/1999/xlink" content-type="dwc:verbatimCoordinates" xlink:type="simple">02°21.60'N, 16°03.20'E</named-content>, 350m, 21.V–27.V.2001, yellow pan trap, S. van Noort, OSUC <ext-link xmlns:xlink="http://www.w3.org/1999/xlink" ext-link-type="uri" xlink:href="http://hol.osu.edu/spmInfo.html?id=OSUC%20211832" xlink:type="simple">211832</ext-link> (deposited in SAMC). <italic>Paratypes</italic>: (6 females) <bold>CAMEROON</bold>: 5 females, OSUC <ext-link xmlns:xlink="http://www.w3.org/1999/xlink" ext-link-type="uri" xlink:href="http://hol.osu.edu/spmInfo.html?id=OSUC%20211222" xlink:type="simple">211222</ext-link>, <ext-link xmlns:xlink="http://www.w3.org/1999/xlink" ext-link-type="uri" xlink:href="http://hol.osu.edu/spmInfo.html?id=OSUC%20212459" xlink:type="simple">212459</ext-link>, <ext-link xmlns:xlink="http://www.w3.org/1999/xlink" ext-link-type="uri" xlink:href="http://hol.osu.edu/spmInfo.html?id=OSUC%20212461" xlink:type="simple">212461</ext-link>–<ext-link xmlns:xlink="http://www.w3.org/1999/xlink" ext-link-type="uri" xlink:href="http://hol.osu.edu/spmInfo.html?id=OSUC%20212462" xlink:type="simple">212462</ext-link> (CNCI); OSUC <ext-link xmlns:xlink="http://www.w3.org/1999/xlink" ext-link-type="uri" xlink:href="http://hol.osu.edu/spmInfo.html?id=OSUC%20212460" xlink:type="simple">212460</ext-link> (OSUC). <bold>CENTRAL AFRICAN REPUBLIC</bold>: 1 female, OSUC <ext-link xmlns:xlink="http://www.w3.org/1999/xlink" ext-link-type="uri" xlink:href="http://hol.osu.edu/spmInfo.html?id=OSUC%20211833" xlink:type="simple">211833</ext-link> (SAMC).</p></tp:treatment-sec><tp:treatment-sec sec-type="Comments"><title>Comments.</title><p>The occiput is nearly completely smooth and more or less vertical. The gena is relatively narrow (<xref ref-type="fig" rid="F36">Fig. 214</xref>), with a slight indication of a genal carina dorsally. The fore wing in some females appears to just barely extend past the apex of the metasoma.</p></tp:treatment-sec><tp:treatment-sec><!--Section generated to contain objects referenced in tp:taxon-treatment.--><fn-group><fn id="FN149"><p>149	<ext-link xmlns:xlink="http://www.w3.org/1999/xlink" ext-link-type="uri" xlink:href="http://morphbank.net/?id=787849" xlink:type="simple">http://morphbank.net/?id=787849</ext-link></p></fn><fn id="FN50"><p>50	<ext-link xmlns:xlink="http://www.w3.org/1999/xlink" ext-link-type="uri" xlink:href="http://morphbank.net/?id=787849" xlink:type="simple">http://morphbank.net/?id=787849</ext-link></p></fn></fn-group></tp:treatment-sec></tp:taxon-treatment>
