# Supplementary material for: Monograph of the Afrotropical species of Scelio Latreille (Hymenoptera, Platygastridae), egg parasitoids of acridid grasshoppers (Orthoptera, Acrididae)
Source: Zookeys. 2014 Feb 17;(380):1–188. doi: 10.3897/zookeys.380.5755 (PMC3950483; doi:10.3897/zookeys.380.5755)
Supplement: XML Treatment for Scelio tristis [file zookeys.380.5755-treatment30.xml]

<!DOCTYPE tp:taxon-treatment
  PUBLIC "-//TaxonX//DTD Taxonomic Treatment Publishing DTD v0 20100105//EN" "tax-treatment-NSO.dtd">
<tp:taxon-treatment xmlns:tp="http://www.plazi.org/taxpub"><tp:treatment-meta><mixed-citation publication-type="journal"><person-group><name><surname>Yoder</surname><given-names>Matthew J.</given-names></name><name><surname>Valerio</surname><given-names>Alejandro A.</given-names></name><name><surname>Polaszek</surname><given-names>Andrew</given-names></name><name><surname>van Noort</surname><given-names>Simon</given-names></name><name><surname>Masner</surname><given-names>Lubomír</given-names></name><name><surname>Johnson</surname><given-names>Norman F.</given-names></name></person-group><article-title>Monograph of the Afrotropical species of <italic>Scelio</italic> Latreille (Hymenoptera, Platygastridae), egg parasitoids of acridid grasshoppers (Orthoptera, Acrididae)</article-title><source>Zookeys</source><day>17</day><month>2</month><year>2014</year><volume>2014</volume><issue>380</issue><fpage>1</fpage><lpage>188</lpage><pub-id pub-id-type="doi">10.3897/zookeys.380.5755</pub-id></mixed-citation></tp:treatment-meta><tp:nomenclature><tp:taxon-name>
                                <tp:taxon-name-part taxon-name-part-type="genus">Scelio</tp:taxon-name-part>
                                <tp:taxon-name-part taxon-name-part-type="species">tristis</tp:taxon-name-part>
                                <object-id xmlns:xlink="http://www.w3.org/1999/xlink" xlink:type="simple">http://zoobank.org/6B9A6590-44CA-446E-9680-FA5DCE583EFC</object-id>
                                <object-id xmlns:xlink="http://www.w3.org/1999/xlink" xlink:type="simple">urn:lsid:biosci.ohio-state.edu:osuc_concepts:5348</object-id>
                                <object-id xmlns:xlink="http://www.w3.org/1999/xlink" xlink:type="simple">http://species-id.net/wiki/Scelio_tristis</object-id>
                            </tp:taxon-name><tp:taxon-authority>Nixon</tp:taxon-authority><xref ref-type="fig" rid="F37">Figures 217–220</xref><xref ref-type="fn" rid="FN51">; Morphbank <sup>51</sup></xref><tp:nomenclature-citation-list><tp:nomenclature-citation><tp:taxon-name>Scelio tristis</tp:taxon-name><comment> Nixon, 1958: 314 (original Description. Keyed); Masner, 1965: 95 (type information).</comment></tp:nomenclature-citation></tp:nomenclature-citation-list></tp:nomenclature><tp:treatment-sec sec-type="Description"><title>Description.</title><p>Female body length: 4.10 mm (n=1). Color of pilosity of dorsal head in female: golden to brown. Occipital carina in female: percurrent. Color of pilosity of the frons below the anterior ocellus in female: predominantly golden to brown. Pilosity of eye in female: absent. Medial keel on interantennal process: absent. Width of lower gena in lateral view: wide, posterior margin of lower half of gena parallel to posterior orbit. Genal carina: absent. Color of genal pilosity: brown. Color of scape in female: brown to dark brown throughout. Surface of the pronotal nucha in female: predominantly sculptured. Color of pilosity of pronotal shoulder in female: <!--PageBreak-->golden to dark brown, concolorous with that of mesoscutum. Sculpture of medial mesoscutum in female: predominantly angular reticulate to rugulose. Color of pilosity of mesoscutum in female: predominantly light brown to brown. Notaulus in female: indicated by a row of cells. Form of axillular carina in female: small, not particularly expanded or projected from the lateral edge of the mesoscutellum. Pilosity of propodeal nucha: present. Pilosity of netrion: absent. Surface of mesopleural depression in female: sculptured throughout. Form of ventral margin of villus in female: bent ventrally in posterior, obviously not straight throughout. Color of coxae in female: brown. Color of hind femur: dark brown throughout. Color of hind tibia: brown throughout. Fore wing length in female: apex between anterior margin of T5 and posterior margin of T6. Color of metasoma: entirely black. Sculpture of laterotergites in female: predominantly smooth. Pilosity of laterotergites in female: absent. Sculpture of medial T1 in female: most prominent elements predominantly longitudinal. Sculpture of medial T2 in female: most prominent elements predominantly longitudinal. Pattern of sculpture on T3-T5 in female: predominantly longitudinally striate. Color of pilosity on lateral T3-T5 in female: predominantly golden to brown. Lateral profile of T6 in female: more or less horizontal. Sculpture of T6 in female: predominantly rugulose to reticulate. Sculpture of lateral metasomal sternal <!--PageBreak-->bar in female: predominantly smooth to slightly irregularly rugose. Distribution of felt fields: 2 pairs present (S2, S3).</p></tp:treatment-sec><tp:treatment-sec sec-type="Diagnosis"><title>Diagnosis.</title><p>Differing from other brown subgroup species by the combination of the uniformly brown scape and tibiae, and the distinct notauli with thickened medial margins.</p><fig id="F37" position="float" orientation="portrait"><label>Figures 217–220.</label><caption><p><xref ref-type="fn" rid="FN150"><sup>150</sup></xref> <italic><tp:taxon-name>Scelio tristis</tp:taxon-name></italic> Nixon, holotype female (B.M. TYPE HYM 9.539). <bold>217</bold> Habitus, dorsal view <bold>218</bold> Head and mesosoma, lateral view <bold>219</bold> Head, anterior view <bold>220</bold> Head and mesosoma, dorsal view. Photographs by A. Polaszek. Scale bars in millimeters.</p></caption><graphic xmlns:xlink="http://www.w3.org/1999/xlink" xlink:href="ZooKeys-380-001-g037.jpg" position="float" orientation="portrait" xlink:type="simple"/></fig></tp:treatment-sec><tp:treatment-sec sec-type="Link to distribution map"><title>Link to distribution map.</title><p><ext-link xmlns:xlink="http://www.w3.org/1999/xlink" ext-link-type="uri" xlink:href="http://hol.osu.edu/map-large.html?id=5348" xlink:type="simple">http://hol.osu.edu/map-large.html?id=5348</ext-link></p></tp:treatment-sec><tp:treatment-sec sec-type="Material examined"><title>Material examined.</title><p><italic>Holotype</italic>, female: <bold>UGANDA</bold>: Rwenzori (Ruwenzori) Mountains, 6000ft, VIII-1940, T. H. C. Taylor, B.M. TYPE HYM. 9.539 (deposited in BMNH).</p></tp:treatment-sec><tp:treatment-sec sec-type="Comments"><title>Comments.</title><p><xref ref-type="bibr" rid="B23">Nixon (1958)</xref> recorded the unique holotype as collected in 1941, but the label data clearly read 1940. The holotype was earlier dissected with the parts mounted separately on a single card point. It resembles the Madagascan <italic><tp:taxon-name>Scelio ructo</tp:taxon-name></italic>, differing in the broader gena, more elongate metasoma and several aspects of color and sculpture.</p></tp:treatment-sec><tp:treatment-sec><!--Section generated to contain objects referenced in tp:taxon-treatment.--><fn-group><fn id="FN150"><p>150	<ext-link xmlns:xlink="http://www.w3.org/1999/xlink" ext-link-type="uri" xlink:href="http://morphbank.net/?id=829257" xlink:type="simple">http://morphbank.net/?id=829257</ext-link></p></fn><fn id="FN51"><p>51	<ext-link xmlns:xlink="http://www.w3.org/1999/xlink" ext-link-type="uri" xlink:href="http://morphbank.net/?id=829257" xlink:type="simple">http://morphbank.net/?id=829257</ext-link></p></fn><fn id="FN103"><p>103	<ext-link xmlns:xlink="http://www.w3.org/1999/xlink" ext-link-type="uri" xlink:href="http://lsid.tdwg.org/urn:lsid:biosci.ohio-state.edu:osuc_pubs:585" xlink:type="simple">http://lsid.tdwg.org/urn:lsid:biosci.ohio-state.edu:osuc_pubs:585</ext-link></p></fn></fn-group></tp:treatment-sec><ref-list><ref id="B23"><mixed-citation xmlns:xlink="http://www.w3.org/1999/xlink" xlink:type="simple"><person-group><name name-style="western"><surname>Nixon</surname><given-names>GEJ</given-names></name></person-group> (<year>1958</year>) <article-title>A synopsis of the African species of <italic>Scelio</italic> Latreille (Hymenoptera: Proctotrupoidea, Scelionidae).</article-title><source>Transactions of the Royal Entomological Society of London</source><volume>110</volume>: <fpage>303</fpage>–<lpage>318</lpage>. doi: <ext-link ext-link-type="uri" xlink:href="http://dx.doi.org/10.1111/j.1365-2311.1958.tb00785.x" xlink:type="simple">10.1111/j.1365-2311.1958.tb00785.x</ext-link><comment><xref ref-type="fn" rid="FN103"><sup>103</sup></xref></comment></mixed-citation></ref></ref-list></tp:taxon-treatment>
