# Supplementary material for: Monograph of the Afrotropical species of Scelio Latreille (Hymenoptera, Platygastridae), egg parasitoids of acridid grasshoppers (Orthoptera, Acrididae)
Source: Zookeys. 2014 Feb 17;(380):1–188. doi: 10.3897/zookeys.380.5755 (PMC3950483; doi:10.3897/zookeys.380.5755)
Supplement: XML Treatment for Scelio destico [file zookeys.380.5755-treatment32.xml]

<!DOCTYPE tp:taxon-treatment
  PUBLIC "-//TaxonX//DTD Taxonomic Treatment Publishing DTD v0 20100105//EN" "tax-treatment-NSO.dtd">
<tp:taxon-treatment xmlns:tp="http://www.plazi.org/taxpub"><tp:treatment-meta><mixed-citation publication-type="journal"><person-group><name><surname>Yoder</surname><given-names>Matthew J.</given-names></name><name><surname>Valerio</surname><given-names>Alejandro A.</given-names></name><name><surname>Polaszek</surname><given-names>Andrew</given-names></name><name><surname>van Noort</surname><given-names>Simon</given-names></name><name><surname>Masner</surname><given-names>Lubomír</given-names></name><name><surname>Johnson</surname><given-names>Norman F.</given-names></name></person-group><article-title>Monograph of the Afrotropical species of <italic>Scelio</italic> Latreille (Hymenoptera, Platygastridae), egg parasitoids of acridid grasshoppers (Orthoptera, Acrididae)</article-title><source>Zookeys</source><day>17</day><month>2</month><year>2014</year><volume>2014</volume><issue>380</issue><fpage>1</fpage><lpage>188</lpage><pub-id pub-id-type="doi">10.3897/zookeys.380.5755</pub-id></mixed-citation></tp:treatment-meta><tp:nomenclature><tp:taxon-name>
                                <tp:taxon-name-part taxon-name-part-type="genus">Scelio</tp:taxon-name-part>
                                <tp:taxon-name-part taxon-name-part-type="species">destico</tp:taxon-name-part>
                                <object-id xmlns:xlink="http://www.w3.org/1999/xlink" xlink:type="simple">http://zoobank.org/0DB0FF23-6300-4034-9F7E-0C029A7F450F</object-id>
                                <object-id xmlns:xlink="http://www.w3.org/1999/xlink" xlink:type="simple">urn:lsid:biosci.ohio-state.edu:osuc_concepts:244987</object-id>
                                <object-id xmlns:xlink="http://www.w3.org/1999/xlink" xlink:type="simple">http://species-id.net/wiki/Scelio_destico</object-id>
                            </tp:taxon-name><tp:taxon-authority>Yoder</tp:taxon-authority><tp:taxon-status xmlns:xlink="http://www.w3.org/1999/xlink" xlink:type="simple">sp. n.</tp:taxon-status><xref ref-type="fig" rid="F3">Figures 17</xref><xref ref-type="fig" rid="F5">, 25</xref><xref ref-type="fig" rid="F39">, 227–232</xref><xref ref-type="fn" rid="FN53">; Morphbank <sup>53</sup></xref></tp:nomenclature><tp:treatment-sec sec-type="Description"><title>Description.</title><p>Female body length: 3.75–4.34 mm (n=20). Male body length: 3.80–4.32 mm (n=13). Color of pilosity of dorsal head in female: white; golden to brown. Occipital carina in female: percurrent. Color of pilosity of the frons below the anterior ocellus in female: predominantly white. Pilosity of eye in female: absent; present. Medial keel on interantennal process: absent. Width of lower gena in lateral view: narrowing dorsally, posterior margin of lower half of gena angled with respect to posterior orbit. Genal carina: absent. Color of genal pilosity: white. Color of scape in female: brown to dark brown throughout. Surface of the pronotal nucha in female: predominantly sculptured. Color of pilosity of pronotal shoulder in female: white to light brown, lighter than that of mesoscutum. Sculpture of medial mesoscutum in female: predominantly angular reticulate to rugulose. Color of pilosity of mesoscutum in female: predominantly yellow to golden. Notaulus in female: not delimited; indicated by a row of cells. Form of axillular carina in female: small, not particularly expanded or projected from the lateral edge of the mesoscutellum. Pilosity of propodeal nucha: absent. Pilosity of netrion: absent. Surface of mesopleural depression in female: sculptured throughout; with small smooth patch <!--PageBreak-->ventrally. Form of ventral margin of villus in female: very slightly concave, almost straight. Color of coxae in female: brown. Color of hind femur: dark brown with white base. Color of hind tibia: yellow throughout. Fore wing length in female: apex between anterior margin of T5 and posterior margin of T6. Color of metasoma: entirely dark brown. Sculpture of laterotergites in female: predominantly smooth. Pilosity of laterotergites in female: absent. Sculpture of medial T1 in female: most prominent elements predominantly longitudinal. Sculpture of medial <!--PageBreak-->T2 in female: most prominent elements predominantly reticulate rugulose; most prominent elements predominantly longitudinal. Pattern of sculpture on T3–T5 in female: T3 predominantly reticulate, T4–T5 predominantly longitudinally striate to strigose. Color of pilosity on lateral T3–T5 in female: predominantly white; predominantly golden to brown; more or less evenly split between white and brown. Lateral profile of T6 in female: more or less horizontal. Sculpture of T6 in female: predominantly rugulose to reticulate. Sculpture of lateral metasomal sternal bar in female: minutely reticulate throughout. Distribution of felt fields: 2 pairs present (S2, S3).</p></tp:treatment-sec><tp:treatment-sec sec-type="Diagnosis"><title>Diagnosis.</title><p>Very similar to <italic><tp:taxon-name>Scelio pipilo</tp:taxon-name></italic> which shares a similar habitus, reticulate sculpture of the frons, brown to dark brown scape, somewhat bulging eye, and brown pilosity of the lateral metasoma. Differing from <italic><tp:taxon-name>Scelio pipilo</tp:taxon-name></italic> by the narrow gena with genal carina weakly developed (gena wide and no genal carina discernible in <italic><tp:taxon-name>Scelio pipilo</tp:taxon-name></italic>).</p><fig id="F39" position="float" orientation="portrait"><label>Figures 227–232.</label><caption><p><xref ref-type="fn" rid="FN152"><sup>152</sup></xref> <italic><tp:taxon-name>Scelio destico</tp:taxon-name></italic> sp. n., paratype female (OSUC <ext-link xmlns:xlink="http://www.w3.org/1999/xlink" ext-link-type="uri" xlink:href="http://hol.osu.edu/spmInfo.html?id=OSUC%20214085" xlink:type="simple">214085</ext-link>). <bold>227</bold> Habitus, dorsal view <bold>228</bold> Habitus, lateral view <bold>229</bold> Head and mesosoma, dorsal view <bold>230</bold> Head and mesosoma, lateral view <bold>231</bold> Head, anterior view <bold>232</bold> Antenna, lateral view. Scale bars in millimeters.</p></caption><graphic xmlns:xlink="http://www.w3.org/1999/xlink" xlink:href="ZooKeys-380-001-g039.jpg" position="float" orientation="portrait" xlink:type="simple"/></fig></tp:treatment-sec><tp:treatment-sec sec-type="Etymology"><title>Etymology.</title><p>The epithet is used as a noun in apposition derived from the Latin word for squeak like a mouse.</p></tp:treatment-sec><tp:treatment-sec sec-type="Link to distribution map"><title>Link to distribution map.</title><p><ext-link xmlns:xlink="http://www.w3.org/1999/xlink" ext-link-type="uri" xlink:href="http://hol.osu.edu/map-large.html?id=244987" xlink:type="simple">http://hol.osu.edu/map-large.html?id=244987</ext-link></p></tp:treatment-sec><tp:treatment-sec sec-type="Material examined"><title>Material examined.</title><p><italic>Holotype</italic>, female: <bold>KENYA</bold>: Nyanza Prov., Nyangera, <named-content xmlns:xlink="http://www.w3.org/1999/xlink" content-type="dwc:verbatimCoordinates" xlink:type="simple">00°03'55.9"S, 34°04'52.2"E</named-content>, 10.X–6.XII.2003, malaise trap, I. Prikryl, OSUC <ext-link xmlns:xlink="http://www.w3.org/1999/xlink" ext-link-type="uri" xlink:href="http://hol.osu.edu/spmInfo.html?id=OSUC%20214122" xlink:type="simple">214122</ext-link> (deposited in CNCI). <italic>Paratypes</italic>: (32 females, 13 males) <bold>BENIN</bold>: 1 female, OSUC <ext-link xmlns:xlink="http://www.w3.org/1999/xlink" ext-link-type="uri" xlink:href="http://hol.osu.edu/spmInfo.html?id=OSUC%20212848" xlink:type="simple">212848</ext-link> (CNCI). BURKINA FASO: 1 female, OSUC <ext-link xmlns:xlink="http://www.w3.org/1999/xlink" ext-link-type="uri" xlink:href="http://hol.osu.edu/spmInfo.html?id=OSUC%20214085" xlink:type="simple">214085</ext-link> (CNCI). IVORY COAST: 11 females, OSUC <ext-link xmlns:xlink="http://www.w3.org/1999/xlink" ext-link-type="uri" xlink:href="http://hol.osu.edu/spmInfo.html?id=OSUC%20211360" xlink:type="simple">211360</ext-link>, <ext-link xmlns:xlink="http://www.w3.org/1999/xlink" ext-link-type="uri" xlink:href="http://hol.osu.edu/spmInfo.html?id=OSUC%20212859" xlink:type="simple">212859</ext-link>, <ext-link xmlns:xlink="http://www.w3.org/1999/xlink" ext-link-type="uri" xlink:href="http://hol.osu.edu/spmInfo.html?id=OSUC%20212919" xlink:type="simple">212919</ext-link>, <ext-link xmlns:xlink="http://www.w3.org/1999/xlink" ext-link-type="uri" xlink:href="http://hol.osu.edu/spmInfo.html?id=OSUC%20212921" xlink:type="simple">212921</ext-link>, <ext-link xmlns:xlink="http://www.w3.org/1999/xlink" ext-link-type="uri" xlink:href="http://hol.osu.edu/spmInfo.html?id=OSUC%20213014" xlink:type="simple">213014</ext-link>, <ext-link xmlns:xlink="http://www.w3.org/1999/xlink" ext-link-type="uri" xlink:href="http://hol.osu.edu/spmInfo.html?id=OSUC%20213062" xlink:type="simple">213062</ext-link>, <ext-link xmlns:xlink="http://www.w3.org/1999/xlink" ext-link-type="uri" xlink:href="http://hol.osu.edu/spmInfo.html?id=OSUC%20213066" xlink:type="simple">213066</ext-link>, <ext-link xmlns:xlink="http://www.w3.org/1999/xlink" ext-link-type="uri" xlink:href="http://hol.osu.edu/spmInfo.html?id=OSUC%20213069" xlink:type="simple">213069</ext-link> (CNCI); OSUC <ext-link xmlns:xlink="http://www.w3.org/1999/xlink" ext-link-type="uri" xlink:href="http://hol.osu.edu/spmInfo.html?id=OSUC%20142586" xlink:type="simple">142586</ext-link>, <ext-link xmlns:xlink="http://www.w3.org/1999/xlink" ext-link-type="uri" xlink:href="http://hol.osu.edu/spmInfo.html?id=OSUC%20142593" xlink:type="simple">142593</ext-link>, <ext-link xmlns:xlink="http://www.w3.org/1999/xlink" ext-link-type="uri" xlink:href="http://hol.osu.edu/spmInfo.html?id=OSUC%2057143" xlink:type="simple">57143</ext-link> (OSUC). <bold>KENYA</bold>: 12 females, 5 males, OSUC <ext-link xmlns:xlink="http://www.w3.org/1999/xlink" ext-link-type="uri" xlink:href="http://hol.osu.edu/spmInfo.html?id=OSUC%20214104" xlink:type="simple">214104</ext-link>, <ext-link xmlns:xlink="http://www.w3.org/1999/xlink" ext-link-type="uri" xlink:href="http://hol.osu.edu/spmInfo.html?id=OSUC%20214113" xlink:type="simple">214113</ext-link>, <ext-link xmlns:xlink="http://www.w3.org/1999/xlink" ext-link-type="uri" xlink:href="http://hol.osu.edu/spmInfo.html?id=OSUC%20214115" xlink:type="simple">214115</ext-link>–<ext-link xmlns:xlink="http://www.w3.org/1999/xlink" ext-link-type="uri" xlink:href="http://hol.osu.edu/spmInfo.html?id=OSUC%20214116" xlink:type="simple">214116</ext-link>, <ext-link xmlns:xlink="http://www.w3.org/1999/xlink" ext-link-type="uri" xlink:href="http://hol.osu.edu/spmInfo.html?id=OSUC%20214138" xlink:type="simple">214138</ext-link>, <ext-link xmlns:xlink="http://www.w3.org/1999/xlink" ext-link-type="uri" xlink:href="http://hol.osu.edu/spmInfo.html?id=OSUC%20214140" xlink:type="simple">214140</ext-link>, <ext-link xmlns:xlink="http://www.w3.org/1999/xlink" ext-link-type="uri" xlink:href="http://hol.osu.edu/spmInfo.html?id=OSUC%20214142" xlink:type="simple">214142</ext-link>, <ext-link xmlns:xlink="http://www.w3.org/1999/xlink" ext-link-type="uri" xlink:href="http://hol.osu.edu/spmInfo.html?id=OSUC%20214146" xlink:type="simple">214146</ext-link>, <ext-link xmlns:xlink="http://www.w3.org/1999/xlink" ext-link-type="uri" xlink:href="http://hol.osu.edu/spmInfo.html?id=OSUC%20214148" xlink:type="simple">214148</ext-link>–<ext-link xmlns:xlink="http://www.w3.org/1999/xlink" ext-link-type="uri" xlink:href="http://hol.osu.edu/spmInfo.html?id=OSUC%20214152" xlink:type="simple">214152</ext-link>, <ext-link xmlns:xlink="http://www.w3.org/1999/xlink" ext-link-type="uri" xlink:href="http://hol.osu.edu/spmInfo.html?id=OSUC%20214181" xlink:type="simple">214181</ext-link>, <ext-link xmlns:xlink="http://www.w3.org/1999/xlink" ext-link-type="uri" xlink:href="http://hol.osu.edu/spmInfo.html?id=OSUC%20234634" xlink:type="simple">234634</ext-link>, <ext-link xmlns:xlink="http://www.w3.org/1999/xlink" ext-link-type="uri" xlink:href="http://hol.osu.edu/spmInfo.html?id=OSUC%20234701" xlink:type="simple">234701</ext-link>, <ext-link xmlns:xlink="http://www.w3.org/1999/xlink" ext-link-type="uri" xlink:href="http://hol.osu.edu/spmInfo.html?id=OSUC%20234703" xlink:type="simple">234703</ext-link> (CNCI). <bold>NIGERIA</bold>: 2 females, 7 males, OSUC <ext-link xmlns:xlink="http://www.w3.org/1999/xlink" ext-link-type="uri" xlink:href="http://hol.osu.edu/spmInfo.html?id=OSUC%20212170" xlink:type="simple">212170</ext-link>, <ext-link xmlns:xlink="http://www.w3.org/1999/xlink" ext-link-type="uri" xlink:href="http://hol.osu.edu/spmInfo.html?id=OSUC%20212178" xlink:type="simple">212178</ext-link>, <ext-link xmlns:xlink="http://www.w3.org/1999/xlink" ext-link-type="uri" xlink:href="http://hol.osu.edu/spmInfo.html?id=OSUC%20212612" xlink:type="simple">212612</ext-link>, <ext-link xmlns:xlink="http://www.w3.org/1999/xlink" ext-link-type="uri" xlink:href="http://hol.osu.edu/spmInfo.html?id=OSUC%20212626" xlink:type="simple">212626</ext-link>, <ext-link xmlns:xlink="http://www.w3.org/1999/xlink" ext-link-type="uri" xlink:href="http://hol.osu.edu/spmInfo.html?id=OSUC%20212631" xlink:type="simple">212631</ext-link>–<ext-link xmlns:xlink="http://www.w3.org/1999/xlink" ext-link-type="uri" xlink:href="http://hol.osu.edu/spmInfo.html?id=OSUC%20212632" xlink:type="simple">212632</ext-link>, <ext-link xmlns:xlink="http://www.w3.org/1999/xlink" ext-link-type="uri" xlink:href="http://hol.osu.edu/spmInfo.html?id=OSUC%20212688" xlink:type="simple">212688</ext-link>–<ext-link xmlns:xlink="http://www.w3.org/1999/xlink" ext-link-type="uri" xlink:href="http://hol.osu.edu/spmInfo.html?id=OSUC%20212689" xlink:type="simple">212689</ext-link>, <ext-link xmlns:xlink="http://www.w3.org/1999/xlink" ext-link-type="uri" xlink:href="http://hol.osu.edu/spmInfo.html?id=OSUC%20213034" xlink:type="simple">213034</ext-link> (CNCI). <bold>UGANDA</bold>: 1 female, 1 male, OSUC <ext-link xmlns:xlink="http://www.w3.org/1999/xlink" ext-link-type="uri" xlink:href="http://hol.osu.edu/spmInfo.html?id=OSUC%20214136" xlink:type="simple">214136</ext-link>, <ext-link xmlns:xlink="http://www.w3.org/1999/xlink" ext-link-type="uri" xlink:href="http://hol.osu.edu/spmInfo.html?id=OSUC%20214160" xlink:type="simple">214160</ext-link> (CNCI). <bold>ZIMBABWE</bold>: 4 females, OSUC <ext-link xmlns:xlink="http://www.w3.org/1999/xlink" ext-link-type="uri" xlink:href="http://hol.osu.edu/spmInfo.html?id=OSUC%20212100" xlink:type="simple">212100</ext-link>, <ext-link xmlns:xlink="http://www.w3.org/1999/xlink" ext-link-type="uri" xlink:href="http://hol.osu.edu/spmInfo.html?id=OSUC%20212344" xlink:type="simple">212344</ext-link>, <ext-link xmlns:xlink="http://www.w3.org/1999/xlink" ext-link-type="uri" xlink:href="http://hol.osu.edu/spmInfo.html?id=OSUC%20213006" xlink:type="simple">213006</ext-link>–<ext-link xmlns:xlink="http://www.w3.org/1999/xlink" ext-link-type="uri" xlink:href="http://hol.osu.edu/spmInfo.html?id=OSUC%20213007" xlink:type="simple">213007</ext-link> (CNCI). <italic>Other material</italic>: (3 females) <bold>GHANA</bold>: 1 female, OSUC <ext-link xmlns:xlink="http://www.w3.org/1999/xlink" ext-link-type="uri" xlink:href="http://hol.osu.edu/spmInfo.html?id=OSUC%20213557" xlink:type="simple">213557</ext-link> (OSUC). <bold>NIGERIA</bold>: 2 females, OSUC <ext-link xmlns:xlink="http://www.w3.org/1999/xlink" ext-link-type="uri" xlink:href="http://hol.osu.edu/spmInfo.html?id=OSUC%20212810" xlink:type="simple">212810</ext-link>, <ext-link xmlns:xlink="http://www.w3.org/1999/xlink" ext-link-type="uri" xlink:href="http://hol.osu.edu/spmInfo.html?id=OSUC%20213156" xlink:type="simple">213156</ext-link> (CNCI).</p></tp:treatment-sec><tp:treatment-sec sec-type="Comments"><title>Comments.</title><p>The villus of <italic><tp:taxon-name>Scelio destico</tp:taxon-name></italic> is very similar to that of <italic><tp:taxon-name>Scelio pipilo</tp:taxon-name></italic>. However, in most specimens it tends to be slightly more concave ventrally, while in <italic><tp:taxon-name>Scelio pipilo</tp:taxon-name></italic> it is more or less straight. <italic><tp:taxon-name>Scelio destico</tp:taxon-name></italic> is smaller than <italic><tp:taxon-name>Scelio pipilo</tp:taxon-name></italic> (3.80–4.32 mm vs. 4.64–5.52 mm in females). The color of pilosity of the lateral portion of the metasoma in <italic><tp:taxon-name>Scelio destico</tp:taxon-name></italic> is highly variable, from more or less completely white to nearly completely brown. This is more variation than observed in <italic><tp:taxon-name>Scelio pipilo</tp:taxon-name></italic> which has predominantly brown setae in all individuals. The interstitial sculpture (between reticulations or longitudinal striae) of the lateral metasoma is somewhat less dense (more smooth patches) and more irregular in <italic><tp:taxon-name>Scelio destico</tp:taxon-name></italic> than in <italic><tp:taxon-name>Scelio pipilo</tp:taxon-name></italic> in which there is dense colliculate sculpture more or less throughout. Three individuals from Nigeria and Ghana (OSUC <ext-link xmlns:xlink="http://www.w3.org/1999/xlink" ext-link-type="uri" xlink:href="http://hol.osu.edu/spmInfo.html?id=OSUC%20212810" xlink:type="simple">212810</ext-link>, <ext-link xmlns:xlink="http://www.w3.org/1999/xlink" ext-link-type="uri" xlink:href="http://hol.osu.edu/spmInfo.html?id=OSUC%20213156" xlink:type="simple">213156</ext-link>, <ext-link xmlns:xlink="http://www.w3.org/1999/xlink" ext-link-type="uri" xlink:href="http://hol.osu.edu/spmInfo.html?id=OSUC%20213557" xlink:type="simple">213557</ext-link>) have the scape is distinctly yellow at the base and brown apically as in <italic><tp:taxon-name>Scelio howardi</tp:taxon-name></italic>. These three are not included in the paratype series and may ultimately represent a separate species based on the scape color and the absence of the genal carina.</p><!--PageBreak--></tp:treatment-sec><tp:treatment-sec><!--Section generated to contain objects referenced in tp:taxon-treatment.--><fig id="F3" position="float" orientation="portrait"><label>Figures 13–18.</label><caption><p><xref ref-type="fn" rid="FN116"><sup>116</sup></xref> Female, metapleuron, lateral view. <bold>13</bold> <italic><tp:taxon-name>Scelio howardi</tp:taxon-name></italic> Crawford (OSUC <ext-link xmlns:xlink="http://www.w3.org/1999/xlink" ext-link-type="uri" xlink:href="http://hol.osu.edu/spmInfo.html?id=OSUC%20171121" xlink:type="simple">171121</ext-link>) <bold>14</bold> <italic><tp:taxon-name>Scelio zolotarevskyi</tp:taxon-name></italic> Ferrière (OSUC <ext-link xmlns:xlink="http://www.w3.org/1999/xlink" ext-link-type="uri" xlink:href="http://hol.osu.edu/spmInfo.html?id=OSUC%20164165" xlink:type="simple">164165</ext-link>) <bold>15</bold> <italic><tp:taxon-name>Scelio scomma</tp:taxon-name></italic> sp. n. (CASENT <ext-link xmlns:xlink="http://www.w3.org/1999/xlink" ext-link-type="uri" xlink:href="http://hol.osu.edu/spmInfo.html?id=CASENT%202042253" xlink:type="simple">2042253</ext-link>) <bold>16</bold> <italic><tp:taxon-name>Scelio igland</tp:taxon-name></italic> sp. n. (CASENT <ext-link xmlns:xlink="http://www.w3.org/1999/xlink" ext-link-type="uri" xlink:href="http://hol.osu.edu/spmInfo.html?id=CASENT%202132900" xlink:type="simple">2132900</ext-link>) <bold>17</bold> <italic><tp:taxon-name>Scelio destico</tp:taxon-name></italic> sp. n. (OSUC <ext-link xmlns:xlink="http://www.w3.org/1999/xlink" ext-link-type="uri" xlink:href="http://hol.osu.edu/spmInfo.html?id=OSUC%20214085" xlink:type="simple">214085</ext-link>) <bold>18</bold> <italic><tp:taxon-name>Scelio philippinensis</tp:taxon-name></italic> Ashmead (OSUC <ext-link xmlns:xlink="http://www.w3.org/1999/xlink" ext-link-type="uri" xlink:href="http://hol.osu.edu/spmInfo.html?id=OSUC%20213315" xlink:type="simple">213315</ext-link>). Scale bars in millimeters.</p></caption><graphic xmlns:xlink="http://www.w3.org/1999/xlink" xlink:href="ZooKeys-380-001-g003.jpg" position="float" orientation="portrait" xlink:type="simple"/></fig><fig id="F5" position="float" orientation="portrait"><label>Figures 25–30.</label><caption><p><xref ref-type="fn" rid="FN118"><sup>118</sup></xref> Female, anterior mesosoma, dorsal view. <bold>25</bold> <italic><tp:taxon-name>Scelio destico</tp:taxon-name></italic> sp. n. (OSUC <ext-link xmlns:xlink="http://www.w3.org/1999/xlink" ext-link-type="uri" xlink:href="http://hol.osu.edu/spmInfo.html?id=OSUC%20212612" xlink:type="simple">212612</ext-link>) <bold>26</bold> <italic><tp:taxon-name>Scelio latro</tp:taxon-name></italic> sp. n. (OSUC <ext-link xmlns:xlink="http://www.w3.org/1999/xlink" ext-link-type="uri" xlink:href="http://hol.osu.edu/spmInfo.html?id=OSUC%20212968" xlink:type="simple">212968</ext-link>) <bold>27</bold> <italic><tp:taxon-name>Scelio scomma</tp:taxon-name></italic> sp. n. (CASENT <ext-link xmlns:xlink="http://www.w3.org/1999/xlink" ext-link-type="uri" xlink:href="http://hol.osu.edu/spmInfo.html?id=CASENT%208106513" xlink:type="simple">8106513</ext-link>) <bold>28</bold> <italic><tp:taxon-name>Scelio susurro</tp:taxon-name></italic> sp. n. (OSUC <ext-link xmlns:xlink="http://www.w3.org/1999/xlink" ext-link-type="uri" xlink:href="http://hol.osu.edu/spmInfo.html?id=OSUC%20213654" xlink:type="simple">213654</ext-link>) <bold>29</bold> <italic><tp:taxon-name>Scelio zolotarevskyi</tp:taxon-name></italic> Ferrière (CASENT <ext-link xmlns:xlink="http://www.w3.org/1999/xlink" ext-link-type="uri" xlink:href="http://hol.osu.edu/spmInfo.html?id=CASENT%202043560" xlink:type="simple">2043560</ext-link>) <bold>30</bold> <italic><tp:taxon-name>Scelio grunnio</tp:taxon-name></italic> sp. n. (OSUC <ext-link xmlns:xlink="http://www.w3.org/1999/xlink" ext-link-type="uri" xlink:href="http://hol.osu.edu/spmInfo.html?id=OSUC%20214367" xlink:type="simple">214367</ext-link>). Scale bars in millimeters.</p></caption><graphic xmlns:xlink="http://www.w3.org/1999/xlink" xlink:href="ZooKeys-380-001-g005.jpg" position="float" orientation="portrait" xlink:type="simple"/></fig><fn-group><fn id="FN116"><p>116	<ext-link xmlns:xlink="http://www.w3.org/1999/xlink" ext-link-type="uri" xlink:href="http://morphbank.net/?id=787866" xlink:type="simple">http://morphbank.net/?id=787866</ext-link></p></fn><fn id="FN118"><p>118	<ext-link xmlns:xlink="http://www.w3.org/1999/xlink" ext-link-type="uri" xlink:href="http://morphbank.net/?id=787868" xlink:type="simple">http://morphbank.net/?id=787868</ext-link></p></fn><fn id="FN152"><p>152	<ext-link xmlns:xlink="http://www.w3.org/1999/xlink" ext-link-type="uri" xlink:href="http://morphbank.net/?id=787882" xlink:type="simple">http://morphbank.net/?id=787882</ext-link></p></fn><fn id="FN53"><p>53	<ext-link xmlns:xlink="http://www.w3.org/1999/xlink" ext-link-type="uri" xlink:href="http://morphbank.net/?id=787839" xlink:type="simple">http://morphbank.net/?id=787839</ext-link></p></fn></fn-group></tp:treatment-sec></tp:taxon-treatment>
