# Supplementary material for: Monograph of the Afrotropical species of Scelio Latreille (Hymenoptera, Platygastridae), egg parasitoids of acridid grasshoppers (Orthoptera, Acrididae)
Source: Zookeys. 2014 Feb 17;(380):1–188. doi: 10.3897/zookeys.380.5755 (PMC3950483; doi:10.3897/zookeys.380.5755)
Supplement: XML Treatment for Scelio philippinensis [file zookeys.380.5755-treatment34.xml]

<!DOCTYPE tp:taxon-treatment
  PUBLIC "-//TaxonX//DTD Taxonomic Treatment Publishing DTD v0 20100105//EN" "tax-treatment-NSO.dtd">
<tp:taxon-treatment xmlns:tp="http://www.plazi.org/taxpub"><tp:treatment-meta><mixed-citation publication-type="journal"><person-group><name><surname>Yoder</surname><given-names>Matthew J.</given-names></name><name><surname>Valerio</surname><given-names>Alejandro A.</given-names></name><name><surname>Polaszek</surname><given-names>Andrew</given-names></name><name><surname>van Noort</surname><given-names>Simon</given-names></name><name><surname>Masner</surname><given-names>Lubomír</given-names></name><name><surname>Johnson</surname><given-names>Norman F.</given-names></name></person-group><article-title>Monograph of the Afrotropical species of <italic>Scelio</italic> Latreille (Hymenoptera, Platygastridae), egg parasitoids of acridid grasshoppers (Orthoptera, Acrididae)</article-title><source>Zookeys</source><day>17</day><month>2</month><year>2014</year><volume>2014</volume><issue>380</issue><fpage>1</fpage><lpage>188</lpage><pub-id pub-id-type="doi">10.3897/zookeys.380.5755</pub-id></mixed-citation></tp:treatment-meta><tp:nomenclature><tp:taxon-name>
                                <tp:taxon-name-part taxon-name-part-type="genus">Scelio</tp:taxon-name-part>
                                <tp:taxon-name-part taxon-name-part-type="species">philippinensis</tp:taxon-name-part>
                                <object-id xmlns:xlink="http://www.w3.org/1999/xlink" xlink:type="simple">http://zoobank.org/36FC99A8-50F2-404F-925B-2AB225DE7F12</object-id>
                                <object-id xmlns:xlink="http://www.w3.org/1999/xlink" xlink:type="simple">urn:lsid:biosci.ohio-state.edu:osuc_concepts:5303</object-id>
                                <object-id xmlns:xlink="http://www.w3.org/1999/xlink" xlink:type="simple">http://species-id.net/wiki/Scelio_philippinensis</object-id>
                            </tp:taxon-name><tp:taxon-authority>Ashmead</tp:taxon-authority><xref ref-type="fig" rid="F3">Figures 18</xref><xref ref-type="fig" rid="F41">, 239–244</xref><xref ref-type="fn" rid="FN55">; Morphbank <sup>55</sup></xref><tp:nomenclature-citation-list><tp:nomenclature-citation><tp:taxon-name>Scelio philippinensis</tp:taxon-name><comment> Ashmead, 1905: 963 (original description); <xref ref-type="bibr" rid="B12">Kieffer 1908</xref>: 126 (keyed); <xref ref-type="bibr" rid="B15">Kieffer 1914</xref>: 289 (keyed); <xref ref-type="bibr" rid="B16">Kieffer 1926</xref>: 310, 321 (description, keyed); <xref ref-type="bibr" rid="B30">Timberlake 1932</xref>: 157 (diagnosis); <xref ref-type="bibr" rid="B21">Masner and Muesebeck 1968</xref>: 45 (type information).</comment></tp:nomenclature-citation><tp:nomenclature-citation><tp:taxon-name>Scelio (Scelio) philippinensis</tp:taxon-name><comment> Ashmead: <xref ref-type="bibr" rid="B13">Kieffer 1910</xref>: 74 (subgeneric assignment).</comment></tp:nomenclature-citation></tp:nomenclature-citation-list></tp:nomenclature><tp:treatment-sec sec-type="Description"><title>Description.</title><p>Female body length: 3.32–4.06 mm (n=15). Male body length: 3.46–4.00 mm (n=2). Color of pilosity of dorsal head in female: golden to brown. Occipital carina in female: percurrent. Color of pilosity of the frons below the anterior ocellus in female: predominantly white; predominantly golden to brown. Pilosity of eye in female: absent. Medial keel on interantennal process: absent. Width of lower gena in lateral view: wide, posterior margin of lower half of gena parallel to posterior orbit. Genal carina: absent. Color of genal pilosity: white. Color of scape in female: brown to dark brown throughout. Surface of the pronotal nucha in female: predominantly smooth. Color of pilosity of pronotal shoulder in female: golden to dark brown, concolorous with that of mesoscutum. Sculpture of medial mesoscutum in female: predominantly with rounded cells. Color of pilosity of mesoscutum in female: predominantly light brown to brown. Notaulus in female: not delimited. Notaulus in male: not delimited. Form of axillular carina in female: small, not particularly expanded or projected from the lateral edge of the mesoscutellum. Pilosity of propodeal nucha: present. Pilosity of netrion: present. Surface of mesopleural depression in female: sculptured throughout. Form of ventral margin of villus in female: very slightly concave, almost straight. Color of coxae in female: brown. Color of hind femur: dark brown throughout. Color of hind tibia: yellow at extreme base, otherwise light brown. Fore wing length in female: apex between anterior margin of T5 and posterior margin of T6. Color of metasoma: entirely dark brown. Sculpture of laterotergites in female: predominantly smooth. Pilosity of laterotergites in female: present. Sculpture of medial T1 in female: most prominent elements predominantly longitudinal. Sculpture of medial T2 in female: most prominent elements predominantly longitudinal. Pattern of sculpture on T3–T5 in female: predominantly longitudinally striate. Color of pilosity on lateral T3–T5 in female: predominantly white; predominantly golden to brown. Lateral profile of T6 in female: vertically sloped in posterior half. Sculpture of T6 in female: predominantly rugulose to reticulate. Sculpture of lateral metasomal sternal bar in female: predominantly smooth to slightly irregularly rugose. Distribution of felt fields: 2 pairs present (S2, S3).</p></tp:treatment-sec><tp:treatment-sec sec-type="Diagnosis"><title>Diagnosis.</title><p>Easily differentiated from all other Afrotropical <italic>howardi</italic>-group species by the setose netrion and the sparsely setose anterior of the propodeal nucha.</p><fig id="F41" position="float" orientation="portrait"><label>Figures 239–244.</label><caption><p><xref ref-type="fn" rid="FN154"><sup>154</sup></xref> <italic><tp:taxon-name>Scelio philippinensis</tp:taxon-name></italic> Ashmead, female (OSUC <ext-link xmlns:xlink="http://www.w3.org/1999/xlink" ext-link-type="uri" xlink:href="http://hol.osu.edu/spmInfo.html?id=OSUC%20213315" xlink:type="simple">213315</ext-link>). <bold>239</bold> Habitus, dorsal view <bold>240</bold> Habitus, lateral view <bold>241</bold> Head and mesosoma, dorsal view <bold>242</bold> Head and mesosoma, lateral view <bold>243</bold> Head, anterior view <bold>244</bold> Anterolateral portion of mesosoma, dorsal view. Scale bars in millimeters.</p></caption><graphic xmlns:xlink="http://www.w3.org/1999/xlink" xlink:href="ZooKeys-380-001-g041.jpg" position="float" orientation="portrait" xlink:type="simple"/></fig></tp:treatment-sec><tp:treatment-sec sec-type="Link to distribution map"><title>Link to distribution map.</title><p><ext-link xmlns:xlink="http://www.w3.org/1999/xlink" ext-link-type="uri" xlink:href="http://hol.osu.edu/map-large.html?id=5303" xlink:type="simple">http://hol.osu.edu/map-large.html?id=5303</ext-link></p><!--PageBreak--></tp:treatment-sec><tp:treatment-sec sec-type="Associations"><title>Associations.</title><p>Emerged from <italic><tp:taxon-name>Oxya</tp:taxon-name></italic> Serville [<tp:taxon-name>Orthoptera</tp:taxon-name>: <tp:taxon-name>Acrididae</tp:taxon-name>].</p></tp:treatment-sec><tp:treatment-sec sec-type="Material examined"><title>Material examined.</title><p><italic>Holotype</italic>, male, <bold>PHILIPPINES</bold>: Manila, R. Brown, USNM no. 8336 (deposited in USNM). <italic>Other material</italic>: (15 females, 2 males) <bold>CAMEROON</bold>: 1 female, OSUC <ext-link xmlns:xlink="http://www.w3.org/1999/xlink" ext-link-type="uri" xlink:href="http://hol.osu.edu/spmInfo.html?id=OSUC%20212920" xlink:type="simple">212920</ext-link> (CNCI). <bold>CENTRAL AFRICAN REPUBLIC</bold>: 6 females, OSUC <ext-link xmlns:xlink="http://www.w3.org/1999/xlink" ext-link-type="uri" xlink:href="http://hol.osu.edu/spmInfo.html?id=OSUC%20213315" xlink:type="simple">213315</ext-link>, <ext-link xmlns:xlink="http://www.w3.org/1999/xlink" ext-link-type="uri" xlink:href="http://hol.osu.edu/spmInfo.html?id=OSUC%20213638" xlink:type="simple">213638</ext-link>, <ext-link xmlns:xlink="http://www.w3.org/1999/xlink" ext-link-type="uri" xlink:href="http://hol.osu.edu/spmInfo.html?id=OSUC%20213920" xlink:type="simple">213920</ext-link>, <ext-link xmlns:xlink="http://www.w3.org/1999/xlink" ext-link-type="uri" xlink:href="http://hol.osu.edu/spmInfo.html?id=OSUC%20214194" xlink:type="simple">214194</ext-link>, <ext-link xmlns:xlink="http://www.w3.org/1999/xlink" ext-link-type="uri" xlink:href="http://hol.osu.edu/spmInfo.html?id=OSUC%20244017" xlink:type="simple">244017</ext-link>, <ext-link xmlns:xlink="http://www.w3.org/1999/xlink" ext-link-type="uri" xlink:href="http://hol.osu.edu/spmInfo.html?id=OSUC%20254658" xlink:type="simple">254658</ext-link> (SAMC). <bold>GUINEA</bold>: 1 female, 1 male, OSUC <ext-link xmlns:xlink="http://www.w3.org/1999/xlink" ext-link-type="uri" xlink:href="http://hol.osu.edu/spmInfo.html?id=OSUC%20211270" xlink:type="simple">211270</ext-link>–<ext-link xmlns:xlink="http://www.w3.org/1999/xlink" ext-link-type="uri" xlink:href="http://hol.osu.edu/spmInfo.html?id=OSUC%20211271" xlink:type="simple">211271</ext-link> (CNCI). <bold>IVORY COAST</bold>: 7 females, OSUC <ext-link xmlns:xlink="http://www.w3.org/1999/xlink" ext-link-type="uri" xlink:href="http://hol.osu.edu/spmInfo.html?id=OSUC%20213073" xlink:type="simple">213073</ext-link>, <ext-link xmlns:xlink="http://www.w3.org/1999/xlink" ext-link-type="uri" xlink:href="http://hol.osu.edu/spmInfo.html?id=OSUC%20213077" xlink:type="simple">213077</ext-link>, <ext-link xmlns:xlink="http://www.w3.org/1999/xlink" ext-link-type="uri" xlink:href="http://hol.osu.edu/spmInfo.html?id=OSUC%20213220" xlink:type="simple">213220</ext-link>, <ext-link xmlns:xlink="http://www.w3.org/1999/xlink" ext-link-type="uri" xlink:href="http://hol.osu.edu/spmInfo.html?id=OSUC%20213224" xlink:type="simple">213224</ext-link>, <ext-link xmlns:xlink="http://www.w3.org/1999/xlink" ext-link-type="uri" xlink:href="http://hol.osu.edu/spmInfo.html?id=OSUC%20213242" xlink:type="simple">213242</ext-link>–<ext-link xmlns:xlink="http://www.w3.org/1999/xlink" ext-link-type="uri" xlink:href="http://hol.osu.edu/spmInfo.html?id=OSUC%20213243" xlink:type="simple">213243</ext-link> (CNCI); OSUC <ext-link xmlns:xlink="http://www.w3.org/1999/xlink" ext-link-type="uri" xlink:href="http://hol.osu.edu/spmInfo.html?id=OSUC%20142590" xlink:type="simple">142590</ext-link> (OSUC). <bold>MOZAMBIQUE</bold>: 1 male, OSUC <ext-link xmlns:xlink="http://www.w3.org/1999/xlink" ext-link-type="uri" xlink:href="http://hol.osu.edu/spmInfo.html?id=OSUC%20213106" xlink:type="simple">213106</ext-link> (CNCI).</p><!--PageBreak--></tp:treatment-sec><tp:treatment-sec sec-type="Comments"><title>Comments.</title><p>We here adopt a broad concept of <italic><tp:taxon-name>Scelio philippinensis</tp:taxon-name></italic> which includes both African and Oriental specimens. While specimens from the two regions can be consistently distinguished on the basis of coxal color–Africa: brown, Oriental: yellow–we found no other corroborating morphological characters. We suspect that it will be necessary to adopt molecular or morphometric approaches to further test species boundaries of this taxon. <italic><tp:taxon-name>Scelio philippinensis</tp:taxon-name></italic> is highly atypical for Afrotropical <italic><tp:taxon-name>Scelio</tp:taxon-name></italic> in general. The setae of the anterior propodeal nucha are not seen in any other species of African <italic><tp:taxon-name>Scelio</tp:taxon-name></italic>. The color of the pilosity of the frons and the lateral metasoma is difficult to interpret due to its short length and narrow width. It appears that there is some variation, with individuals possessing either predominantly white or predominantly brown pilosity. The sculpture of the lateral metasomal sternal bar is variable: in some individuals the surface is more or less smooth, in others only a thin smooth strip is present ventrally.</p></tp:treatment-sec><tp:treatment-sec><!--Section generated to contain objects referenced in tp:taxon-treatment.--><fig id="F3" position="float" orientation="portrait"><label>Figures 13–18.</label><caption><p><xref ref-type="fn" rid="FN116"><sup>116</sup></xref> Female, metapleuron, lateral view. <bold>13</bold> <italic><tp:taxon-name>Scelio howardi</tp:taxon-name></italic> Crawford (OSUC <ext-link xmlns:xlink="http://www.w3.org/1999/xlink" ext-link-type="uri" xlink:href="http://hol.osu.edu/spmInfo.html?id=OSUC%20171121" xlink:type="simple">171121</ext-link>) <bold>14</bold> <italic><tp:taxon-name>Scelio zolotarevskyi</tp:taxon-name></italic> Ferrière (OSUC <ext-link xmlns:xlink="http://www.w3.org/1999/xlink" ext-link-type="uri" xlink:href="http://hol.osu.edu/spmInfo.html?id=OSUC%20164165" xlink:type="simple">164165</ext-link>) <bold>15</bold> <italic><tp:taxon-name>Scelio scomma</tp:taxon-name></italic> sp. n. (CASENT <ext-link xmlns:xlink="http://www.w3.org/1999/xlink" ext-link-type="uri" xlink:href="http://hol.osu.edu/spmInfo.html?id=CASENT%202042253" xlink:type="simple">2042253</ext-link>) <bold>16</bold> <italic><tp:taxon-name>Scelio igland</tp:taxon-name></italic> sp. n. (CASENT <ext-link xmlns:xlink="http://www.w3.org/1999/xlink" ext-link-type="uri" xlink:href="http://hol.osu.edu/spmInfo.html?id=CASENT%202132900" xlink:type="simple">2132900</ext-link>) <bold>17</bold> <italic><tp:taxon-name>Scelio destico</tp:taxon-name></italic> sp. n. (OSUC <ext-link xmlns:xlink="http://www.w3.org/1999/xlink" ext-link-type="uri" xlink:href="http://hol.osu.edu/spmInfo.html?id=OSUC%20214085" xlink:type="simple">214085</ext-link>) <bold>18</bold> <italic><tp:taxon-name>Scelio philippinensis</tp:taxon-name></italic> Ashmead (OSUC <ext-link xmlns:xlink="http://www.w3.org/1999/xlink" ext-link-type="uri" xlink:href="http://hol.osu.edu/spmInfo.html?id=OSUC%20213315" xlink:type="simple">213315</ext-link>). Scale bars in millimeters.</p></caption><graphic xmlns:xlink="http://www.w3.org/1999/xlink" xlink:href="ZooKeys-380-001-g003.jpg" position="float" orientation="portrait" xlink:type="simple"/></fig><fn-group><fn id="FN116"><p>116	<ext-link xmlns:xlink="http://www.w3.org/1999/xlink" ext-link-type="uri" xlink:href="http://morphbank.net/?id=787866" xlink:type="simple">http://morphbank.net/?id=787866</ext-link></p></fn><fn id="FN154"><p>154	<ext-link xmlns:xlink="http://www.w3.org/1999/xlink" ext-link-type="uri" xlink:href="http://morphbank.net/?id=792608" xlink:type="simple">http://morphbank.net/?id=792608</ext-link></p></fn><fn id="FN55"><p>55	<ext-link xmlns:xlink="http://www.w3.org/1999/xlink" ext-link-type="uri" xlink:href="http://morphbank.net/?id=787841" xlink:type="simple">http://morphbank.net/?id=787841</ext-link></p></fn><fn id="FN92"><p>92	<ext-link xmlns:xlink="http://www.w3.org/1999/xlink" ext-link-type="uri" xlink:href="http://lsid.tdwg.org/urn:lsid:biosci.ohio-state.edu:osuc_pubs:308" xlink:type="simple">http://lsid.tdwg.org/urn:lsid:biosci.ohio-state.edu:osuc_pubs:308</ext-link></p></fn><fn id="FN95"><p>95	<ext-link xmlns:xlink="http://www.w3.org/1999/xlink" ext-link-type="uri" xlink:href="http://lsid.tdwg.org/urn:lsid:biosci.ohio-state.edu:osuc_pubs:361" xlink:type="simple">http://lsid.tdwg.org/urn:lsid:biosci.ohio-state.edu:osuc_pubs:361</ext-link></p></fn><fn id="FN96"><p>96	<ext-link xmlns:xlink="http://www.w3.org/1999/xlink" ext-link-type="uri" xlink:href="http://lsid.tdwg.org/urn:lsid:biosci.ohio-state.edu:osuc_pubs:310" xlink:type="simple">http://lsid.tdwg.org/urn:lsid:biosci.ohio-state.edu:osuc_pubs:310</ext-link></p></fn><fn id="FN110"><p>110	<ext-link xmlns:xlink="http://www.w3.org/1999/xlink" ext-link-type="uri" xlink:href="http://lsid.tdwg.org/urn:lsid:biosci.ohio-state.edu:osuc_pubs:1057" xlink:type="simple">http://lsid.tdwg.org/urn:lsid:biosci.ohio-state.edu:osuc_pubs:1057</ext-link></p></fn><fn id="FN101"><p>101	<ext-link xmlns:xlink="http://www.w3.org/1999/xlink" ext-link-type="uri" xlink:href="http://lsid.tdwg.org/urn:lsid:biosci.ohio-state.edu:osuc_pubs:312" xlink:type="simple">http://lsid.tdwg.org/urn:lsid:biosci.ohio-state.edu:osuc_pubs:312</ext-link></p></fn><fn id="FN93"><p>93	<ext-link xmlns:xlink="http://www.w3.org/1999/xlink" ext-link-type="uri" xlink:href="http://lsid.tdwg.org/urn:lsid:biosci.ohio-state.edu:osuc_pubs:309" xlink:type="simple">http://lsid.tdwg.org/urn:lsid:biosci.ohio-state.edu:osuc_pubs:309</ext-link></p></fn></fn-group></tp:treatment-sec><ref-list><ref id="B12"><mixed-citation xmlns:xlink="http://www.w3.org/1999/xlink" xlink:type="simple"><person-group><name name-style="western"><surname>Kieffer</surname><given-names>J-J</given-names></name></person-group> (<year>1908</year>) <article-title>Révision des Scelionidae (Hyménoptères).</article-title><source>Annales de la Société Scientifique de Bruxelles</source>, <issue>Mémoires 32</issue>: <fpage>111</fpage>–<lpage>250</lpage>. <comment><xref ref-type="fn" rid="FN92"><sup>92</sup></xref></comment></mixed-citation></ref><ref id="B15"><mixed-citation xmlns:xlink="http://www.w3.org/1999/xlink" xlink:type="simple"><person-group><name name-style="western"><surname>Kieffer</surname><given-names>J-J</given-names></name></person-group> (<year>1914</year>) <article-title>Énumération des Serphides (Proctotrupides) des Îles Philippines avec description de genres nouveaux et d’espèces nouvelles.</article-title><source>Philippine Journal of Science</source> (<volume-series>D</volume-series>) <volume>9</volume>: <fpage>285</fpage>–<lpage>311</lpage>. <comment><xref ref-type="fn" rid="FN95"><sup>95</sup></xref></comment></mixed-citation></ref><ref id="B16"><mixed-citation xmlns:xlink="http://www.w3.org/1999/xlink" xlink:type="simple"><person-group><name name-style="western"><surname>Kieffer</surname><given-names>J-J</given-names></name></person-group> (<year>1926</year>) <chapter-title>Scelionidae</chapter-title>. <source>Das Tierreich</source>. <volume>Vol. 48</volume>. <publisher-name>Walter de Gruyter &amp; Co.</publisher-name>, <publisher-loc>Berlin</publisher-loc>, <lpage>885</lpage> pp. <comment><xref ref-type="fn" rid="FN96"><sup>96</sup></xref></comment></mixed-citation></ref><ref id="B30"><mixed-citation xmlns:xlink="http://www.w3.org/1999/xlink" xlink:type="simple"><person-group><name name-style="western"><surname>Timberlake</surname><given-names>PH</given-names></name></person-group> (<year>1932</year>) <article-title>Three new parasitic Hymenoptera from the Indo-Malayan region.</article-title><source>Proceedings of the Hawaiian Entomological Society</source><volume>8</volume>: <fpage>153</fpage>–<lpage>162</lpage>. <comment><xref ref-type="fn" rid="FN110"><sup>110</sup></xref></comment></mixed-citation></ref><ref id="B21"><mixed-citation xmlns:xlink="http://www.w3.org/1999/xlink" xlink:type="simple"><person-group><name name-style="western"><surname>Masner</surname><given-names>L</given-names></name><name name-style="western"><surname>Muesebeck</surname><given-names>CFW</given-names></name></person-group> (<year>1968</year>) <article-title>The types of Proctotrupoidea (Hymenoptera) in the United States National Museum.</article-title><source>Bulletin of the United States National Museum</source><volume>270</volume>: <fpage>1</fpage>–<lpage>143</lpage>. doi: <ext-link ext-link-type="uri" xlink:href="http://dx.doi.org/10.5479/si.03629236.270" xlink:type="simple">10.5479/si.03629236.270</ext-link><comment><xref ref-type="fn" rid="FN101"><sup>101</sup></xref></comment></mixed-citation></ref><ref id="B13"><mixed-citation xmlns:xlink="http://www.w3.org/1999/xlink" xlink:type="simple"><person-group><name name-style="western"><surname>Kieffer</surname><given-names>J-J</given-names></name></person-group> (<year>1910</year>) <article-title>Hymenoptera. Fam. Scelionidae.</article-title><comment>Addenda et corrigenda</comment>. <source>Genera Insectorum</source><volume>80</volume>: <fpage>61</fpage>–<lpage>112</lpage>. <comment><xref ref-type="fn" rid="FN93"><sup>93</sup></xref></comment></mixed-citation></ref></ref-list></tp:taxon-treatment>
