# Supplementary material for: Monograph of the Afrotropical species of Scelio Latreille (Hymenoptera, Platygastridae), egg parasitoids of acridid grasshoppers (Orthoptera, Acrididae)
Source: Zookeys. 2014 Feb 17;(380):1–188. doi: 10.3897/zookeys.380.5755 (PMC3950483; doi:10.3897/zookeys.380.5755)
Supplement: XML Treatment for Scelio pipilo [file zookeys.380.5755-treatment35.xml]

<!DOCTYPE tp:taxon-treatment
  PUBLIC "-//TaxonX//DTD Taxonomic Treatment Publishing DTD v0 20100105//EN" "tax-treatment-NSO.dtd">
<tp:taxon-treatment xmlns:tp="http://www.plazi.org/taxpub"><tp:treatment-meta><mixed-citation publication-type="journal"><person-group><name><surname>Yoder</surname><given-names>Matthew J.</given-names></name><name><surname>Valerio</surname><given-names>Alejandro A.</given-names></name><name><surname>Polaszek</surname><given-names>Andrew</given-names></name><name><surname>van Noort</surname><given-names>Simon</given-names></name><name><surname>Masner</surname><given-names>Lubomír</given-names></name><name><surname>Johnson</surname><given-names>Norman F.</given-names></name></person-group><article-title>Monograph of the Afrotropical species of <italic>Scelio</italic> Latreille (Hymenoptera, Platygastridae), egg parasitoids of acridid grasshoppers (Orthoptera, Acrididae)</article-title><source>Zookeys</source><day>17</day><month>2</month><year>2014</year><volume>2014</volume><issue>380</issue><fpage>1</fpage><lpage>188</lpage><pub-id pub-id-type="doi">10.3897/zookeys.380.5755</pub-id></mixed-citation></tp:treatment-meta><tp:nomenclature><tp:taxon-name>
                                <tp:taxon-name-part taxon-name-part-type="genus">Scelio</tp:taxon-name-part>
                                <tp:taxon-name-part taxon-name-part-type="species">pipilo</tp:taxon-name-part>
                                <object-id xmlns:xlink="http://www.w3.org/1999/xlink" xlink:type="simple">http://zoobank.org/CAFFCA2C-09BA-4D1A-8894-0BDD5C568EC8</object-id>
                                <object-id xmlns:xlink="http://www.w3.org/1999/xlink" xlink:type="simple">urn:lsid:biosci.ohio-state.edu:osuc_concepts:244984</object-id>
                                <object-id xmlns:xlink="http://www.w3.org/1999/xlink" xlink:type="simple">http://species-id.net/wiki/Scelio_pipilo</object-id>
                            </tp:taxon-name><tp:taxon-authority>Yoder</tp:taxon-authority><tp:taxon-status xmlns:xlink="http://www.w3.org/1999/xlink" xlink:type="simple">sp. n.</tp:taxon-status><xref ref-type="fig" rid="F4">Figures 20</xref><xref ref-type="fig" rid="F42">, 245–250</xref><xref ref-type="fn" rid="FN56">; Morphbank <sup>56</sup></xref></tp:nomenclature><tp:treatment-sec sec-type="Description"><title>Description.</title><p>Female body length: 4.64–5.52 mm (n=13). Male body length: 4.20–5.39 mm (n=5). Color of pilosity of dorsal head in female: white. Occipital carina in female: percurrent. Color of pilosity of the frons below the anterior ocellus in female: predominantly white. Pilosity of eye in female: absent; present. Medial keel on interantennal process: absent. Width of lower gena in lateral view: wide, posterior margin of lower half of gena parallel to posterior orbit. Genal carina: absent. Color of genal pilosity: white. Color of scape in female: brown to dark brown throughout. Surface of the pronotal nucha in female: predominantly sculptured. Color of pilosity of pronotal shoulder in female: white to light brown, lighter than that of mesoscutum. Sculpture of medial mesoscutum in female: predominantly angular reticulate to rugulose. Color of pilosity of mesoscutum in female: predominantly yellow to golden. Notaulus in female: indicated by a row of cells. Form of axillular carina in female: small, not particularly expanded or projected from the lateral edge of the mesoscutellum. Pilosity of propodeal nucha: absent. Pilosity of netrion: absent. Surface of mesopleural depression in female: sculptured throughout. Form of ventral margin of villus in female: very slightly concave, almost straight. Color of coxae in female: brown. Color of hind femur: dark brown throughout. Color of hind tibia: yellow throughout. Fore wing length in female: apex between anterior margin of T5 and posterior margin of T6. Color of metasoma: entirely dark brown. Sculpture of laterotergites in female: predominantly smooth. Pilosity of laterotergites in female: absent. Sculpture of medial T1 in female: most prominent elements predominantly longitudinal. Sculpture of medial T2 in female: most prominent elements predominantly longitudinal. Pattern of <!--PageBreak-->sculpture on T3–T5 in female: T3 predominantly reticulate, T4–T5 predominantly longitudinally striate to strigose. Color of pilosity on lateral T3–T5 in female: predominantly golden to brown. Lateral profile of T6 in female: more or less horizontal. Sculpture of T6 in female: predominantly rugulose to reticulate. Sculpture of lateral metasomal sternal bar in female: minutely reticulate throughout. Distribution of felt fields: 2 pairs present (S2, S3).</p></tp:treatment-sec><tp:treatment-sec sec-type="Diagnosis"><title>Diagnosis.</title><p>Very similar to <italic><tp:taxon-name>Scelio destico</tp:taxon-name></italic> in habitus, reticulate sculpture of the frons, brown to dark brown scape, somewhat bulging eye, and brown pilosity of the lateral <!--PageBreak-->metasoma. This species differs in the absence of a genal carina and, in lateral view, the posterior margin of the lower half of the gena is parallel to the posterior orbit making the gena appear wider.</p><fig id="F42" position="float" orientation="portrait"><label>Figures 245–250.</label><caption><p><xref ref-type="fn" rid="FN155"><sup>155</sup></xref> <italic><tp:taxon-name>Scelio pipilo</tp:taxon-name></italic> sp. n., paratype female (OSUC <ext-link xmlns:xlink="http://www.w3.org/1999/xlink" ext-link-type="uri" xlink:href="http://hol.osu.edu/spmInfo.html?id=OSUC%20214135" xlink:type="simple">214135</ext-link>). <bold>245</bold> Habitus, dorsal view <bold>246</bold> Habitus, lateral view <bold>247</bold> Head and mesosoma, dorsal view <bold>248</bold> Head and mesosoma, lateral view <bold>249</bold> Head, anterior view <bold>250</bold> Metasoma, lateral view. Scale bars in millimeters.</p></caption><graphic xmlns:xlink="http://www.w3.org/1999/xlink" xlink:href="ZooKeys-380-001-g042.jpg" position="float" orientation="portrait" xlink:type="simple"/></fig></tp:treatment-sec><tp:treatment-sec sec-type="Etymology"><title>Etymology.</title><p>The epithet is used as a noun in apposition derived from the Latin word for chirp, twitter.</p></tp:treatment-sec><tp:treatment-sec sec-type="Link to distribution map"><title>Link to distribution map.</title><p><ext-link xmlns:xlink="http://www.w3.org/1999/xlink" ext-link-type="uri" xlink:href="http://hol.osu.edu/map-large.html?id=244984" xlink:type="simple">http://hol.osu.edu/map-large.html?id=244984</ext-link></p></tp:treatment-sec><tp:treatment-sec sec-type="Material examined"><title>Material examined.</title><p><italic>Holotype</italic>, female: <bold>CENTRAL AFRICAN REPUBLIC</bold>: Sangha-Mbaéré Préf. Écon., 21.4km (53°) NE Bayanga, Mabéa Bai, lowland rainforest / marsh clearing, CAR01-M49, Dzanga-Ndoki National Park, <named-content xmlns:xlink="http://www.w3.org/1999/xlink" content-type="dwc:verbatimCoordinates" xlink:type="simple">03°02.01'N, 16°24.57'E</named-content>, 510m, 5.V–6.V.2001, malaise trap, S. van Noort, OSUC <ext-link xmlns:xlink="http://www.w3.org/1999/xlink" ext-link-type="uri" xlink:href="http://hol.osu.edu/spmInfo.html?id=OSUC%20244025" xlink:type="simple">244025</ext-link> (deposited in SAMC). <italic>Paratypes</italic>: (12 females, 5 males) <bold>BENIN</bold>: 3 females, OSUC <ext-link xmlns:xlink="http://www.w3.org/1999/xlink" ext-link-type="uri" xlink:href="http://hol.osu.edu/spmInfo.html?id=OSUC%20211367" xlink:type="simple">211367</ext-link>, <ext-link xmlns:xlink="http://www.w3.org/1999/xlink" ext-link-type="uri" xlink:href="http://hol.osu.edu/spmInfo.html?id=OSUC%20211371" xlink:type="simple">211371</ext-link>–<ext-link xmlns:xlink="http://www.w3.org/1999/xlink" ext-link-type="uri" xlink:href="http://hol.osu.edu/spmInfo.html?id=OSUC%20211372" xlink:type="simple">211372</ext-link> (CNCI). <bold>CAMEROON</bold>: 1 female, OSUC <ext-link xmlns:xlink="http://www.w3.org/1999/xlink" ext-link-type="uri" xlink:href="http://hol.osu.edu/spmInfo.html?id=OSUC%20211217" xlink:type="simple">211217</ext-link> (CNCI). <bold>CENTRAL AFRICAN REPUBLIC</bold>: 3 females, OSUC <ext-link xmlns:xlink="http://www.w3.org/1999/xlink" ext-link-type="uri" xlink:href="http://hol.osu.edu/spmInfo.html?id=OSUC%20213979" xlink:type="simple">213979</ext-link> (OSUC); OSUC <ext-link xmlns:xlink="http://www.w3.org/1999/xlink" ext-link-type="uri" xlink:href="http://hol.osu.edu/spmInfo.html?id=OSUC%20254636" xlink:type="simple">254636</ext-link>–<ext-link xmlns:xlink="http://www.w3.org/1999/xlink" ext-link-type="uri" xlink:href="http://hol.osu.edu/spmInfo.html?id=OSUC%20254637" xlink:type="simple">254637</ext-link> (SAMC). <bold>GHANA</bold>: 1 female, OSUC <ext-link xmlns:xlink="http://www.w3.org/1999/xlink" ext-link-type="uri" xlink:href="http://hol.osu.edu/spmInfo.html?id=OSUC%20213554" xlink:type="simple">213554</ext-link> (OSUC). <bold>KENYA</bold>: 1 female, 1 male, OSUC <ext-link xmlns:xlink="http://www.w3.org/1999/xlink" ext-link-type="uri" xlink:href="http://hol.osu.edu/spmInfo.html?id=OSUC%20214114" xlink:type="simple">214114</ext-link>, <ext-link xmlns:xlink="http://www.w3.org/1999/xlink" ext-link-type="uri" xlink:href="http://hol.osu.edu/spmInfo.html?id=OSUC%20214126" xlink:type="simple">214126</ext-link> (CNCI). <bold>NIGERIA</bold>: 1 female, OSUC <ext-link xmlns:xlink="http://www.w3.org/1999/xlink" ext-link-type="uri" xlink:href="http://hol.osu.edu/spmInfo.html?id=OSUC%20212613" xlink:type="simple">212613</ext-link> (CNCI). <bold>UGANDA</bold>: 2 females, 4 males, OSUC <ext-link xmlns:xlink="http://www.w3.org/1999/xlink" ext-link-type="uri" xlink:href="http://hol.osu.edu/spmInfo.html?id=OSUC%20214135" xlink:type="simple">214135</ext-link>, <ext-link xmlns:xlink="http://www.w3.org/1999/xlink" ext-link-type="uri" xlink:href="http://hol.osu.edu/spmInfo.html?id=OSUC%20214153" xlink:type="simple">214153</ext-link>–<ext-link xmlns:xlink="http://www.w3.org/1999/xlink" ext-link-type="uri" xlink:href="http://hol.osu.edu/spmInfo.html?id=OSUC%20214154" xlink:type="simple">214154</ext-link>, <ext-link xmlns:xlink="http://www.w3.org/1999/xlink" ext-link-type="uri" xlink:href="http://hol.osu.edu/spmInfo.html?id=OSUC%20214159" xlink:type="simple">214159</ext-link>, <ext-link xmlns:xlink="http://www.w3.org/1999/xlink" ext-link-type="uri" xlink:href="http://hol.osu.edu/spmInfo.html?id=OSUC%20214161" xlink:type="simple">214161</ext-link>–<ext-link xmlns:xlink="http://www.w3.org/1999/xlink" ext-link-type="uri" xlink:href="http://hol.osu.edu/spmInfo.html?id=OSUC%20214162" xlink:type="simple">214162</ext-link> (CNCI).</p></tp:treatment-sec><tp:treatment-sec><!--Section generated to contain objects referenced in tp:taxon-treatment.--><fig id="F4" position="float" orientation="portrait"><label>Figures 19–24.</label><caption><p><xref ref-type="fn" rid="FN117"><sup>117</sup></xref> Female, metapleuron, lateral view. <bold>19</bold> <italic><tp:taxon-name>Scelio gemo</tp:taxon-name></italic> sp. n. (OSUC <ext-link xmlns:xlink="http://www.w3.org/1999/xlink" ext-link-type="uri" xlink:href="http://hol.osu.edu/spmInfo.html?id=OSUC%20212932" xlink:type="simple">212932</ext-link>) <bold>20</bold> <italic><tp:taxon-name>Scelio pipilo</tp:taxon-name></italic> sp. n. (OSUC <ext-link xmlns:xlink="http://www.w3.org/1999/xlink" ext-link-type="uri" xlink:href="http://hol.osu.edu/spmInfo.html?id=OSUC%20244025" xlink:type="simple">244025</ext-link>) <bold>21</bold> <italic><tp:taxon-name>Scelio latro</tp:taxon-name></italic> sp. n. (OSUC <ext-link xmlns:xlink="http://www.w3.org/1999/xlink" ext-link-type="uri" xlink:href="http://hol.osu.edu/spmInfo.html?id=OSUC%20250953" xlink:type="simple">250953</ext-link>) <bold>22</bold> <italic><tp:taxon-name>Scelio memorabilis</tp:taxon-name></italic> sp. n. (OSUC <ext-link xmlns:xlink="http://www.w3.org/1999/xlink" ext-link-type="uri" xlink:href="http://hol.osu.edu/spmInfo.html?id=OSUC%20244026" xlink:type="simple">244026</ext-link>) <bold>23</bold> <italic><tp:taxon-name>Scelio nitens</tp:taxon-name></italic> Brues (OSUC <ext-link xmlns:xlink="http://www.w3.org/1999/xlink" ext-link-type="uri" xlink:href="http://hol.osu.edu/spmInfo.html?id=OSUC%20212091" xlink:type="simple">212091</ext-link>) <bold>24</bold> <italic><tp:taxon-name>Scelio parapulchripennis</tp:taxon-name></italic> Yoder (CASENT <ext-link xmlns:xlink="http://www.w3.org/1999/xlink" ext-link-type="uri" xlink:href="http://hol.osu.edu/spmInfo.html?id=CASENT%202042134" xlink:type="simple">2042134</ext-link>). Scale bars in millimeters.</p></caption><graphic xmlns:xlink="http://www.w3.org/1999/xlink" xlink:href="ZooKeys-380-001-g004.jpg" position="float" orientation="portrait" xlink:type="simple"/></fig><fn-group><fn id="FN117"><p>117	<ext-link xmlns:xlink="http://www.w3.org/1999/xlink" ext-link-type="uri" xlink:href="http://morphbank.net/?id=787867" xlink:type="simple">http://morphbank.net/?id=787867</ext-link></p></fn><fn id="FN155"><p>155	<ext-link xmlns:xlink="http://www.w3.org/1999/xlink" ext-link-type="uri" xlink:href="http://morphbank.net/?id=792607" xlink:type="simple">http://morphbank.net/?id=792607</ext-link></p></fn><fn id="FN56"><p>56	<ext-link xmlns:xlink="http://www.w3.org/1999/xlink" ext-link-type="uri" xlink:href="http://morphbank.net/?id=787838" xlink:type="simple">http://morphbank.net/?id=787838</ext-link></p></fn></fn-group></tp:treatment-sec></tp:taxon-treatment>
