# Supplementary material for: Monograph of the Afrotropical species of Scelio Latreille (Hymenoptera, Platygastridae), egg parasitoids of acridid grasshoppers (Orthoptera, Acrididae)
Source: Zookeys. 2014 Feb 17;(380):1–188. doi: 10.3897/zookeys.380.5755 (PMC3950483; doi:10.3897/zookeys.380.5755)
Supplement: XML Treatment for Scelio aurantium [file zookeys.380.5755-treatment36.xml]

<!DOCTYPE tp:taxon-treatment
  PUBLIC "-//TaxonX//DTD Taxonomic Treatment Publishing DTD v0 20100105//EN" "tax-treatment-NSO.dtd">
<tp:taxon-treatment xmlns:tp="http://www.plazi.org/taxpub"><tp:treatment-meta><mixed-citation publication-type="journal"><person-group><name><surname>Yoder</surname><given-names>Matthew J.</given-names></name><name><surname>Valerio</surname><given-names>Alejandro A.</given-names></name><name><surname>Polaszek</surname><given-names>Andrew</given-names></name><name><surname>van Noort</surname><given-names>Simon</given-names></name><name><surname>Masner</surname><given-names>Lubomír</given-names></name><name><surname>Johnson</surname><given-names>Norman F.</given-names></name></person-group><article-title>Monograph of the Afrotropical species of <italic>Scelio</italic> Latreille (Hymenoptera, Platygastridae), egg parasitoids of acridid grasshoppers (Orthoptera, Acrididae)</article-title><source>Zookeys</source><day>17</day><month>2</month><year>2014</year><volume>2014</volume><issue>380</issue><fpage>1</fpage><lpage>188</lpage><pub-id pub-id-type="doi">10.3897/zookeys.380.5755</pub-id></mixed-citation></tp:treatment-meta><tp:nomenclature><tp:taxon-name>
                            <tp:taxon-name-part taxon-name-part-type="genus">Scelio</tp:taxon-name-part>
                            <tp:taxon-name-part taxon-name-part-type="species">aurantium</tp:taxon-name-part>
                            <object-id xmlns:xlink="http://www.w3.org/1999/xlink" xlink:type="simple">http://zoobank.org/C33D6810-33DF-4D5D-8BC4-F910822056F7</object-id>
                            <object-id xmlns:xlink="http://www.w3.org/1999/xlink" xlink:type="simple">urn:lsid:biosci.ohio-state.edu:osuc_concepts:244752</object-id>
                            <object-id xmlns:xlink="http://www.w3.org/1999/xlink" xlink:type="simple">http://species-id.net/wiki/Scelio_aurantium</object-id>
                        </tp:taxon-name><tp:taxon-authority>Yoder</tp:taxon-authority><tp:taxon-status xmlns:xlink="http://www.w3.org/1999/xlink" xlink:type="simple">sp. n.</tp:taxon-status><xref ref-type="fig" rid="F43">Figures 251–256</xref><xref ref-type="fn" rid="FN57">; Morphbank <sup>57</sup></xref></tp:nomenclature><tp:treatment-sec sec-type="Description"><title>Description.</title><p>Female body length: 5.12–5.72 mm (n=9). Male body length: 5.32–5.50 mm (n=2). Color of scape in female: brown. Surface of dorsal head in female: covered throughout with very fine sculpture. Occipital carina in female: broadly obliterated medially. Profile of posterior margin of head in lateral view: produced posteriorly, head appearing wedge-shaped. Width of genal setae: narrow to moderately wide. Shape of medial anteclypeus in female: strongly projected, trapezoidal, bilobed apically. Surface of mandible base in female: smooth. Form of mesosoma in female: typically formed, with propodeal shelf moderately elongate and clearly visible in dorsal view. Surface of pronotal nucha in female: sculptured throughout. Transverse pronotal carina in <!--PageBreak-->female: developed laterally, absent medially, not percurrent. Shape of mesoscutellum: semicircular to weakly transverse, evenly rounded posteriorly. Surface of propodeal nucha in female: with medial furrow, otherwise smooth. Surface of propodeal shelf in female: sculptured throughout. Color of metasoma in female: orange throughout. Sculpture of T6: finely longitudinally striae.</p></tp:treatment-sec><tp:treatment-sec sec-type="Diagnosis"><title>Diagnosis.</title><p>This species is most similar to <italic><tp:taxon-name>Scelio ipomeae</tp:taxon-name></italic> and <italic><tp:taxon-name>Scelio impostor</tp:taxon-name></italic> which share the medially interrupted transverse pronotal carina. It is easily distinguished from both these species by the prominently bilobed anteclypeus (truncate to slightly concave in <!--PageBreak-->both others), the broadly obliterated occipital carina (percurrent in both others), and the completely orange metasoma (apically brown in <italic><tp:taxon-name>Scelio ipomeae</tp:taxon-name></italic> and brown throughout in <italic><tp:taxon-name>Scelio impostor</tp:taxon-name></italic>, but see Comments for these species). <italic><tp:taxon-name>Scelio aurantium</tp:taxon-name></italic> is further recognizable by its relatively large size and slightly elongate habitus.</p><fig id="F43" position="float" orientation="portrait"><label>Figures 251–256.</label><caption><p><xref ref-type="fn" rid="FN156"><sup>156</sup></xref> <italic><tp:taxon-name>Scelio aurantium</tp:taxon-name></italic> sp. n., holotype female (OSUC <ext-link xmlns:xlink="http://www.w3.org/1999/xlink" ext-link-type="uri" xlink:href="http://hol.osu.edu/spmInfo.html?id=OSUC%20212992" xlink:type="simple">212992</ext-link>). <bold>251</bold> Habitus, dorsal view <bold>252</bold> Habitus, lateral view <bold>253</bold> Head and mesosoma, dorsal view <bold>254</bold> Head and mesosoma, lateral view <bold>255</bold> Head, anterior view <bold>256</bold> Mouthparts, anterior view. Scale bars in millimeters.</p></caption><graphic xmlns:xlink="http://www.w3.org/1999/xlink" xlink:href="ZooKeys-380-001-g043.jpg" position="float" orientation="portrait" xlink:type="simple"/></fig></tp:treatment-sec><tp:treatment-sec sec-type="Etymology"><title>Etymology.</title><p>The epithet is used as a noun in apposition derived from the Latin word for orange, the fruit.</p></tp:treatment-sec><tp:treatment-sec sec-type="Link to distribution map"><title>Link to distribution map.</title><p><ext-link xmlns:xlink="http://www.w3.org/1999/xlink" ext-link-type="uri" xlink:href="http://hol.osu.edu/map-large.html?id=244752" xlink:type="simple">http://hol.osu.edu/map-large.html?id=244752</ext-link></p></tp:treatment-sec><tp:treatment-sec sec-type="Material examined"><title>Material examined.</title><p><italic>Holotype</italic>, female: <bold>SOUTH AFRICA</bold>: Limpopo Prov., 15km NE Klaserie, woodland, Guernsey Farm, 19.XII-31.XII.1985, malaise trap/flight intercept trap, S. Peck &amp; J. Peck, OSUC <ext-link xmlns:xlink="http://www.w3.org/1999/xlink" ext-link-type="uri" xlink:href="http://hol.osu.edu/spmInfo.html?id=OSUC%20212992" xlink:type="simple">212992</ext-link> (deposited in CNCI). <italic>Paratypes</italic>: <bold>SOUTH AFRICA</bold>: 9 females, 2 males, OSUC <ext-link xmlns:xlink="http://www.w3.org/1999/xlink" ext-link-type="uri" xlink:href="http://hol.osu.edu/spmInfo.html?id=OSUC%20211286" xlink:type="simple">211286</ext-link>, <ext-link xmlns:xlink="http://www.w3.org/1999/xlink" ext-link-type="uri" xlink:href="http://hol.osu.edu/spmInfo.html?id=OSUC%20211393" xlink:type="simple">211393</ext-link>, <ext-link xmlns:xlink="http://www.w3.org/1999/xlink" ext-link-type="uri" xlink:href="http://hol.osu.edu/spmInfo.html?id=OSUC%20212308" xlink:type="simple">212308</ext-link>, <ext-link xmlns:xlink="http://www.w3.org/1999/xlink" ext-link-type="uri" xlink:href="http://hol.osu.edu/spmInfo.html?id=OSUC%20212672" xlink:type="simple">212672</ext-link>, <ext-link xmlns:xlink="http://www.w3.org/1999/xlink" ext-link-type="uri" xlink:href="http://hol.osu.edu/spmInfo.html?id=OSUC%20212985" xlink:type="simple">212985</ext-link> (CNCI); OSUC <ext-link xmlns:xlink="http://www.w3.org/1999/xlink" ext-link-type="uri" xlink:href="http://hol.osu.edu/spmInfo.html?id=OSUC%20234720" xlink:type="simple">234720</ext-link> (OSUC); OSUC <ext-link xmlns:xlink="http://www.w3.org/1999/xlink" ext-link-type="uri" xlink:href="http://hol.osu.edu/spmInfo.html?id=OSUC%20213354" xlink:type="simple">213354</ext-link>, <ext-link xmlns:xlink="http://www.w3.org/1999/xlink" ext-link-type="uri" xlink:href="http://hol.osu.edu/spmInfo.html?id=OSUC%20213370" xlink:type="simple">213370</ext-link>, <ext-link xmlns:xlink="http://www.w3.org/1999/xlink" ext-link-type="uri" xlink:href="http://hol.osu.edu/spmInfo.html?id=OSUC%20213395" xlink:type="simple">213395</ext-link>–<ext-link xmlns:xlink="http://www.w3.org/1999/xlink" ext-link-type="uri" xlink:href="http://hol.osu.edu/spmInfo.html?id=OSUC%20213396" xlink:type="simple">213396</ext-link>, <ext-link xmlns:xlink="http://www.w3.org/1999/xlink" ext-link-type="uri" xlink:href="http://hol.osu.edu/spmInfo.html?id=OSUC%20213423" xlink:type="simple">213423</ext-link> (SANC).</p></tp:treatment-sec><tp:treatment-sec sec-type="Comments"><title>Comments.</title><p>The posterior propodeal margin in <italic><tp:taxon-name>Scelio aurantium</tp:taxon-name></italic> approaches the angular to dentate state seen in species of Afrotropical <italic>ernstii</italic>-group, although it does not reach that extreme. The dense fine pilosity of T1, characteristic of the <italic>ipomeae</italic>-group, is well developed. The humeral sulcus is relatively well-developed as a short broad channel along the posterolateral mesoscutum. <italic><tp:taxon-name>Scelio aurantium</tp:taxon-name></italic> is one of the few Afrotropical species in which the occipital carina is broadly obliterated medially. No variation of metasomal color was observed: it is orange throughout in all individuals. In most specimens the mesoscutum at a position roughly corresponding to the location of the parapsidal lines is irregularly flattened and slightly polished in a short strip. Two males are associated and well match the females.</p></tp:treatment-sec><tp:treatment-sec><!--Section generated to contain objects referenced in tp:taxon-treatment.--><fn-group><fn id="FN156"><p>156	<ext-link xmlns:xlink="http://www.w3.org/1999/xlink" ext-link-type="uri" xlink:href="http://morphbank.net/?id=787824" xlink:type="simple">http://morphbank.net/?id=787824</ext-link></p></fn><fn id="FN57"><p>57	<ext-link xmlns:xlink="http://www.w3.org/1999/xlink" ext-link-type="uri" xlink:href="http://morphbank.net/?id=787824" xlink:type="simple">http://morphbank.net/?id=787824</ext-link></p></fn></fn-group></tp:treatment-sec></tp:taxon-treatment>
