# Supplementary material for: Monograph of the Afrotropical species of Scelio Latreille (Hymenoptera, Platygastridae), egg parasitoids of acridid grasshoppers (Orthoptera, Acrididae)
Source: Zookeys. 2014 Feb 17;(380):1–188. doi: 10.3897/zookeys.380.5755 (PMC3950483; doi:10.3897/zookeys.380.5755)
Supplement: XML Treatment for Scelio impostor [file zookeys.380.5755-treatment37.xml]

<!DOCTYPE tp:taxon-treatment
  PUBLIC "-//TaxonX//DTD Taxonomic Treatment Publishing DTD v0 20100105//EN" "tax-treatment-NSO.dtd">
<tp:taxon-treatment xmlns:tp="http://www.plazi.org/taxpub"><tp:treatment-meta><mixed-citation publication-type="journal"><person-group><name><surname>Yoder</surname><given-names>Matthew J.</given-names></name><name><surname>Valerio</surname><given-names>Alejandro A.</given-names></name><name><surname>Polaszek</surname><given-names>Andrew</given-names></name><name><surname>van Noort</surname><given-names>Simon</given-names></name><name><surname>Masner</surname><given-names>Lubomír</given-names></name><name><surname>Johnson</surname><given-names>Norman F.</given-names></name></person-group><article-title>Monograph of the Afrotropical species of <italic>Scelio</italic> Latreille (Hymenoptera, Platygastridae), egg parasitoids of acridid grasshoppers (Orthoptera, Acrididae)</article-title><source>Zookeys</source><day>17</day><month>2</month><year>2014</year><volume>2014</volume><issue>380</issue><fpage>1</fpage><lpage>188</lpage><pub-id pub-id-type="doi">10.3897/zookeys.380.5755</pub-id></mixed-citation></tp:treatment-meta><tp:nomenclature><tp:taxon-name>
                            <tp:taxon-name-part taxon-name-part-type="genus">Scelio</tp:taxon-name-part>
                            <tp:taxon-name-part taxon-name-part-type="species">impostor</tp:taxon-name-part>
                            <object-id xmlns:xlink="http://www.w3.org/1999/xlink" xlink:type="simple">http://zoobank.org/2904255F-3B70-437A-A86A-9227A582EE87</object-id>
                            <object-id xmlns:xlink="http://www.w3.org/1999/xlink" xlink:type="simple">urn:lsid:biosci.ohio-state.edu:osuc_concepts:244754</object-id>
                            <object-id xmlns:xlink="http://www.w3.org/1999/xlink" xlink:type="simple">http://species-id.net/wiki/Scelio_impostor</object-id>
                        </tp:taxon-name><tp:taxon-authority>Yoder</tp:taxon-authority><tp:taxon-status xmlns:xlink="http://www.w3.org/1999/xlink" xlink:type="simple">sp. n.</tp:taxon-status><xref ref-type="fig" rid="F44">Figures 257–262</xref><xref ref-type="fn" rid="FN58">; Morphbank <sup>58</sup></xref></tp:nomenclature><tp:treatment-sec sec-type="Description"><title>Description.</title><p>Female body length: 3.20–4.44 mm (n=12). Male body length: 3.80 mm (n=1). Color of scape in female: brown. Surface of dorsal head in female: covered throughout with very fine sculpture. Occipital carina in female: percurrent. Profile of posterior margin of head in lateral view: produced posteriorly, head appearing wedge-shaped. Width of genal setae: narrow to moderately wide. Shape of medial anteclypeus in female: narrow, trapezoidal, not strongly projected medially, apically slightly truncate to very weakly bilobed. Surface of mandible base in female: smooth. Form of mesosoma in female: typically formed, with propodeal shelf moderately elongate and clearly visible in dorsal view. Surface of pronotal nucha in female: sculptured throughout. Transverse pronotal carina in female: developed laterally, absent medially, not percurrent. Shape of mesoscutellum: semicircular to weakly transverse, evenly rounded posteriorly. Surface of propodeal nucha in female: sculptured throughout. <!--PageBreak-->Surface of propodeal shelf in female: sculptured throughout. Color of metasoma in female: brown, T5-T6 dark brown. Sculpture of T6: finely longitudinally striae.</p></tp:treatment-sec><tp:treatment-sec sec-type="Diagnosis"><title>Diagnosis.</title><p>This species is most similar to <italic><tp:taxon-name>Scelio ipomeae</tp:taxon-name></italic> which shares a similarly developed clypeus and anteclypeus and similar general habitus. <italic><tp:taxon-name>Scelio impostor</tp:taxon-name></italic> may be distinguished from <italic><tp:taxon-name>Scelio ipomeae</tp:taxon-name></italic> by the sparse, narrow pilosity of the gena (<italic><tp:taxon-name>Scelio ipomeae</tp:taxon-name></italic> with pilosity of the gena denser, setae thicker) and the brown metasoma (orange in <italic><tp:taxon-name>Scelio ipomeae</tp:taxon-name></italic>, but see Comments for that species). Individuals of <italic><tp:taxon-name>Scelio ipomeae</tp:taxon-name></italic> have the head <!--PageBreak-->somewhat wedge shaped in lateral view (<xref ref-type="fig" rid="F45">Fig. 266</xref>), whereas those of <italic><tp:taxon-name>Scelio impostor</tp:taxon-name></italic> are typically more rounded (<xref ref-type="fig" rid="F44">Fig. 262</xref>).</p><fig id="F44" position="float" orientation="portrait"><label>Figures 257–262.</label><caption><p><xref ref-type="fn" rid="FN157"><sup>157</sup></xref> <italic><tp:taxon-name>Scelio impostor</tp:taxon-name></italic> sp. n., holotype female (OSUC <ext-link xmlns:xlink="http://www.w3.org/1999/xlink" ext-link-type="uri" xlink:href="http://hol.osu.edu/spmInfo.html?id=OSUC%20250816" xlink:type="simple">250816</ext-link>). <bold>257</bold> Habitus, dorsal view <bold>258</bold> Habitus, lateral view <bold>259</bold> Head and mesosoma, dorsal view <bold>260</bold> Head and mesosoma, lateral view <bold>261</bold> Head, anterior view <bold>262</bold> Head, lateral view. Scale bars in millimeters.</p></caption><graphic xmlns:xlink="http://www.w3.org/1999/xlink" xlink:href="ZooKeys-380-001-g044.jpg" position="float" orientation="portrait" xlink:type="simple"/></fig></tp:treatment-sec><tp:treatment-sec sec-type="Etymology"><title>Etymology.</title><p>The epithet is used as a noun in apposition derived from the English, in reference to the similarity to <italic><tp:taxon-name>Scelio ipomeae</tp:taxon-name></italic>.</p></tp:treatment-sec><tp:treatment-sec sec-type="Link to distribution map"><title>Link to distribution map.</title><p><ext-link xmlns:xlink="http://www.w3.org/1999/xlink" ext-link-type="uri" xlink:href="http://hol.osu.edu/map-large.html?id=244754" xlink:type="simple">http://hol.osu.edu/map-large.html?id=244754</ext-link></p></tp:treatment-sec><tp:treatment-sec sec-type="Material examined"><title>Material examined.</title><p><italic>Holotype</italic>, female: <bold>SOUTH AFRICA</bold>: Western Cape Prov., 25km N Prince Albert, damp wash, SA-018, Kat River Crossing, <named-content xmlns:xlink="http://www.w3.org/1999/xlink" content-type="dwc:verbatimCoordinates" xlink:type="simple">33°05'39"S, 21°49'59"E</named-content>, 500m, 3.X–24.X.2004, malaise trap, Irwin, Parker &amp; Hauser, OSUC <ext-link xmlns:xlink="http://www.w3.org/1999/xlink" ext-link-type="uri" xlink:href="http://hol.osu.edu/spmInfo.html?id=OSUC%20250816" xlink:type="simple">250816</ext-link> (deposited in SANC). <italic>Paratypes</italic>: <bold>SOUTH AFRICA</bold>: 12 females, 1 male, OSUC <ext-link xmlns:xlink="http://www.w3.org/1999/xlink" ext-link-type="uri" xlink:href="http://hol.osu.edu/spmInfo.html?id=OSUC%20211315" xlink:type="simple">211315</ext-link>, <ext-link xmlns:xlink="http://www.w3.org/1999/xlink" ext-link-type="uri" xlink:href="http://hol.osu.edu/spmInfo.html?id=OSUC%20212515" xlink:type="simple">212515</ext-link>, <ext-link xmlns:xlink="http://www.w3.org/1999/xlink" ext-link-type="uri" xlink:href="http://hol.osu.edu/spmInfo.html?id=OSUC%20250812" xlink:type="simple">250812</ext-link>–<ext-link xmlns:xlink="http://www.w3.org/1999/xlink" ext-link-type="uri" xlink:href="http://hol.osu.edu/spmInfo.html?id=OSUC%20250815" xlink:type="simple">250815</ext-link>, <ext-link xmlns:xlink="http://www.w3.org/1999/xlink" ext-link-type="uri" xlink:href="http://hol.osu.edu/spmInfo.html?id=OSUC%20250817" xlink:type="simple">250817</ext-link>, <ext-link xmlns:xlink="http://www.w3.org/1999/xlink" ext-link-type="uri" xlink:href="http://hol.osu.edu/spmInfo.html?id=OSUC%20250972" xlink:type="simple">250972</ext-link>–<ext-link xmlns:xlink="http://www.w3.org/1999/xlink" ext-link-type="uri" xlink:href="http://hol.osu.edu/spmInfo.html?id=OSUC%20250974" xlink:type="simple">250974</ext-link> (CNCI); OSUC <ext-link xmlns:xlink="http://www.w3.org/1999/xlink" ext-link-type="uri" xlink:href="http://hol.osu.edu/spmInfo.html?id=OSUC%20213944" xlink:type="simple">213944</ext-link> (OSUC); OSUC <ext-link xmlns:xlink="http://www.w3.org/1999/xlink" ext-link-type="uri" xlink:href="http://hol.osu.edu/spmInfo.html?id=OSUC%20222098" xlink:type="simple">222098</ext-link>, <ext-link xmlns:xlink="http://www.w3.org/1999/xlink" ext-link-type="uri" xlink:href="http://hol.osu.edu/spmInfo.html?id=OSUC%20234715" xlink:type="simple">234715</ext-link> (SAMC).</p></tp:treatment-sec><tp:treatment-sec><!--Section generated to contain objects referenced in tp:taxon-treatment.--><fig id="F45" position="float" orientation="portrait"><label>Figures 263–268.</label><caption><p><xref ref-type="fn" rid="FN158"><sup>158</sup></xref> <italic><tp:taxon-name>Scelio ipomeae</tp:taxon-name></italic> Risbec., female (OSUC <ext-link xmlns:xlink="http://www.w3.org/1999/xlink" ext-link-type="uri" xlink:href="http://hol.osu.edu/spmInfo.html?id=OSUC%20213040" xlink:type="simple">213040</ext-link>). <bold>263</bold> Habitus, dorsal view <bold>264</bold> Habitus, lateral view <bold>265</bold> Head and mesosoma, dorsal view <bold>266</bold> Head and mesosoma, lateral view <bold>267</bold> Head, anterior view <bold>268</bold> Base of metasoma, lateral view. <italic>T1</italic>, first metasomal tergite. Scale bars in millimeters.</p></caption><graphic xmlns:xlink="http://www.w3.org/1999/xlink" xlink:href="ZooKeys-380-001-g045.jpg" position="float" orientation="portrait" xlink:type="simple"/></fig><fn-group><fn id="FN157"><p>157	<ext-link xmlns:xlink="http://www.w3.org/1999/xlink" ext-link-type="uri" xlink:href="http://morphbank.net/?id=787821" xlink:type="simple">http://morphbank.net/?id=787821</ext-link></p></fn><fn id="FN58"><p>58	<ext-link xmlns:xlink="http://www.w3.org/1999/xlink" ext-link-type="uri" xlink:href="http://morphbank.net/?id=787821" xlink:type="simple">http://morphbank.net/?id=787821</ext-link></p></fn><fn id="FN158"><p>158	<ext-link xmlns:xlink="http://www.w3.org/1999/xlink" ext-link-type="uri" xlink:href="http://morphbank.net/?id=787876" xlink:type="simple">http://morphbank.net/?id=787876</ext-link></p></fn></fn-group></tp:treatment-sec></tp:taxon-treatment>
