# Supplementary material for: Monograph of the Afrotropical species of Scelio Latreille (Hymenoptera, Platygastridae), egg parasitoids of acridid grasshoppers (Orthoptera, Acrididae)
Source: Zookeys. 2014 Feb 17;(380):1–188. doi: 10.3897/zookeys.380.5755 (PMC3950483; doi:10.3897/zookeys.380.5755)
Supplement: XML Treatment for Scelio ipomeae [file zookeys.380.5755-treatment38.xml]

<!DOCTYPE tp:taxon-treatment
  PUBLIC "-//TaxonX//DTD Taxonomic Treatment Publishing DTD v0 20100105//EN" "tax-treatment-NSO.dtd">
<tp:taxon-treatment xmlns:tp="http://www.plazi.org/taxpub"><tp:treatment-meta><mixed-citation publication-type="journal"><person-group><name><surname>Yoder</surname><given-names>Matthew J.</given-names></name><name><surname>Valerio</surname><given-names>Alejandro A.</given-names></name><name><surname>Polaszek</surname><given-names>Andrew</given-names></name><name><surname>van Noort</surname><given-names>Simon</given-names></name><name><surname>Masner</surname><given-names>Lubomír</given-names></name><name><surname>Johnson</surname><given-names>Norman F.</given-names></name></person-group><article-title>Monograph of the Afrotropical species of <italic>Scelio</italic> Latreille (Hymenoptera, Platygastridae), egg parasitoids of acridid grasshoppers (Orthoptera, Acrididae)</article-title><source>Zookeys</source><day>17</day><month>2</month><year>2014</year><volume>2014</volume><issue>380</issue><fpage>1</fpage><lpage>188</lpage><pub-id pub-id-type="doi">10.3897/zookeys.380.5755</pub-id></mixed-citation></tp:treatment-meta><tp:nomenclature><tp:taxon-name>
                            <tp:taxon-name-part taxon-name-part-type="genus">Scelio</tp:taxon-name-part>
                            <tp:taxon-name-part taxon-name-part-type="species">ipomeae</tp:taxon-name-part>
                            <object-id xmlns:xlink="http://www.w3.org/1999/xlink" xlink:type="simple">http://zoobank.org/BE3BD4CD-B4DD-496F-BF9F-EEE081D3DEF0</object-id>
                            <object-id xmlns:xlink="http://www.w3.org/1999/xlink" xlink:type="simple">urn:lsid:biosci.ohio-state.edu:osuc_concepts:9739</object-id>
                            <object-id xmlns:xlink="http://www.w3.org/1999/xlink" xlink:type="simple">http://species-id.net/wiki/Scelio_ipomeae</object-id>
                        </tp:taxon-name><tp:taxon-authority>Risbec</tp:taxon-authority><xref ref-type="fig" rid="F1">Figures 6</xref><xref ref-type="fig" rid="F2">, 9</xref><xref ref-type="fig" rid="F45">, 263–268</xref><xref ref-type="fn" rid="FN59">; Morphbank <sup>59</sup></xref><tp:nomenclature-citation-list><tp:nomenclature-citation><tp:taxon-name>Scelio ipomeae</tp:taxon-name><comment> Risbec, 1950: 589 (original description); <xref ref-type="bibr" rid="B27">Risbec 1954</xref>: 1038 (junior synonym of <italic><tp:taxon-name>Scelio mauritanicus</tp:taxon-name></italic> Risbec).</comment></tp:nomenclature-citation></tp:nomenclature-citation-list></tp:nomenclature><tp:treatment-sec sec-type="Description"><title>Description.</title><p>Female body length: 3.34–3.48 mm (n=2). Male body length: 2.77–4.50 mm (n=19). Color of scape in female: yellow. Surface of dorsal head in female: covered throughout with very fine sculpture. Occipital carina in female: percurrent. Profile of posterior margin of head in lateral view: evenly arcuate, head appearing lenticular. Width of genal setae: thick. Shape of medial anteclypeus in female: narrow, trapezoidal, not strongly projected medially, apically slightly truncate to very weakly bilobed. Surface of mandible base in female: smooth. Form of mesosoma in female: typically formed, with propodeal shelf moderately elongate and clearly visible in dorsal view. Surface of pronotal nucha in female: sculptured throughout. Transverse pronotal carina in female: developed laterally, absent medially, not percurrent. Shape of mesoscutellum: semicircular to weakly transverse, evenly rounded posteriorly. Surface of propodeal nucha in female: sculptured throughout. Surface of propodeal shelf in female: sculptured throughout. Color of metasoma in female: orange, T6 and/or T5 infuscate brown. Sculpture of T6: finely longitudinally striae.</p></tp:treatment-sec><tp:treatment-sec sec-type="Diagnosis"><title>Diagnosis.</title><p>This species is most similar to <italic><tp:taxon-name>Scelio aurantium</tp:taxon-name></italic> and <italic><tp:taxon-name>Scelio impostor</tp:taxon-name></italic> which share the medially interrupted transverse pronotal carina. <italic><tp:taxon-name>Scelio ipomeae</tp:taxon-name></italic> differs from <italic><tp:taxon-name>Scelio aurantium</tp:taxon-name></italic> by the complete occipital carina (vs. broadly obliterated) and the brown infuscation of T5 and T6 (vs. orange metasoma throughout). It differs from <italic><tp:taxon-name>Scelio impostor</tp:taxon-name></italic> by the dense patch of thicker white setae on the gena (vs. sparse thinner setae), wedge-shaped head in lateral view (vs. more rounded), and orange metasoma (vs. brown).</p><fig id="F45" position="float" orientation="portrait"><label>Figures 263–268.</label><caption><p><xref ref-type="fn" rid="FN158"><sup>158</sup></xref> <italic><tp:taxon-name>Scelio ipomeae</tp:taxon-name></italic> Risbec., female (OSUC <ext-link xmlns:xlink="http://www.w3.org/1999/xlink" ext-link-type="uri" xlink:href="http://hol.osu.edu/spmInfo.html?id=OSUC%20213040" xlink:type="simple">213040</ext-link>). <bold>263</bold> Habitus, dorsal view <bold>264</bold> Habitus, lateral view <bold>265</bold> Head and mesosoma, dorsal view <bold>266</bold> Head and mesosoma, lateral view <bold>267</bold> Head, anterior view <bold>268</bold> Base of metasoma, lateral view. <italic>T1</italic>, first metasomal tergite. Scale bars in millimeters.</p></caption><graphic xmlns:xlink="http://www.w3.org/1999/xlink" xlink:href="ZooKeys-380-001-g045.jpg" position="float" orientation="portrait" xlink:type="simple"/></fig></tp:treatment-sec><tp:treatment-sec sec-type="Link to distribution map"><title>Link to distribution map.</title><p><ext-link xmlns:xlink="http://www.w3.org/1999/xlink" ext-link-type="uri" xlink:href="http://hol.osu.edu/map-large.html?id=9739" xlink:type="simple">http://hol.osu.edu/map-large.html?id=9739</ext-link></p><!--PageBreak--></tp:treatment-sec><tp:treatment-sec sec-type="Associations"><title>Associations.</title><p>Solitary egg parasitoid of <italic><tp:taxon-name>Locusta migratoria</tp:taxon-name></italic> (Linnaeus) [<tp:taxon-name>Orthoptera</tp:taxon-name>: <tp:taxon-name>Acrididae</tp:taxon-name>].</p></tp:treatment-sec><tp:treatment-sec sec-type="Material examined"><title>Material examined.</title><p><italic>Lectotype</italic> (<bold>present designation</bold>), female: <bold>SENEGAL</bold>: Diourbel Rég., sweet potato leaves, Bambey, 16.XI.1946, OSUC <ext-link xmlns:xlink="http://www.w3.org/1999/xlink" ext-link-type="uri" xlink:href="http://hol.osu.edu/spmInfo.html?id=OSUC%20254718" xlink:type="simple">254718</ext-link> (deposited in MNHN). <italic>Paralectotype</italic>: <bold>SENEGAL</bold>: 1 female, OSUC <ext-link xmlns:xlink="http://www.w3.org/1999/xlink" ext-link-type="uri" xlink:href="http://hol.osu.edu/spmInfo.html?id=OSUC%20254719" xlink:type="simple">254719</ext-link> (MNHN). <italic>Other material</italic>: (450 females, 215 males, 3 unknowns) <bold>BENIN</bold>: 2 females, 1 male, OSUC <ext-link xmlns:xlink="http://www.w3.org/1999/xlink" ext-link-type="uri" xlink:href="http://hol.osu.edu/spmInfo.html?id=OSUC%20211363" xlink:type="simple">211363</ext-link>–<ext-link xmlns:xlink="http://www.w3.org/1999/xlink" ext-link-type="uri" xlink:href="http://hol.osu.edu/spmInfo.html?id=OSUC%20211364" xlink:type="simple">211364</ext-link> (CNCI); OSUC <ext-link xmlns:xlink="http://www.w3.org/1999/xlink" ext-link-type="uri" xlink:href="http://hol.osu.edu/spmInfo.html?id=OSUC%20142669" xlink:type="simple">142669</ext-link> (OSUC). <bold>BOTSWANA</bold>: 187 females, 117 males, OSUC <ext-link xmlns:xlink="http://www.w3.org/1999/xlink" ext-link-type="uri" xlink:href="http://hol.osu.edu/spmInfo.html?id=OSUC%20202824" xlink:type="simple">202824</ext-link>–<ext-link xmlns:xlink="http://www.w3.org/1999/xlink" ext-link-type="uri" xlink:href="http://hol.osu.edu/spmInfo.html?id=OSUC%20202825" xlink:type="simple">202825</ext-link> (AEIC); OSUC <ext-link xmlns:xlink="http://www.w3.org/1999/xlink" ext-link-type="uri" xlink:href="http://hol.osu.edu/spmInfo.html?id=OSUC%20211266" xlink:type="simple">211266</ext-link>, <ext-link xmlns:xlink="http://www.w3.org/1999/xlink" ext-link-type="uri" xlink:href="http://hol.osu.edu/spmInfo.html?id=OSUC%20213195" xlink:type="simple">213195</ext-link> (CNCI); OSUC <ext-link xmlns:xlink="http://www.w3.org/1999/xlink" ext-link-type="uri" xlink:href="http://hol.osu.edu/spmInfo.html?id=OSUC%20160041" xlink:type="simple">160041</ext-link>–<ext-link xmlns:xlink="http://www.w3.org/1999/xlink" ext-link-type="uri" xlink:href="http://hol.osu.edu/spmInfo.html?id=OSUC%20160042" xlink:type="simple">160042</ext-link>,<!--PageBreak--> <ext-link xmlns:xlink="http://www.w3.org/1999/xlink" ext-link-type="uri" xlink:href="http://hol.osu.edu/spmInfo.html?id=OSUC%20160045" xlink:type="simple">160045</ext-link>–<ext-link xmlns:xlink="http://www.w3.org/1999/xlink" ext-link-type="uri" xlink:href="http://hol.osu.edu/spmInfo.html?id=OSUC%20160050" xlink:type="simple">160050</ext-link>, <ext-link xmlns:xlink="http://www.w3.org/1999/xlink" ext-link-type="uri" xlink:href="http://hol.osu.edu/spmInfo.html?id=OSUC%20160052" xlink:type="simple">160052</ext-link> (EMEC); OSUC <ext-link xmlns:xlink="http://www.w3.org/1999/xlink" ext-link-type="uri" xlink:href="http://hol.osu.edu/spmInfo.html?id=OSUC%20254551" xlink:type="simple">254551</ext-link> (MZLU); OSUC <ext-link xmlns:xlink="http://www.w3.org/1999/xlink" ext-link-type="uri" xlink:href="http://hol.osu.edu/spmInfo.html?id=OSUC%20164131" xlink:type="simple">164131</ext-link>, <ext-link xmlns:xlink="http://www.w3.org/1999/xlink" ext-link-type="uri" xlink:href="http://hol.osu.edu/spmInfo.html?id=OSUC%20164133" xlink:type="simple">164133</ext-link>, <ext-link xmlns:xlink="http://www.w3.org/1999/xlink" ext-link-type="uri" xlink:href="http://hol.osu.edu/spmInfo.html?id=OSUC%20164135" xlink:type="simple">164135</ext-link>–<ext-link xmlns:xlink="http://www.w3.org/1999/xlink" ext-link-type="uri" xlink:href="http://hol.osu.edu/spmInfo.html?id=OSUC%20164136" xlink:type="simple">164136</ext-link>, <ext-link xmlns:xlink="http://www.w3.org/1999/xlink" ext-link-type="uri" xlink:href="http://hol.osu.edu/spmInfo.html?id=OSUC%20164138" xlink:type="simple">164138</ext-link>–<ext-link xmlns:xlink="http://www.w3.org/1999/xlink" ext-link-type="uri" xlink:href="http://hol.osu.edu/spmInfo.html?id=OSUC%20164139" xlink:type="simple">164139</ext-link>, <ext-link xmlns:xlink="http://www.w3.org/1999/xlink" ext-link-type="uri" xlink:href="http://hol.osu.edu/spmInfo.html?id=OSUC%20164141" xlink:type="simple">164141</ext-link>–<ext-link xmlns:xlink="http://www.w3.org/1999/xlink" ext-link-type="uri" xlink:href="http://hol.osu.edu/spmInfo.html?id=OSUC%20164144" xlink:type="simple">164144</ext-link>, <ext-link xmlns:xlink="http://www.w3.org/1999/xlink" ext-link-type="uri" xlink:href="http://hol.osu.edu/spmInfo.html?id=OSUC%20164146" xlink:type="simple">164146</ext-link>–<ext-link xmlns:xlink="http://www.w3.org/1999/xlink" ext-link-type="uri" xlink:href="http://hol.osu.edu/spmInfo.html?id=OSUC%20164150" xlink:type="simple">164150</ext-link>, <ext-link xmlns:xlink="http://www.w3.org/1999/xlink" ext-link-type="uri" xlink:href="http://hol.osu.edu/spmInfo.html?id=OSUC%20164152" xlink:type="simple">164152</ext-link>–<ext-link xmlns:xlink="http://www.w3.org/1999/xlink" ext-link-type="uri" xlink:href="http://hol.osu.edu/spmInfo.html?id=OSUC%20164164" xlink:type="simple">164164</ext-link>, <ext-link xmlns:xlink="http://www.w3.org/1999/xlink" ext-link-type="uri" xlink:href="http://hol.osu.edu/spmInfo.html?id=OSUC%20164167" xlink:type="simple">164167</ext-link>–<ext-link xmlns:xlink="http://www.w3.org/1999/xlink" ext-link-type="uri" xlink:href="http://hol.osu.edu/spmInfo.html?id=OSUC%20164170" xlink:type="simple">164170</ext-link>, <ext-link xmlns:xlink="http://www.w3.org/1999/xlink" ext-link-type="uri" xlink:href="http://hol.osu.edu/spmInfo.html?id=OSUC%20164172" xlink:type="simple">164172</ext-link>–<ext-link xmlns:xlink="http://www.w3.org/1999/xlink" ext-link-type="uri" xlink:href="http://hol.osu.edu/spmInfo.html?id=OSUC%20164175" xlink:type="simple">164175</ext-link>, <ext-link xmlns:xlink="http://www.w3.org/1999/xlink" ext-link-type="uri" xlink:href="http://hol.osu.edu/spmInfo.html?id=OSUC%20164177" xlink:type="simple">164177</ext-link>–<ext-link xmlns:xlink="http://www.w3.org/1999/xlink" ext-link-type="uri" xlink:href="http://hol.osu.edu/spmInfo.html?id=OSUC%20164188" xlink:type="simple">164188</ext-link>, <ext-link xmlns:xlink="http://www.w3.org/1999/xlink" ext-link-type="uri" xlink:href="http://hol.osu.edu/spmInfo.html?id=OSUC%20164190" xlink:type="simple">164190</ext-link>–<ext-link xmlns:xlink="http://www.w3.org/1999/xlink" ext-link-type="uri" xlink:href="http://hol.osu.edu/spmInfo.html?id=OSUC%20164192" xlink:type="simple">164192</ext-link>, <ext-link xmlns:xlink="http://www.w3.org/1999/xlink" ext-link-type="uri" xlink:href="http://hol.osu.edu/spmInfo.html?id=OSUC%20164194" xlink:type="simple">164194</ext-link>–<ext-link xmlns:xlink="http://www.w3.org/1999/xlink" ext-link-type="uri" xlink:href="http://hol.osu.edu/spmInfo.html?id=OSUC%20164198" xlink:type="simple">164198</ext-link>, <ext-link xmlns:xlink="http://www.w3.org/1999/xlink" ext-link-type="uri" xlink:href="http://hol.osu.edu/spmInfo.html?id=OSUC%20164201" xlink:type="simple">164201</ext-link>–<ext-link xmlns:xlink="http://www.w3.org/1999/xlink" ext-link-type="uri" xlink:href="http://hol.osu.edu/spmInfo.html?id=OSUC%20164204" xlink:type="simple">164204</ext-link>, <ext-link xmlns:xlink="http://www.w3.org/1999/xlink" ext-link-type="uri" xlink:href="http://hol.osu.edu/spmInfo.html?id=OSUC%20164206" xlink:type="simple">164206</ext-link>–<ext-link xmlns:xlink="http://www.w3.org/1999/xlink" ext-link-type="uri" xlink:href="http://hol.osu.edu/spmInfo.html?id=OSUC%20164214" xlink:type="simple">164214</ext-link>, <ext-link xmlns:xlink="http://www.w3.org/1999/xlink" ext-link-type="uri" xlink:href="http://hol.osu.edu/spmInfo.html?id=OSUC%20164216" xlink:type="simple">164216</ext-link>–<ext-link xmlns:xlink="http://www.w3.org/1999/xlink" ext-link-type="uri" xlink:href="http://hol.osu.edu/spmInfo.html?id=OSUC%20164232" xlink:type="simple">164232</ext-link>, <ext-link xmlns:xlink="http://www.w3.org/1999/xlink" ext-link-type="uri" xlink:href="http://hol.osu.edu/spmInfo.html?id=OSUC%20166262" xlink:type="simple">166262</ext-link>–<ext-link xmlns:xlink="http://www.w3.org/1999/xlink" ext-link-type="uri" xlink:href="http://hol.osu.edu/spmInfo.html?id=OSUC%20166270" xlink:type="simple">166270</ext-link>, <ext-link xmlns:xlink="http://www.w3.org/1999/xlink" ext-link-type="uri" xlink:href="http://hol.osu.edu/spmInfo.html?id=OSUC%20166303" xlink:type="simple">166303</ext-link>–<ext-link xmlns:xlink="http://www.w3.org/1999/xlink" ext-link-type="uri" xlink:href="http://hol.osu.edu/spmInfo.html?id=OSUC%20166322" xlink:type="simple">166322</ext-link>, <ext-link xmlns:xlink="http://www.w3.org/1999/xlink" ext-link-type="uri" xlink:href="http://hol.osu.edu/spmInfo.html?id=OSUC%20166324" xlink:type="simple">166324</ext-link>–<ext-link xmlns:xlink="http://www.w3.org/1999/xlink" ext-link-type="uri" xlink:href="http://hol.osu.edu/spmInfo.html?id=OSUC%20166341" xlink:type="simple">166341</ext-link>, <ext-link xmlns:xlink="http://www.w3.org/1999/xlink" ext-link-type="uri" xlink:href="http://hol.osu.edu/spmInfo.html?id=OSUC%20166345" xlink:type="simple">166345</ext-link>–<ext-link xmlns:xlink="http://www.w3.org/1999/xlink" ext-link-type="uri" xlink:href="http://hol.osu.edu/spmInfo.html?id=OSUC%20166346" xlink:type="simple">166346</ext-link>, <ext-link xmlns:xlink="http://www.w3.org/1999/xlink" ext-link-type="uri" xlink:href="http://hol.osu.edu/spmInfo.html?id=OSUC%20166350" xlink:type="simple">166350</ext-link>–<ext-link xmlns:xlink="http://www.w3.org/1999/xlink" ext-link-type="uri" xlink:href="http://hol.osu.edu/spmInfo.html?id=OSUC%20166351" xlink:type="simple">166351</ext-link>, <ext-link xmlns:xlink="http://www.w3.org/1999/xlink" ext-link-type="uri" xlink:href="http://hol.osu.edu/spmInfo.html?id=OSUC%20166353" xlink:type="simple">166353</ext-link>, <ext-link xmlns:xlink="http://www.w3.org/1999/xlink" ext-link-type="uri" xlink:href="http://hol.osu.edu/spmInfo.html?id=OSUC%20166355" xlink:type="simple">166355</ext-link>–<ext-link xmlns:xlink="http://www.w3.org/1999/xlink" ext-link-type="uri" xlink:href="http://hol.osu.edu/spmInfo.html?id=OSUC%20166356" xlink:type="simple">166356</ext-link>, <ext-link xmlns:xlink="http://www.w3.org/1999/xlink" ext-link-type="uri" xlink:href="http://hol.osu.edu/spmInfo.html?id=OSUC%20166358" xlink:type="simple">166358</ext-link>, <ext-link xmlns:xlink="http://www.w3.org/1999/xlink" ext-link-type="uri" xlink:href="http://hol.osu.edu/spmInfo.html?id=OSUC%20166361" xlink:type="simple">166361</ext-link>–<ext-link xmlns:xlink="http://www.w3.org/1999/xlink" ext-link-type="uri" xlink:href="http://hol.osu.edu/spmInfo.html?id=OSUC%20166363" xlink:type="simple">166363</ext-link>, <ext-link xmlns:xlink="http://www.w3.org/1999/xlink" ext-link-type="uri" xlink:href="http://hol.osu.edu/spmInfo.html?id=OSUC%20166366" xlink:type="simple">166366</ext-link>–<ext-link xmlns:xlink="http://www.w3.org/1999/xlink" ext-link-type="uri" xlink:href="http://hol.osu.edu/spmInfo.html?id=OSUC%20166367" xlink:type="simple">166367</ext-link>, <ext-link xmlns:xlink="http://www.w3.org/1999/xlink" ext-link-type="uri" xlink:href="http://hol.osu.edu/spmInfo.html?id=OSUC%20166370" xlink:type="simple">166370</ext-link>, <ext-link xmlns:xlink="http://www.w3.org/1999/xlink" ext-link-type="uri" xlink:href="http://hol.osu.edu/spmInfo.html?id=OSUC%20166372" xlink:type="simple">166372</ext-link>–<ext-link xmlns:xlink="http://www.w3.org/1999/xlink" ext-link-type="uri" xlink:href="http://hol.osu.edu/spmInfo.html?id=OSUC%20166375" xlink:type="simple">166375</ext-link>, <ext-link xmlns:xlink="http://www.w3.org/1999/xlink" ext-link-type="uri" xlink:href="http://hol.osu.edu/spmInfo.html?id=OSUC%20166377" xlink:type="simple">166377</ext-link>–<ext-link xmlns:xlink="http://www.w3.org/1999/xlink" ext-link-type="uri" xlink:href="http://hol.osu.edu/spmInfo.html?id=OSUC%20166378" xlink:type="simple">166378</ext-link>, <ext-link xmlns:xlink="http://www.w3.org/1999/xlink" ext-link-type="uri" xlink:href="http://hol.osu.edu/spmInfo.html?id=OSUC%20166381" xlink:type="simple">166381</ext-link>–<ext-link xmlns:xlink="http://www.w3.org/1999/xlink" ext-link-type="uri" xlink:href="http://hol.osu.edu/spmInfo.html?id=OSUC%20166392" xlink:type="simple">166392</ext-link>, <ext-link xmlns:xlink="http://www.w3.org/1999/xlink" ext-link-type="uri" xlink:href="http://hol.osu.edu/spmInfo.html?id=OSUC%20211626" xlink:type="simple">211626</ext-link>, <ext-link xmlns:xlink="http://www.w3.org/1999/xlink" ext-link-type="uri" xlink:href="http://hol.osu.edu/spmInfo.html?id=OSUC%20211683" xlink:type="simple">211683</ext-link>, <ext-link xmlns:xlink="http://www.w3.org/1999/xlink" ext-link-type="uri" xlink:href="http://hol.osu.edu/spmInfo.html?id=OSUC%20212041" xlink:type="simple">212041</ext-link>–<ext-link xmlns:xlink="http://www.w3.org/1999/xlink" ext-link-type="uri" xlink:href="http://hol.osu.edu/spmInfo.html?id=OSUC%20212061" xlink:type="simple">212061</ext-link>, <ext-link xmlns:xlink="http://www.w3.org/1999/xlink" ext-link-type="uri" xlink:href="http://hol.osu.edu/spmInfo.html?id=OSUC%20212064" xlink:type="simple">212064</ext-link>–<ext-link xmlns:xlink="http://www.w3.org/1999/xlink" ext-link-type="uri" xlink:href="http://hol.osu.edu/spmInfo.html?id=OSUC%20212078" xlink:type="simple">212078</ext-link>, <ext-link xmlns:xlink="http://www.w3.org/1999/xlink" ext-link-type="uri" xlink:href="http://hol.osu.edu/spmInfo.html?id=OSUC%20212080" xlink:type="simple">212080</ext-link>–<ext-link xmlns:xlink="http://www.w3.org/1999/xlink" ext-link-type="uri" xlink:href="http://hol.osu.edu/spmInfo.html?id=OSUC%20212084" xlink:type="simple">212084</ext-link>, <ext-link xmlns:xlink="http://www.w3.org/1999/xlink" ext-link-type="uri" xlink:href="http://hol.osu.edu/spmInfo.html?id=OSUC%20212089" xlink:type="simple">212089</ext-link>, <ext-link xmlns:xlink="http://www.w3.org/1999/xlink" ext-link-type="uri" xlink:href="http://hol.osu.edu/spmInfo.html?id=OSUC%20212093" xlink:type="simple">212093</ext-link>, <ext-link xmlns:xlink="http://www.w3.org/1999/xlink" ext-link-type="uri" xlink:href="http://hol.osu.edu/spmInfo.html?id=OSUC%20212096" xlink:type="simple">212096</ext-link>, <ext-link xmlns:xlink="http://www.w3.org/1999/xlink" ext-link-type="uri" xlink:href="http://hol.osu.edu/spmInfo.html?id=OSUC%20254728" xlink:type="simple">254728</ext-link> (OSUC); OSUC <ext-link xmlns:xlink="http://www.w3.org/1999/xlink" ext-link-type="uri" xlink:href="http://hol.osu.edu/spmInfo.html?id=OSUC%20171009" xlink:type="simple">171009</ext-link>, <ext-link xmlns:xlink="http://www.w3.org/1999/xlink" ext-link-type="uri" xlink:href="http://hol.osu.edu/spmInfo.html?id=OSUC%20171116" xlink:type="simple">171116</ext-link>, <ext-link xmlns:xlink="http://www.w3.org/1999/xlink" ext-link-type="uri" xlink:href="http://hol.osu.edu/spmInfo.html?id=OSUC%20171119" xlink:type="simple">171119</ext-link>–<ext-link xmlns:xlink="http://www.w3.org/1999/xlink" ext-link-type="uri" xlink:href="http://hol.osu.edu/spmInfo.html?id=OSUC%20171120" xlink:type="simple">171120</ext-link>, <ext-link xmlns:xlink="http://www.w3.org/1999/xlink" ext-link-type="uri" xlink:href="http://hol.osu.edu/spmInfo.html?id=OSUC%20171124" xlink:type="simple">171124</ext-link>–<ext-link xmlns:xlink="http://www.w3.org/1999/xlink" ext-link-type="uri" xlink:href="http://hol.osu.edu/spmInfo.html?id=OSUC%20171127" xlink:type="simple">171127</ext-link>, <ext-link xmlns:xlink="http://www.w3.org/1999/xlink" ext-link-type="uri" xlink:href="http://hol.osu.edu/spmInfo.html?id=OSUC%20171142" xlink:type="simple">171142</ext-link>–<ext-link xmlns:xlink="http://www.w3.org/1999/xlink" ext-link-type="uri" xlink:href="http://hol.osu.edu/spmInfo.html?id=OSUC%20171148" xlink:type="simple">171148</ext-link>, <ext-link xmlns:xlink="http://www.w3.org/1999/xlink" ext-link-type="uri" xlink:href="http://hol.osu.edu/spmInfo.html?id=OSUC%20171150" xlink:type="simple">171150</ext-link>–<ext-link xmlns:xlink="http://www.w3.org/1999/xlink" ext-link-type="uri" xlink:href="http://hol.osu.edu/spmInfo.html?id=OSUC%20171157" xlink:type="simple">171157</ext-link>, <ext-link xmlns:xlink="http://www.w3.org/1999/xlink" ext-link-type="uri" xlink:href="http://hol.osu.edu/spmInfo.html?id=OSUC%20171160" xlink:type="simple">171160</ext-link>–<ext-link xmlns:xlink="http://www.w3.org/1999/xlink" ext-link-type="uri" xlink:href="http://hol.osu.edu/spmInfo.html?id=OSUC%20171164" xlink:type="simple">171164</ext-link>, <ext-link xmlns:xlink="http://www.w3.org/1999/xlink" ext-link-type="uri" xlink:href="http://hol.osu.edu/spmInfo.html?id=OSUC%20171339" xlink:type="simple">171339</ext-link>, <ext-link xmlns:xlink="http://www.w3.org/1999/xlink" ext-link-type="uri" xlink:href="http://hol.osu.edu/spmInfo.html?id=OSUC%20171342" xlink:type="simple">171342</ext-link>, <ext-link xmlns:xlink="http://www.w3.org/1999/xlink" ext-link-type="uri" xlink:href="http://hol.osu.edu/spmInfo.html?id=OSUC%20171344" xlink:type="simple">171344</ext-link>–<ext-link xmlns:xlink="http://www.w3.org/1999/xlink" ext-link-type="uri" xlink:href="http://hol.osu.edu/spmInfo.html?id=OSUC%20171345" xlink:type="simple">171345</ext-link>, <ext-link xmlns:xlink="http://www.w3.org/1999/xlink" ext-link-type="uri" xlink:href="http://hol.osu.edu/spmInfo.html?id=OSUC%20171347" xlink:type="simple">171347</ext-link>–<ext-link xmlns:xlink="http://www.w3.org/1999/xlink" ext-link-type="uri" xlink:href="http://hol.osu.edu/spmInfo.html?id=OSUC%20171348" xlink:type="simple">171348</ext-link>, <ext-link xmlns:xlink="http://www.w3.org/1999/xlink" ext-link-type="uri" xlink:href="http://hol.osu.edu/spmInfo.html?id=OSUC%20171352" xlink:type="simple">171352</ext-link>, <ext-link xmlns:xlink="http://www.w3.org/1999/xlink" ext-link-type="uri" xlink:href="http://hol.osu.edu/spmInfo.html?id=OSUC%20171355" xlink:type="simple">171355</ext-link>, <ext-link xmlns:xlink="http://www.w3.org/1999/xlink" ext-link-type="uri" xlink:href="http://hol.osu.edu/spmInfo.html?id=OSUC%20171359" xlink:type="simple">171359</ext-link>–<ext-link xmlns:xlink="http://www.w3.org/1999/xlink" ext-link-type="uri" xlink:href="http://hol.osu.edu/spmInfo.html?id=OSUC%20171361" xlink:type="simple">171361</ext-link>, <ext-link xmlns:xlink="http://www.w3.org/1999/xlink" ext-link-type="uri" xlink:href="http://hol.osu.edu/spmInfo.html?id=OSUC%20171364" xlink:type="simple">171364</ext-link>–<ext-link xmlns:xlink="http://www.w3.org/1999/xlink" ext-link-type="uri" xlink:href="http://hol.osu.edu/spmInfo.html?id=OSUC%20171368" xlink:type="simple">171368</ext-link>, <ext-link xmlns:xlink="http://www.w3.org/1999/xlink" ext-link-type="uri" xlink:href="http://hol.osu.edu/spmInfo.html?id=OSUC%20207549" xlink:type="simple">207549</ext-link>, <ext-link xmlns:xlink="http://www.w3.org/1999/xlink" ext-link-type="uri" xlink:href="http://hol.osu.edu/spmInfo.html?id=OSUC%20207552" xlink:type="simple">207552</ext-link>–<ext-link xmlns:xlink="http://www.w3.org/1999/xlink" ext-link-type="uri" xlink:href="http://hol.osu.edu/spmInfo.html?id=OSUC%20207553" xlink:type="simple">207553</ext-link>, <ext-link xmlns:xlink="http://www.w3.org/1999/xlink" ext-link-type="uri" xlink:href="http://hol.osu.edu/spmInfo.html?id=OSUC%20207555" xlink:type="simple">207555</ext-link>–<ext-link xmlns:xlink="http://www.w3.org/1999/xlink" ext-link-type="uri" xlink:href="http://hol.osu.edu/spmInfo.html?id=OSUC%20207557" xlink:type="simple">207557</ext-link>, <ext-link xmlns:xlink="http://www.w3.org/1999/xlink" ext-link-type="uri" xlink:href="http://hol.osu.edu/spmInfo.html?id=OSUC%20207559" xlink:type="simple">207559</ext-link>–<ext-link xmlns:xlink="http://www.w3.org/1999/xlink" ext-link-type="uri" xlink:href="http://hol.osu.edu/spmInfo.html?id=OSUC%20207574" xlink:type="simple">207574</ext-link>, <ext-link xmlns:xlink="http://www.w3.org/1999/xlink" ext-link-type="uri" xlink:href="http://hol.osu.edu/spmInfo.html?id=OSUC%20211805" xlink:type="simple">211805</ext-link>–<ext-link xmlns:xlink="http://www.w3.org/1999/xlink" ext-link-type="uri" xlink:href="http://hol.osu.edu/spmInfo.html?id=OSUC%20211811" xlink:type="simple">211811</ext-link>, <ext-link xmlns:xlink="http://www.w3.org/1999/xlink" ext-link-type="uri" xlink:href="http://hol.osu.edu/spmInfo.html?id=OSUC%20211813" xlink:type="simple">211813</ext-link>, <ext-link xmlns:xlink="http://www.w3.org/1999/xlink" ext-link-type="uri" xlink:href="http://hol.osu.edu/spmInfo.html?id=OSUC%20211815" xlink:type="simple">211815</ext-link>, <ext-link xmlns:xlink="http://www.w3.org/1999/xlink" ext-link-type="uri" xlink:href="http://hol.osu.edu/spmInfo.html?id=OSUC%20211818" xlink:type="simple">211818</ext-link>, <ext-link xmlns:xlink="http://www.w3.org/1999/xlink" ext-link-type="uri" xlink:href="http://hol.osu.edu/spmInfo.html?id=OSUC%20211821" xlink:type="simple">211821</ext-link>, <ext-link xmlns:xlink="http://www.w3.org/1999/xlink" ext-link-type="uri" xlink:href="http://hol.osu.edu/spmInfo.html?id=OSUC%20244076" xlink:type="simple">244076</ext-link> (USNM). <bold>BURKINA FASO</bold>: 4 females, 2 males, OSUC <ext-link xmlns:xlink="http://www.w3.org/1999/xlink" ext-link-type="uri" xlink:href="http://hol.osu.edu/spmInfo.html?id=OSUC%20213084" xlink:type="simple">213084</ext-link>–<ext-link xmlns:xlink="http://www.w3.org/1999/xlink" ext-link-type="uri" xlink:href="http://hol.osu.edu/spmInfo.html?id=OSUC%20213085" xlink:type="simple">213085</ext-link>, <ext-link xmlns:xlink="http://www.w3.org/1999/xlink" ext-link-type="uri" xlink:href="http://hol.osu.edu/spmInfo.html?id=OSUC%20213090" xlink:type="simple">213090</ext-link>, <ext-link xmlns:xlink="http://www.w3.org/1999/xlink" ext-link-type="uri" xlink:href="http://hol.osu.edu/spmInfo.html?id=OSUC%20213092" xlink:type="simple">213092</ext-link>, <ext-link xmlns:xlink="http://www.w3.org/1999/xlink" ext-link-type="uri" xlink:href="http://hol.osu.edu/spmInfo.html?id=OSUC%20214092" xlink:type="simple">214092</ext-link> (CNCI); OSUC <ext-link xmlns:xlink="http://www.w3.org/1999/xlink" ext-link-type="uri" xlink:href="http://hol.osu.edu/spmInfo.html?id=OSUC%20213387" xlink:type="simple">213387</ext-link> (SANC). <bold>ERITREA</bold>: 1 female, OSUC <ext-link xmlns:xlink="http://www.w3.org/1999/xlink" ext-link-type="uri" xlink:href="http://hol.osu.edu/spmInfo.html?id=OSUC%20210359" xlink:type="simple">210359</ext-link> (MCSN). <bold>KENYA</bold>: 6 females, 12 males, CASENT <ext-link xmlns:xlink="http://www.w3.org/1999/xlink" ext-link-type="uri" xlink:href="http://hol.osu.edu/spmInfo.html?id=CASENT%202042603" xlink:type="simple">2042603</ext-link>–<ext-link xmlns:xlink="http://www.w3.org/1999/xlink" ext-link-type="uri" xlink:href="http://hol.osu.edu/spmInfo.html?id=CASENT%202042610" xlink:type="simple">2042610</ext-link> (CASC); OSUC <ext-link xmlns:xlink="http://www.w3.org/1999/xlink" ext-link-type="uri" xlink:href="http://hol.osu.edu/spmInfo.html?id=OSUC%20212341" xlink:type="simple">212341</ext-link>, <ext-link xmlns:xlink="http://www.w3.org/1999/xlink" ext-link-type="uri" xlink:href="http://hol.osu.edu/spmInfo.html?id=OSUC%20212355" xlink:type="simple">212355</ext-link>, <ext-link xmlns:xlink="http://www.w3.org/1999/xlink" ext-link-type="uri" xlink:href="http://hol.osu.edu/spmInfo.html?id=OSUC%20214106" xlink:type="simple">214106</ext-link>–<ext-link xmlns:xlink="http://www.w3.org/1999/xlink" ext-link-type="uri" xlink:href="http://hol.osu.edu/spmInfo.html?id=OSUC%20214107" xlink:type="simple">214107</ext-link>, <ext-link xmlns:xlink="http://www.w3.org/1999/xlink" ext-link-type="uri" xlink:href="http://hol.osu.edu/spmInfo.html?id=OSUC%20214111" xlink:type="simple">214111</ext-link>, <ext-link xmlns:xlink="http://www.w3.org/1999/xlink" ext-link-type="uri" xlink:href="http://hol.osu.edu/spmInfo.html?id=OSUC%20214118" xlink:type="simple">214118</ext-link>, <ext-link xmlns:xlink="http://www.w3.org/1999/xlink" ext-link-type="uri" xlink:href="http://hol.osu.edu/spmInfo.html?id=OSUC%20234633" xlink:type="simple">234633</ext-link>, <ext-link xmlns:xlink="http://www.w3.org/1999/xlink" ext-link-type="uri" xlink:href="http://hol.osu.edu/spmInfo.html?id=OSUC%20234642" xlink:type="simple">234642</ext-link> (CNCI); OSUC <ext-link xmlns:xlink="http://www.w3.org/1999/xlink" ext-link-type="uri" xlink:href="http://hol.osu.edu/spmInfo.html?id=OSUC%20244094" xlink:type="simple">244094</ext-link>–<ext-link xmlns:xlink="http://www.w3.org/1999/xlink" ext-link-type="uri" xlink:href="http://hol.osu.edu/spmInfo.html?id=OSUC%20244095" xlink:type="simple">244095</ext-link> (USNM). <bold>MALAWI</bold>: 1 male, OSUC <ext-link xmlns:xlink="http://www.w3.org/1999/xlink" ext-link-type="uri" xlink:href="http://hol.osu.edu/spmInfo.html?id=OSUC%20212926" xlink:type="simple">212926</ext-link> (CNCI). <bold>MOZAMBIQUE</bold>: 1 female, OSUC <ext-link xmlns:xlink="http://www.w3.org/1999/xlink" ext-link-type="uri" xlink:href="http://hol.osu.edu/spmInfo.html?id=OSUC%20213103" xlink:type="simple">213103</ext-link> (CNCI). <bold>NIGER</bold>: 1 female, OSUC <ext-link xmlns:xlink="http://www.w3.org/1999/xlink" ext-link-type="uri" xlink:href="http://hol.osu.edu/spmInfo.html?id=OSUC%20251071" xlink:type="simple">251071</ext-link> (TAMU). <bold>NIGERIA</bold>: 17 females, 2 males, OSUC <ext-link xmlns:xlink="http://www.w3.org/1999/xlink" ext-link-type="uri" xlink:href="http://hol.osu.edu/spmInfo.html?id=OSUC%20212196" xlink:type="simple">212196</ext-link>, <ext-link xmlns:xlink="http://www.w3.org/1999/xlink" ext-link-type="uri" xlink:href="http://hol.osu.edu/spmInfo.html?id=OSUC%20212730" xlink:type="simple">212730</ext-link>–<ext-link xmlns:xlink="http://www.w3.org/1999/xlink" ext-link-type="uri" xlink:href="http://hol.osu.edu/spmInfo.html?id=OSUC%20212732" xlink:type="simple">212732</ext-link>, <ext-link xmlns:xlink="http://www.w3.org/1999/xlink" ext-link-type="uri" xlink:href="http://hol.osu.edu/spmInfo.html?id=OSUC%20213147" xlink:type="simple">213147</ext-link>, <ext-link xmlns:xlink="http://www.w3.org/1999/xlink" ext-link-type="uri" xlink:href="http://hol.osu.edu/spmInfo.html?id=OSUC%20213177" xlink:type="simple">213177</ext-link>, <ext-link xmlns:xlink="http://www.w3.org/1999/xlink" ext-link-type="uri" xlink:href="http://hol.osu.edu/spmInfo.html?id=OSUC%20250793" xlink:type="simple">250793</ext-link>, <ext-link xmlns:xlink="http://www.w3.org/1999/xlink" ext-link-type="uri" xlink:href="http://hol.osu.edu/spmInfo.html?id=OSUC%20250947" xlink:type="simple">250947</ext-link>–<ext-link xmlns:xlink="http://www.w3.org/1999/xlink" ext-link-type="uri" xlink:href="http://hol.osu.edu/spmInfo.html?id=OSUC%20250949" xlink:type="simple">250949</ext-link>, <ext-link xmlns:xlink="http://www.w3.org/1999/xlink" ext-link-type="uri" xlink:href="http://hol.osu.edu/spmInfo.html?id=OSUC%20250969" xlink:type="simple">250969</ext-link>, <ext-link xmlns:xlink="http://www.w3.org/1999/xlink" ext-link-type="uri" xlink:href="http://hol.osu.edu/spmInfo.html?id=OSUC%20250989" xlink:type="simple">250989</ext-link>–<ext-link xmlns:xlink="http://www.w3.org/1999/xlink" ext-link-type="uri" xlink:href="http://hol.osu.edu/spmInfo.html?id=OSUC%20250990" xlink:type="simple">250990</ext-link>, <ext-link xmlns:xlink="http://www.w3.org/1999/xlink" ext-link-type="uri" xlink:href="http://hol.osu.edu/spmInfo.html?id=OSUC%20250994" xlink:type="simple">250994</ext-link>, <ext-link xmlns:xlink="http://www.w3.org/1999/xlink" ext-link-type="uri" xlink:href="http://hol.osu.edu/spmInfo.html?id=OSUC%20251003" xlink:type="simple">251003</ext-link>–<ext-link xmlns:xlink="http://www.w3.org/1999/xlink" ext-link-type="uri" xlink:href="http://hol.osu.edu/spmInfo.html?id=OSUC%20251007" xlink:type="simple">251007</ext-link> (CNCI). <bold>SENEGAL</bold>: 1 female, OSUC <ext-link xmlns:xlink="http://www.w3.org/1999/xlink" ext-link-type="uri" xlink:href="http://hol.osu.edu/spmInfo.html?id=OSUC%20254720" xlink:type="simple">254720</ext-link> (MNHN). <bold>SOUTH AFRICA</bold>: 215 females, 79 males, 3 unknowns, OSUC <ext-link xmlns:xlink="http://www.w3.org/1999/xlink" ext-link-type="uri" xlink:href="http://hol.osu.edu/spmInfo.html?id=OSUC%20202813" xlink:type="simple">202813</ext-link> (AEIC); OSUC <ext-link xmlns:xlink="http://www.w3.org/1999/xlink" ext-link-type="uri" xlink:href="http://hol.osu.edu/spmInfo.html?id=OSUC%20211280" xlink:type="simple">211280</ext-link>, <ext-link xmlns:xlink="http://www.w3.org/1999/xlink" ext-link-type="uri" xlink:href="http://hol.osu.edu/spmInfo.html?id=OSUC%20211285" xlink:type="simple">211285</ext-link>, <ext-link xmlns:xlink="http://www.w3.org/1999/xlink" ext-link-type="uri" xlink:href="http://hol.osu.edu/spmInfo.html?id=OSUC%20211304" xlink:type="simple">211304</ext-link>, <ext-link xmlns:xlink="http://www.w3.org/1999/xlink" ext-link-type="uri" xlink:href="http://hol.osu.edu/spmInfo.html?id=OSUC%20211307" xlink:type="simple">211307</ext-link>, <ext-link xmlns:xlink="http://www.w3.org/1999/xlink" ext-link-type="uri" xlink:href="http://hol.osu.edu/spmInfo.html?id=OSUC%20211311" xlink:type="simple">211311</ext-link>, <ext-link xmlns:xlink="http://www.w3.org/1999/xlink" ext-link-type="uri" xlink:href="http://hol.osu.edu/spmInfo.html?id=OSUC%20211313" xlink:type="simple">211313</ext-link>, <ext-link xmlns:xlink="http://www.w3.org/1999/xlink" ext-link-type="uri" xlink:href="http://hol.osu.edu/spmInfo.html?id=OSUC%20211320" xlink:type="simple">211320</ext-link>–<ext-link xmlns:xlink="http://www.w3.org/1999/xlink" ext-link-type="uri" xlink:href="http://hol.osu.edu/spmInfo.html?id=OSUC%20211321" xlink:type="simple">211321</ext-link>, <ext-link xmlns:xlink="http://www.w3.org/1999/xlink" ext-link-type="uri" xlink:href="http://hol.osu.edu/spmInfo.html?id=OSUC%20211324" xlink:type="simple">211324</ext-link>–<ext-link xmlns:xlink="http://www.w3.org/1999/xlink" ext-link-type="uri" xlink:href="http://hol.osu.edu/spmInfo.html?id=OSUC%20211325" xlink:type="simple">211325</ext-link>, <ext-link xmlns:xlink="http://www.w3.org/1999/xlink" ext-link-type="uri" xlink:href="http://hol.osu.edu/spmInfo.html?id=OSUC%20211328" xlink:type="simple">211328</ext-link>, <ext-link xmlns:xlink="http://www.w3.org/1999/xlink" ext-link-type="uri" xlink:href="http://hol.osu.edu/spmInfo.html?id=OSUC%20211330" xlink:type="simple">211330</ext-link>, <ext-link xmlns:xlink="http://www.w3.org/1999/xlink" ext-link-type="uri" xlink:href="http://hol.osu.edu/spmInfo.html?id=OSUC%20211332" xlink:type="simple">211332</ext-link>–<ext-link xmlns:xlink="http://www.w3.org/1999/xlink" ext-link-type="uri" xlink:href="http://hol.osu.edu/spmInfo.html?id=OSUC%20211337" xlink:type="simple">211337</ext-link>, <ext-link xmlns:xlink="http://www.w3.org/1999/xlink" ext-link-type="uri" xlink:href="http://hol.osu.edu/spmInfo.html?id=OSUC%20211339" xlink:type="simple">211339</ext-link>–<ext-link xmlns:xlink="http://www.w3.org/1999/xlink" ext-link-type="uri" xlink:href="http://hol.osu.edu/spmInfo.html?id=OSUC%20211345" xlink:type="simple">211345</ext-link>, <ext-link xmlns:xlink="http://www.w3.org/1999/xlink" ext-link-type="uri" xlink:href="http://hol.osu.edu/spmInfo.html?id=OSUC%20211391" xlink:type="simple">211391</ext-link>–<ext-link xmlns:xlink="http://www.w3.org/1999/xlink" ext-link-type="uri" xlink:href="http://hol.osu.edu/spmInfo.html?id=OSUC%20211392" xlink:type="simple">211392</ext-link>, <ext-link xmlns:xlink="http://www.w3.org/1999/xlink" ext-link-type="uri" xlink:href="http://hol.osu.edu/spmInfo.html?id=OSUC%20211396" xlink:type="simple">211396</ext-link>–<ext-link xmlns:xlink="http://www.w3.org/1999/xlink" ext-link-type="uri" xlink:href="http://hol.osu.edu/spmInfo.html?id=OSUC%20211397" xlink:type="simple">211397</ext-link>, <ext-link xmlns:xlink="http://www.w3.org/1999/xlink" ext-link-type="uri" xlink:href="http://hol.osu.edu/spmInfo.html?id=OSUC%20211924" xlink:type="simple">211924</ext-link>–<ext-link xmlns:xlink="http://www.w3.org/1999/xlink" ext-link-type="uri" xlink:href="http://hol.osu.edu/spmInfo.html?id=OSUC%20211927" xlink:type="simple">211927</ext-link>, <ext-link xmlns:xlink="http://www.w3.org/1999/xlink" ext-link-type="uri" xlink:href="http://hol.osu.edu/spmInfo.html?id=OSUC%20211929" xlink:type="simple">211929</ext-link>, <ext-link xmlns:xlink="http://www.w3.org/1999/xlink" ext-link-type="uri" xlink:href="http://hol.osu.edu/spmInfo.html?id=OSUC%20211931" xlink:type="simple">211931</ext-link>, <ext-link xmlns:xlink="http://www.w3.org/1999/xlink" ext-link-type="uri" xlink:href="http://hol.osu.edu/spmInfo.html?id=OSUC%20211933" xlink:type="simple">211933</ext-link>, <ext-link xmlns:xlink="http://www.w3.org/1999/xlink" ext-link-type="uri" xlink:href="http://hol.osu.edu/spmInfo.html?id=OSUC%20211936" xlink:type="simple">211936</ext-link>–<ext-link xmlns:xlink="http://www.w3.org/1999/xlink" ext-link-type="uri" xlink:href="http://hol.osu.edu/spmInfo.html?id=OSUC%20211937" xlink:type="simple">211937</ext-link>, <ext-link xmlns:xlink="http://www.w3.org/1999/xlink" ext-link-type="uri" xlink:href="http://hol.osu.edu/spmInfo.html?id=OSUC%20211939" xlink:type="simple">211939</ext-link>–<ext-link xmlns:xlink="http://www.w3.org/1999/xlink" ext-link-type="uri" xlink:href="http://hol.osu.edu/spmInfo.html?id=OSUC%20211940" xlink:type="simple">211940</ext-link>, <ext-link xmlns:xlink="http://www.w3.org/1999/xlink" ext-link-type="uri" xlink:href="http://hol.osu.edu/spmInfo.html?id=OSUC%20212221" xlink:type="simple">212221</ext-link>, <ext-link xmlns:xlink="http://www.w3.org/1999/xlink" ext-link-type="uri" xlink:href="http://hol.osu.edu/spmInfo.html?id=OSUC%20212223" xlink:type="simple">212223</ext-link>, <ext-link xmlns:xlink="http://www.w3.org/1999/xlink" ext-link-type="uri" xlink:href="http://hol.osu.edu/spmInfo.html?id=OSUC%20212240" xlink:type="simple">212240</ext-link>–<ext-link xmlns:xlink="http://www.w3.org/1999/xlink" ext-link-type="uri" xlink:href="http://hol.osu.edu/spmInfo.html?id=OSUC%20212241" xlink:type="simple">212241</ext-link>, <ext-link xmlns:xlink="http://www.w3.org/1999/xlink" ext-link-type="uri" xlink:href="http://hol.osu.edu/spmInfo.html?id=OSUC%20212243" xlink:type="simple">212243</ext-link>–<ext-link xmlns:xlink="http://www.w3.org/1999/xlink" ext-link-type="uri" xlink:href="http://hol.osu.edu/spmInfo.html?id=OSUC%20212245" xlink:type="simple">212245</ext-link>, <ext-link xmlns:xlink="http://www.w3.org/1999/xlink" ext-link-type="uri" xlink:href="http://hol.osu.edu/spmInfo.html?id=OSUC%20212249" xlink:type="simple">212249</ext-link>, <ext-link xmlns:xlink="http://www.w3.org/1999/xlink" ext-link-type="uri" xlink:href="http://hol.osu.edu/spmInfo.html?id=OSUC%20212254" xlink:type="simple">212254</ext-link>, <ext-link xmlns:xlink="http://www.w3.org/1999/xlink" ext-link-type="uri" xlink:href="http://hol.osu.edu/spmInfo.html?id=OSUC%20212263" xlink:type="simple">212263</ext-link>–<ext-link xmlns:xlink="http://www.w3.org/1999/xlink" ext-link-type="uri" xlink:href="http://hol.osu.edu/spmInfo.html?id=OSUC%20212268" xlink:type="simple">212268</ext-link>, <ext-link xmlns:xlink="http://www.w3.org/1999/xlink" ext-link-type="uri" xlink:href="http://hol.osu.edu/spmInfo.html?id=OSUC%20212275" xlink:type="simple">212275</ext-link>–<ext-link xmlns:xlink="http://www.w3.org/1999/xlink" ext-link-type="uri" xlink:href="http://hol.osu.edu/spmInfo.html?id=OSUC%20212281" xlink:type="simple">212281</ext-link>, <ext-link xmlns:xlink="http://www.w3.org/1999/xlink" ext-link-type="uri" xlink:href="http://hol.osu.edu/spmInfo.html?id=OSUC%20212283" xlink:type="simple">212283</ext-link>, <ext-link xmlns:xlink="http://www.w3.org/1999/xlink" ext-link-type="uri" xlink:href="http://hol.osu.edu/spmInfo.html?id=OSUC%20212285" xlink:type="simple">212285</ext-link>–<ext-link xmlns:xlink="http://www.w3.org/1999/xlink" ext-link-type="uri" xlink:href="http://hol.osu.edu/spmInfo.html?id=OSUC%20212287" xlink:type="simple">212287</ext-link>, <ext-link xmlns:xlink="http://www.w3.org/1999/xlink" ext-link-type="uri" xlink:href="http://hol.osu.edu/spmInfo.html?id=OSUC%20212289" xlink:type="simple">212289</ext-link>, <ext-link xmlns:xlink="http://www.w3.org/1999/xlink" ext-link-type="uri" xlink:href="http://hol.osu.edu/spmInfo.html?id=OSUC%20212291" xlink:type="simple">212291</ext-link>–<ext-link xmlns:xlink="http://www.w3.org/1999/xlink" ext-link-type="uri" xlink:href="http://hol.osu.edu/spmInfo.html?id=OSUC%20212293" xlink:type="simple">212293</ext-link>, <ext-link xmlns:xlink="http://www.w3.org/1999/xlink" ext-link-type="uri" xlink:href="http://hol.osu.edu/spmInfo.html?id=OSUC%20212297" xlink:type="simple">212297</ext-link>–<ext-link xmlns:xlink="http://www.w3.org/1999/xlink" ext-link-type="uri" xlink:href="http://hol.osu.edu/spmInfo.html?id=OSUC%20212298" xlink:type="simple">212298</ext-link>, <ext-link xmlns:xlink="http://www.w3.org/1999/xlink" ext-link-type="uri" xlink:href="http://hol.osu.edu/spmInfo.html?id=OSUC%20212301" xlink:type="simple">212301</ext-link>–<ext-link xmlns:xlink="http://www.w3.org/1999/xlink" ext-link-type="uri" xlink:href="http://hol.osu.edu/spmInfo.html?id=OSUC%20212305" xlink:type="simple">212305</ext-link>, <ext-link xmlns:xlink="http://www.w3.org/1999/xlink" ext-link-type="uri" xlink:href="http://hol.osu.edu/spmInfo.html?id=OSUC%20212307" xlink:type="simple">212307</ext-link>, <ext-link xmlns:xlink="http://www.w3.org/1999/xlink" ext-link-type="uri" xlink:href="http://hol.osu.edu/spmInfo.html?id=OSUC%20212314" xlink:type="simple">212314</ext-link>–<ext-link xmlns:xlink="http://www.w3.org/1999/xlink" ext-link-type="uri" xlink:href="http://hol.osu.edu/spmInfo.html?id=OSUC%20212318" xlink:type="simple">212318</ext-link>, <ext-link xmlns:xlink="http://www.w3.org/1999/xlink" ext-link-type="uri" xlink:href="http://hol.osu.edu/spmInfo.html?id=OSUC%20212321" xlink:type="simple">212321</ext-link>–<ext-link xmlns:xlink="http://www.w3.org/1999/xlink" ext-link-type="uri" xlink:href="http://hol.osu.edu/spmInfo.html?id=OSUC%20212322" xlink:type="simple">212322</ext-link>, <ext-link xmlns:xlink="http://www.w3.org/1999/xlink" ext-link-type="uri" xlink:href="http://hol.osu.edu/spmInfo.html?id=OSUC%20212324" xlink:type="simple">212324</ext-link>–<ext-link xmlns:xlink="http://www.w3.org/1999/xlink" ext-link-type="uri" xlink:href="http://hol.osu.edu/spmInfo.html?id=OSUC%20212326" xlink:type="simple">212326</ext-link>, <ext-link xmlns:xlink="http://www.w3.org/1999/xlink" ext-link-type="uri" xlink:href="http://hol.osu.edu/spmInfo.html?id=OSUC%20212329" xlink:type="simple">212329</ext-link>–<ext-link xmlns:xlink="http://www.w3.org/1999/xlink" ext-link-type="uri" xlink:href="http://hol.osu.edu/spmInfo.html?id=OSUC%20212336" xlink:type="simple">212336</ext-link>, <ext-link xmlns:xlink="http://www.w3.org/1999/xlink" ext-link-type="uri" xlink:href="http://hol.osu.edu/spmInfo.html?id=OSUC%20212368" xlink:type="simple">212368</ext-link>, <ext-link xmlns:xlink="http://www.w3.org/1999/xlink" ext-link-type="uri" xlink:href="http://hol.osu.edu/spmInfo.html?id=OSUC%20212383" xlink:type="simple">212383</ext-link>, <ext-link xmlns:xlink="http://www.w3.org/1999/xlink" ext-link-type="uri" xlink:href="http://hol.osu.edu/spmInfo.html?id=OSUC%20212385" xlink:type="simple">212385</ext-link>, <ext-link xmlns:xlink="http://www.w3.org/1999/xlink" ext-link-type="uri" xlink:href="http://hol.osu.edu/spmInfo.html?id=OSUC%20212387" xlink:type="simple">212387</ext-link>, <ext-link xmlns:xlink="http://www.w3.org/1999/xlink" ext-link-type="uri" xlink:href="http://hol.osu.edu/spmInfo.html?id=OSUC%20212389" xlink:type="simple">212389</ext-link>–<ext-link xmlns:xlink="http://www.w3.org/1999/xlink" ext-link-type="uri" xlink:href="http://hol.osu.edu/spmInfo.html?id=OSUC%20212391" xlink:type="simple">212391</ext-link>, <ext-link xmlns:xlink="http://www.w3.org/1999/xlink" ext-link-type="uri" xlink:href="http://hol.osu.edu/spmInfo.html?id=OSUC%20212418" xlink:type="simple">212418</ext-link>, <ext-link xmlns:xlink="http://www.w3.org/1999/xlink" ext-link-type="uri" xlink:href="http://hol.osu.edu/spmInfo.html?id=OSUC%20212428" xlink:type="simple">212428</ext-link>, <ext-link xmlns:xlink="http://www.w3.org/1999/xlink" ext-link-type="uri" xlink:href="http://hol.osu.edu/spmInfo.html?id=OSUC%20212430" xlink:type="simple">212430</ext-link>–<ext-link xmlns:xlink="http://www.w3.org/1999/xlink" ext-link-type="uri" xlink:href="http://hol.osu.edu/spmInfo.html?id=OSUC%20212431" xlink:type="simple">212431</ext-link>, <ext-link xmlns:xlink="http://www.w3.org/1999/xlink" ext-link-type="uri" xlink:href="http://hol.osu.edu/spmInfo.html?id=OSUC%20212437" xlink:type="simple">212437</ext-link>–<ext-link xmlns:xlink="http://www.w3.org/1999/xlink" ext-link-type="uri" xlink:href="http://hol.osu.edu/spmInfo.html?id=OSUC%20212439" xlink:type="simple">212439</ext-link>, <ext-link xmlns:xlink="http://www.w3.org/1999/xlink" ext-link-type="uri" xlink:href="http://hol.osu.edu/spmInfo.html?id=OSUC%20212447" xlink:type="simple">212447</ext-link>, <ext-link xmlns:xlink="http://www.w3.org/1999/xlink" ext-link-type="uri" xlink:href="http://hol.osu.edu/spmInfo.html?id=OSUC%20212601" xlink:type="simple">212601</ext-link>, <ext-link xmlns:xlink="http://www.w3.org/1999/xlink" ext-link-type="uri" xlink:href="http://hol.osu.edu/spmInfo.html?id=OSUC%20212652" xlink:type="simple">212652</ext-link>, <ext-link xmlns:xlink="http://www.w3.org/1999/xlink" ext-link-type="uri" xlink:href="http://hol.osu.edu/spmInfo.html?id=OSUC%20212656" xlink:type="simple">212656</ext-link>, <ext-link xmlns:xlink="http://www.w3.org/1999/xlink" ext-link-type="uri" xlink:href="http://hol.osu.edu/spmInfo.html?id=OSUC%20212660" xlink:type="simple">212660</ext-link>–<ext-link xmlns:xlink="http://www.w3.org/1999/xlink" ext-link-type="uri" xlink:href="http://hol.osu.edu/spmInfo.html?id=OSUC%20212664" xlink:type="simple">212664</ext-link>, <ext-link xmlns:xlink="http://www.w3.org/1999/xlink" ext-link-type="uri" xlink:href="http://hol.osu.edu/spmInfo.html?id=OSUC%20212666" xlink:type="simple">212666</ext-link>–<ext-link xmlns:xlink="http://www.w3.org/1999/xlink" ext-link-type="uri" xlink:href="http://hol.osu.edu/spmInfo.html?id=OSUC%20212668" xlink:type="simple">212668</ext-link>, <ext-link xmlns:xlink="http://www.w3.org/1999/xlink" ext-link-type="uri" xlink:href="http://hol.osu.edu/spmInfo.html?id=OSUC%20212671" xlink:type="simple">212671</ext-link>, <ext-link xmlns:xlink="http://www.w3.org/1999/xlink" ext-link-type="uri" xlink:href="http://hol.osu.edu/spmInfo.html?id=OSUC%20212673" xlink:type="simple">212673</ext-link>, <ext-link xmlns:xlink="http://www.w3.org/1999/xlink" ext-link-type="uri" xlink:href="http://hol.osu.edu/spmInfo.html?id=OSUC%20212675" xlink:type="simple">212675</ext-link>–<ext-link xmlns:xlink="http://www.w3.org/1999/xlink" ext-link-type="uri" xlink:href="http://hol.osu.edu/spmInfo.html?id=OSUC%20212682" xlink:type="simple">212682</ext-link>, <ext-link xmlns:xlink="http://www.w3.org/1999/xlink" ext-link-type="uri" xlink:href="http://hol.osu.edu/spmInfo.html?id=OSUC%20212745" xlink:type="simple">212745</ext-link>–<ext-link xmlns:xlink="http://www.w3.org/1999/xlink" ext-link-type="uri" xlink:href="http://hol.osu.edu/spmInfo.html?id=OSUC%20212746" xlink:type="simple">212746</ext-link>, <ext-link xmlns:xlink="http://www.w3.org/1999/xlink" ext-link-type="uri" xlink:href="http://hol.osu.edu/spmInfo.html?id=OSUC%20212748" xlink:type="simple">212748</ext-link>, <ext-link xmlns:xlink="http://www.w3.org/1999/xlink" ext-link-type="uri" xlink:href="http://hol.osu.edu/spmInfo.html?id=OSUC%20212750" xlink:type="simple">212750</ext-link>–<ext-link xmlns:xlink="http://www.w3.org/1999/xlink" ext-link-type="uri" xlink:href="http://hol.osu.edu/spmInfo.html?id=OSUC%20212752" xlink:type="simple">212752</ext-link>, <ext-link xmlns:xlink="http://www.w3.org/1999/xlink" ext-link-type="uri" xlink:href="http://hol.osu.edu/spmInfo.html?id=OSUC%20212754" xlink:type="simple">212754</ext-link>, <ext-link xmlns:xlink="http://www.w3.org/1999/xlink" ext-link-type="uri" xlink:href="http://hol.osu.edu/spmInfo.html?id=OSUC%20212759" xlink:type="simple">212759</ext-link>, <ext-link xmlns:xlink="http://www.w3.org/1999/xlink" ext-link-type="uri" xlink:href="http://hol.osu.edu/spmInfo.html?id=OSUC%20212765" xlink:type="simple">212765</ext-link>–<ext-link xmlns:xlink="http://www.w3.org/1999/xlink" ext-link-type="uri" xlink:href="http://hol.osu.edu/spmInfo.html?id=OSUC%20212766" xlink:type="simple">212766</ext-link>, <ext-link xmlns:xlink="http://www.w3.org/1999/xlink" ext-link-type="uri" xlink:href="http://hol.osu.edu/spmInfo.html?id=OSUC%20212769" xlink:type="simple">212769</ext-link>–<ext-link xmlns:xlink="http://www.w3.org/1999/xlink" ext-link-type="uri" xlink:href="http://hol.osu.edu/spmInfo.html?id=OSUC%20212770" xlink:type="simple">212770</ext-link>, <ext-link xmlns:xlink="http://www.w3.org/1999/xlink" ext-link-type="uri" xlink:href="http://hol.osu.edu/spmInfo.html?id=OSUC%20212772" xlink:type="simple">212772</ext-link>–<ext-link xmlns:xlink="http://www.w3.org/1999/xlink" ext-link-type="uri" xlink:href="http://hol.osu.edu/spmInfo.html?id=OSUC%20212774" xlink:type="simple">212774</ext-link>, <ext-link xmlns:xlink="http://www.w3.org/1999/xlink" ext-link-type="uri" xlink:href="http://hol.osu.edu/spmInfo.html?id=OSUC%20212856" xlink:type="simple">212856</ext-link>–<ext-link xmlns:xlink="http://www.w3.org/1999/xlink" ext-link-type="uri" xlink:href="http://hol.osu.edu/spmInfo.html?id=OSUC%20212857" xlink:type="simple">212857</ext-link>, <ext-link xmlns:xlink="http://www.w3.org/1999/xlink" ext-link-type="uri" xlink:href="http://hol.osu.edu/spmInfo.html?id=OSUC%20212863" xlink:type="simple">212863</ext-link>, <ext-link xmlns:xlink="http://www.w3.org/1999/xlink" ext-link-type="uri" xlink:href="http://hol.osu.edu/spmInfo.html?id=OSUC%20212865" xlink:type="simple">212865</ext-link>–<ext-link xmlns:xlink="http://www.w3.org/1999/xlink" ext-link-type="uri" xlink:href="http://hol.osu.edu/spmInfo.html?id=OSUC%20212867" xlink:type="simple">212867</ext-link>, <ext-link xmlns:xlink="http://www.w3.org/1999/xlink" ext-link-type="uri" xlink:href="http://hol.osu.edu/spmInfo.html?id=OSUC%20212869" xlink:type="simple">212869</ext-link>, <ext-link xmlns:xlink="http://www.w3.org/1999/xlink" ext-link-type="uri" xlink:href="http://hol.osu.edu/spmInfo.html?id=OSUC%20212875" xlink:type="simple">212875</ext-link>, <ext-link xmlns:xlink="http://www.w3.org/1999/xlink" ext-link-type="uri" xlink:href="http://hol.osu.edu/spmInfo.html?id=OSUC%20212878" xlink:type="simple">212878</ext-link>–<ext-link xmlns:xlink="http://www.w3.org/1999/xlink" ext-link-type="uri" xlink:href="http://hol.osu.edu/spmInfo.html?id=OSUC%20212881" xlink:type="simple">212881</ext-link>, <ext-link xmlns:xlink="http://www.w3.org/1999/xlink" ext-link-type="uri" xlink:href="http://hol.osu.edu/spmInfo.html?id=OSUC%20212883" xlink:type="simple">212883</ext-link>–<ext-link xmlns:xlink="http://www.w3.org/1999/xlink" ext-link-type="uri" xlink:href="http://hol.osu.edu/spmInfo.html?id=OSUC%20212885" xlink:type="simple">212885</ext-link>, <ext-link xmlns:xlink="http://www.w3.org/1999/xlink" ext-link-type="uri" xlink:href="http://hol.osu.edu/spmInfo.html?id=OSUC%20212888" xlink:type="simple">212888</ext-link>–<ext-link xmlns:xlink="http://www.w3.org/1999/xlink" ext-link-type="uri" xlink:href="http://hol.osu.edu/spmInfo.html?id=OSUC%20212889" xlink:type="simple">212889</ext-link>, <ext-link xmlns:xlink="http://www.w3.org/1999/xlink" ext-link-type="uri" xlink:href="http://hol.osu.edu/spmInfo.html?id=OSUC%20212913" xlink:type="simple">212913</ext-link>–<ext-link xmlns:xlink="http://www.w3.org/1999/xlink" ext-link-type="uri" xlink:href="http://hol.osu.edu/spmInfo.html?id=OSUC%20212915" xlink:type="simple">212915</ext-link>, <ext-link xmlns:xlink="http://www.w3.org/1999/xlink" ext-link-type="uri" xlink:href="http://hol.osu.edu/spmInfo.html?id=OSUC%20212917" xlink:type="simple">212917</ext-link>–<ext-link xmlns:xlink="http://www.w3.org/1999/xlink" ext-link-type="uri" xlink:href="http://hol.osu.edu/spmInfo.html?id=OSUC%20212918" xlink:type="simple">212918</ext-link>, <ext-link xmlns:xlink="http://www.w3.org/1999/xlink" ext-link-type="uri" xlink:href="http://hol.osu.edu/spmInfo.html?id=OSUC%20212922" xlink:type="simple">212922</ext-link>, <ext-link xmlns:xlink="http://www.w3.org/1999/xlink" ext-link-type="uri" xlink:href="http://hol.osu.edu/spmInfo.html?id=OSUC%20212927" xlink:type="simple">212927</ext-link>, <ext-link xmlns:xlink="http://www.w3.org/1999/xlink" ext-link-type="uri" xlink:href="http://hol.osu.edu/spmInfo.html?id=OSUC%20212978" xlink:type="simple">212978</ext-link>–<ext-link xmlns:xlink="http://www.w3.org/1999/xlink" ext-link-type="uri" xlink:href="http://hol.osu.edu/spmInfo.html?id=OSUC%20212979" xlink:type="simple">212979</ext-link>, <ext-link xmlns:xlink="http://www.w3.org/1999/xlink" ext-link-type="uri" xlink:href="http://hol.osu.edu/spmInfo.html?id=OSUC%20212981" xlink:type="simple">212981</ext-link>–<ext-link xmlns:xlink="http://www.w3.org/1999/xlink" ext-link-type="uri" xlink:href="http://hol.osu.edu/spmInfo.html?id=OSUC%20212982" xlink:type="simple">212982</ext-link>, <ext-link xmlns:xlink="http://www.w3.org/1999/xlink" ext-link-type="uri" xlink:href="http://hol.osu.edu/spmInfo.html?id=OSUC%20212984" xlink:type="simple">212984</ext-link>, <ext-link xmlns:xlink="http://www.w3.org/1999/xlink" ext-link-type="uri" xlink:href="http://hol.osu.edu/spmInfo.html?id=OSUC%20212986" xlink:type="simple">212986</ext-link>–<ext-link xmlns:xlink="http://www.w3.org/1999/xlink" ext-link-type="uri" xlink:href="http://hol.osu.edu/spmInfo.html?id=OSUC%20212991" xlink:type="simple">212991</ext-link>, <ext-link xmlns:xlink="http://www.w3.org/1999/xlink" ext-link-type="uri" xlink:href="http://hol.osu.edu/spmInfo.html?id=OSUC%20212994" xlink:type="simple">212994</ext-link>–<ext-link xmlns:xlink="http://www.w3.org/1999/xlink" ext-link-type="uri" xlink:href="http://hol.osu.edu/spmInfo.html?id=OSUC%20212999" xlink:type="simple">212999</ext-link>, <ext-link xmlns:xlink="http://www.w3.org/1999/xlink" ext-link-type="uri" xlink:href="http://hol.osu.edu/spmInfo.html?id=OSUC%20213114" xlink:type="simple">213114</ext-link>, <ext-link xmlns:xlink="http://www.w3.org/1999/xlink" ext-link-type="uri" xlink:href="http://hol.osu.edu/spmInfo.html?id=OSUC%20213129" xlink:type="simple">213129</ext-link>, <ext-link xmlns:xlink="http://www.w3.org/1999/xlink" ext-link-type="uri" xlink:href="http://hol.osu.edu/spmInfo.html?id=OSUC%20234667" xlink:type="simple">234667</ext-link>, <ext-link xmlns:xlink="http://www.w3.org/1999/xlink" ext-link-type="uri" xlink:href="http://hol.osu.edu/spmInfo.html?id=OSUC%20234669" xlink:type="simple">234669</ext-link>, <ext-link xmlns:xlink="http://www.w3.org/1999/xlink" ext-link-type="uri" xlink:href="http://hol.osu.edu/spmInfo.html?id=OSUC%20234674" xlink:type="simple">234674</ext-link>–<ext-link xmlns:xlink="http://www.w3.org/1999/xlink" ext-link-type="uri" xlink:href="http://hol.osu.edu/spmInfo.html?id=OSUC%20234675" xlink:type="simple">234675</ext-link>, <ext-link xmlns:xlink="http://www.w3.org/1999/xlink" ext-link-type="uri" xlink:href="http://hol.osu.edu/spmInfo.html?id=OSUC%20250729" xlink:type="simple">250729</ext-link> (CNCI); OSUC <ext-link xmlns:xlink="http://www.w3.org/1999/xlink" ext-link-type="uri" xlink:href="http://hol.osu.edu/spmInfo.html?id=OSUC%20250712" xlink:type="simple">250712</ext-link> (MZLU); OSUC <ext-link xmlns:xlink="http://www.w3.org/1999/xlink" ext-link-type="uri" xlink:href="http://hol.osu.edu/spmInfo.html?id=OSUC%20142596" xlink:type="simple">142596</ext-link>, <ext-link xmlns:xlink="http://www.w3.org/1999/xlink" ext-link-type="uri" xlink:href="http://hol.osu.edu/spmInfo.html?id=OSUC%20142598" xlink:type="simple">142598</ext-link>, <ext-link xmlns:xlink="http://www.w3.org/1999/xlink" ext-link-type="uri" xlink:href="http://hol.osu.edu/spmInfo.html?id=OSUC%20142603" xlink:type="simple">142603</ext-link>–<ext-link xmlns:xlink="http://www.w3.org/1999/xlink" ext-link-type="uri" xlink:href="http://hol.osu.edu/spmInfo.html?id=OSUC%20142604" xlink:type="simple">142604</ext-link>, <ext-link xmlns:xlink="http://www.w3.org/1999/xlink" ext-link-type="uri" xlink:href="http://hol.osu.edu/spmInfo.html?id=OSUC%20142607" xlink:type="simple">142607</ext-link>–<ext-link xmlns:xlink="http://www.w3.org/1999/xlink" ext-link-type="uri" xlink:href="http://hol.osu.edu/spmInfo.html?id=OSUC%20142615" xlink:type="simple">142615</ext-link>, <ext-link xmlns:xlink="http://www.w3.org/1999/xlink" ext-link-type="uri" xlink:href="http://hol.osu.edu/spmInfo.html?id=OSUC%20171686" xlink:type="simple">171686</ext-link>–<ext-link xmlns:xlink="http://www.w3.org/1999/xlink" ext-link-type="uri" xlink:href="http://hol.osu.edu/spmInfo.html?id=OSUC%20171687" xlink:type="simple">171687</ext-link>, <ext-link xmlns:xlink="http://www.w3.org/1999/xlink" ext-link-type="uri" xlink:href="http://hol.osu.edu/spmInfo.html?id=OSUC%20176244" xlink:type="simple">176244</ext-link>–<ext-link xmlns:xlink="http://www.w3.org/1999/xlink" ext-link-type="uri" xlink:href="http://hol.osu.edu/spmInfo.html?id=OSUC%20176248" xlink:type="simple">176248</ext-link>, <ext-link xmlns:xlink="http://www.w3.org/1999/xlink" ext-link-type="uri" xlink:href="http://hol.osu.edu/spmInfo.html?id=OSUC%20211672" xlink:type="simple">211672</ext-link>–<ext-link xmlns:xlink="http://www.w3.org/1999/xlink" ext-link-type="uri" xlink:href="http://hol.osu.edu/spmInfo.html?id=OSUC%20211673" xlink:type="simple">211673</ext-link>, <ext-link xmlns:xlink="http://www.w3.org/1999/xlink" ext-link-type="uri" xlink:href="http://hol.osu.edu/spmInfo.html?id=OSUC%20211685" xlink:type="simple">211685</ext-link>, <ext-link xmlns:xlink="http://www.w3.org/1999/xlink" ext-link-type="uri" xlink:href="http://hol.osu.edu/spmInfo.html?id=OSUC%20212388" xlink:type="simple">212388</ext-link>, <ext-link xmlns:xlink="http://www.w3.org/1999/xlink" ext-link-type="uri" xlink:href="http://hol.osu.edu/spmInfo.html?id=OSUC%20213609" xlink:type="simple">213609</ext-link>, <ext-link xmlns:xlink="http://www.w3.org/1999/xlink" ext-link-type="uri" xlink:href="http://hol.osu.edu/spmInfo.html?id=OSUC%20213623" xlink:type="simple">213623</ext-link>–<ext-link xmlns:xlink="http://www.w3.org/1999/xlink" ext-link-type="uri" xlink:href="http://hol.osu.edu/spmInfo.html?id=OSUC%20213633" xlink:type="simple">213633</ext-link>, <ext-link xmlns:xlink="http://www.w3.org/1999/xlink" ext-link-type="uri" xlink:href="http://hol.osu.edu/spmInfo.html?id=OSUC%20222121" xlink:type="simple">222121</ext-link>–<ext-link xmlns:xlink="http://www.w3.org/1999/xlink" ext-link-type="uri" xlink:href="http://hol.osu.edu/spmInfo.html?id=OSUC%20222127" xlink:type="simple">222127</ext-link>, <ext-link xmlns:xlink="http://www.w3.org/1999/xlink" ext-link-type="uri" xlink:href="http://hol.osu.edu/spmInfo.html?id=OSUC%20222131" xlink:type="simple">222131</ext-link>, <ext-link xmlns:xlink="http://www.w3.org/1999/xlink" ext-link-type="uri" xlink:href="http://hol.osu.edu/spmInfo.html?id=OSUC%20222135" xlink:type="simple">222135</ext-link>, <ext-link xmlns:xlink="http://www.w3.org/1999/xlink" ext-link-type="uri" xlink:href="http://hol.osu.edu/spmInfo.html?id=OSUC%20222303" xlink:type="simple">222303</ext-link>–<ext-link xmlns:xlink="http://www.w3.org/1999/xlink" ext-link-type="uri" xlink:href="http://hol.osu.edu/spmInfo.html?id=OSUC%20222309" xlink:type="simple">222309</ext-link>, <ext-link xmlns:xlink="http://www.w3.org/1999/xlink" ext-link-type="uri" xlink:href="http://hol.osu.edu/spmInfo.html?id=OSUC%20234719" xlink:type="simple">234719</ext-link>, <ext-link xmlns:xlink="http://www.w3.org/1999/xlink" ext-link-type="uri" xlink:href="http://hol.osu.edu/spmInfo.html?id=OSUC%20234721" xlink:type="simple">234721</ext-link>–<ext-link xmlns:xlink="http://www.w3.org/1999/xlink" ext-link-type="uri" xlink:href="http://hol.osu.edu/spmInfo.html?id=OSUC%20234723" xlink:type="simple">234723</ext-link>, <ext-link xmlns:xlink="http://www.w3.org/1999/xlink" ext-link-type="uri" xlink:href="http://hol.osu.edu/spmInfo.html?id=OSUC%20234725" xlink:type="simple">234725</ext-link>, <ext-link xmlns:xlink="http://www.w3.org/1999/xlink" ext-link-type="uri" xlink:href="http://hol.osu.edu/spmInfo.html?id=OSUC%20234728" xlink:type="simple">234728</ext-link>–<ext-link xmlns:xlink="http://www.w3.org/1999/xlink" ext-link-type="uri" xlink:href="http://hol.osu.edu/spmInfo.html?id=OSUC%20234730" xlink:type="simple">234730</ext-link>, <ext-link xmlns:xlink="http://www.w3.org/1999/xlink" ext-link-type="uri" xlink:href="http://hol.osu.edu/spmInfo.html?id=OSUC%20244041" xlink:type="simple">244041</ext-link>–<ext-link xmlns:xlink="http://www.w3.org/1999/xlink" ext-link-type="uri" xlink:href="http://hol.osu.edu/spmInfo.html?id=OSUC%20244045" xlink:type="simple">244045</ext-link>, <ext-link xmlns:xlink="http://www.w3.org/1999/xlink" ext-link-type="uri" xlink:href="http://hol.osu.edu/spmInfo.html?id=OSUC%20244202" xlink:type="simple">244202</ext-link>, <ext-link xmlns:xlink="http://www.w3.org/1999/xlink" ext-link-type="uri" xlink:href="http://hol.osu.edu/spmInfo.html?id=OSUC%20250735" xlink:type="simple">250735</ext-link>–<ext-link xmlns:xlink="http://www.w3.org/1999/xlink" ext-link-type="uri" xlink:href="http://hol.osu.edu/spmInfo.html?id=OSUC%20250736" xlink:type="simple">250736</ext-link>, <ext-link xmlns:xlink="http://www.w3.org/1999/xlink" ext-link-type="uri" xlink:href="http://hol.osu.edu/spmInfo.html?id=OSUC%20250976" xlink:type="simple">250976</ext-link>, <ext-link xmlns:xlink="http://www.w3.org/1999/xlink" ext-link-type="uri" xlink:href="http://hol.osu.edu/spmInfo.html?id=OSUC%20250978" xlink:type="simple">250978</ext-link>, <ext-link xmlns:xlink="http://www.w3.org/1999/xlink" ext-link-type="uri" xlink:href="http://hol.osu.edu/spmInfo.html?id=OSUC%20250981" xlink:type="simple">250981</ext-link> (OSUC); OSUC <ext-link xmlns:xlink="http://www.w3.org/1999/xlink" ext-link-type="uri" xlink:href="http://hol.osu.edu/spmInfo.html?id=OSUC%20213535" xlink:type="simple">213535</ext-link>, <ext-link xmlns:xlink="http://www.w3.org/1999/xlink" ext-link-type="uri" xlink:href="http://hol.osu.edu/spmInfo.html?id=OSUC%20213661" xlink:type="simple">213661</ext-link> (SAMC); OSUC <ext-link xmlns:xlink="http://www.w3.org/1999/xlink" ext-link-type="uri" xlink:href="http://hol.osu.edu/spmInfo.html?id=OSUC%20213330" xlink:type="simple">213330</ext-link>, <ext-link xmlns:xlink="http://www.w3.org/1999/xlink" ext-link-type="uri" xlink:href="http://hol.osu.edu/spmInfo.html?id=OSUC%20213334" xlink:type="simple">213334</ext-link>, <ext-link xmlns:xlink="http://www.w3.org/1999/xlink" ext-link-type="uri" xlink:href="http://hol.osu.edu/spmInfo.html?id=OSUC%20213343" xlink:type="simple">213343</ext-link>, <ext-link xmlns:xlink="http://www.w3.org/1999/xlink" ext-link-type="uri" xlink:href="http://hol.osu.edu/spmInfo.html?id=OSUC%20213347" xlink:type="simple">213347</ext-link>, <ext-link xmlns:xlink="http://www.w3.org/1999/xlink" ext-link-type="uri" xlink:href="http://hol.osu.edu/spmInfo.html?id=OSUC%20213356" xlink:type="simple">213356</ext-link>, <ext-link xmlns:xlink="http://www.w3.org/1999/xlink" ext-link-type="uri" xlink:href="http://hol.osu.edu/spmInfo.html?id=OSUC%20213363" xlink:type="simple">213363</ext-link>, <ext-link xmlns:xlink="http://www.w3.org/1999/xlink" ext-link-type="uri" xlink:href="http://hol.osu.edu/spmInfo.html?id=OSUC%20213379" xlink:type="simple">213379</ext-link>, <ext-link xmlns:xlink="http://www.w3.org/1999/xlink" ext-link-type="uri" xlink:href="http://hol.osu.edu/spmInfo.html?id=OSUC%20213382" xlink:type="simple">213382</ext-link>, <ext-link xmlns:xlink="http://www.w3.org/1999/xlink" ext-link-type="uri" xlink:href="http://hol.osu.edu/spmInfo.html?id=OSUC%20213384" xlink:type="simple">213384</ext-link>, <ext-link xmlns:xlink="http://www.w3.org/1999/xlink" ext-link-type="uri" xlink:href="http://hol.osu.edu/spmInfo.html?id=OSUC%20213397" xlink:type="simple">213397</ext-link>, <ext-link xmlns:xlink="http://www.w3.org/1999/xlink" ext-link-type="uri" xlink:href="http://hol.osu.edu/spmInfo.html?id=OSUC%20213402" xlink:type="simple">213402</ext-link>–<ext-link xmlns:xlink="http://www.w3.org/1999/xlink" ext-link-type="uri" xlink:href="http://hol.osu.edu/spmInfo.html?id=OSUC%20213403" xlink:type="simple">213403</ext-link>, <ext-link xmlns:xlink="http://www.w3.org/1999/xlink" ext-link-type="uri" xlink:href="http://hol.osu.edu/spmInfo.html?id=OSUC%20213415" xlink:type="simple">213415</ext-link>, <ext-link xmlns:xlink="http://www.w3.org/1999/xlink" ext-link-type="uri" xlink:href="http://hol.osu.edu/spmInfo.html?id=OSUC%20213435" xlink:type="simple">213435</ext-link>–<ext-link xmlns:xlink="http://www.w3.org/1999/xlink" ext-link-type="uri" xlink:href="http://hol.osu.edu/spmInfo.html?id=OSUC%20213436" xlink:type="simple">213436</ext-link>, <ext-link xmlns:xlink="http://www.w3.org/1999/xlink" ext-link-type="uri" xlink:href="http://hol.osu.edu/spmInfo.html?id=OSUC%20213441" xlink:type="simple">213441</ext-link>, <ext-link xmlns:xlink="http://www.w3.org/1999/xlink" ext-link-type="uri" xlink:href="http://hol.osu.edu/spmInfo.html?id=OSUC%20213448" xlink:type="simple">213448</ext-link>, <ext-link xmlns:xlink="http://www.w3.org/1999/xlink" ext-link-type="uri" xlink:href="http://hol.osu.edu/spmInfo.html?id=OSUC%20213456" xlink:type="simple">213456</ext-link>–<!--PageBreak--><ext-link xmlns:xlink="http://www.w3.org/1999/xlink" ext-link-type="uri" xlink:href="http://hol.osu.edu/spmInfo.html?id=OSUC%20213459" xlink:type="simple">213459</ext-link>, <ext-link xmlns:xlink="http://www.w3.org/1999/xlink" ext-link-type="uri" xlink:href="http://hol.osu.edu/spmInfo.html?id=OSUC%20213471" xlink:type="simple">213471</ext-link>–<ext-link xmlns:xlink="http://www.w3.org/1999/xlink" ext-link-type="uri" xlink:href="http://hol.osu.edu/spmInfo.html?id=OSUC%20213472" xlink:type="simple">213472</ext-link>, <ext-link xmlns:xlink="http://www.w3.org/1999/xlink" ext-link-type="uri" xlink:href="http://hol.osu.edu/spmInfo.html?id=OSUC%20213478" xlink:type="simple">213478</ext-link>, <ext-link xmlns:xlink="http://www.w3.org/1999/xlink" ext-link-type="uri" xlink:href="http://hol.osu.edu/spmInfo.html?id=OSUC%20213484" xlink:type="simple">213484</ext-link>, <ext-link xmlns:xlink="http://www.w3.org/1999/xlink" ext-link-type="uri" xlink:href="http://hol.osu.edu/spmInfo.html?id=OSUC%20213490" xlink:type="simple">213490</ext-link>, <ext-link xmlns:xlink="http://www.w3.org/1999/xlink" ext-link-type="uri" xlink:href="http://hol.osu.edu/spmInfo.html?id=OSUC%20214381" xlink:type="simple">214381</ext-link> (SANC). <bold>TANZANIA</bold>: 1 female, 1 male, OSUC <ext-link xmlns:xlink="http://www.w3.org/1999/xlink" ext-link-type="uri" xlink:href="http://hol.osu.edu/spmInfo.html?id=OSUC%20212972" xlink:type="simple">212972</ext-link>, <ext-link xmlns:xlink="http://www.w3.org/1999/xlink" ext-link-type="uri" xlink:href="http://hol.osu.edu/spmInfo.html?id=OSUC%20250952" xlink:type="simple">250952</ext-link> (CNCI). <bold>YEMEN</bold>: 2 females, OSUC <ext-link xmlns:xlink="http://www.w3.org/1999/xlink" ext-link-type="uri" xlink:href="http://hol.osu.edu/spmInfo.html?id=OSUC%20212492" xlink:type="simple">212492</ext-link>, <ext-link xmlns:xlink="http://www.w3.org/1999/xlink" ext-link-type="uri" xlink:href="http://hol.osu.edu/spmInfo.html?id=OSUC%20212948" xlink:type="simple">212948</ext-link> (CNCI). <bold>ZIMBABWE</bold>: 12 females, OSUC <ext-link xmlns:xlink="http://www.w3.org/1999/xlink" ext-link-type="uri" xlink:href="http://hol.osu.edu/spmInfo.html?id=OSUC%20212102" xlink:type="simple">212102</ext-link>–<ext-link xmlns:xlink="http://www.w3.org/1999/xlink" ext-link-type="uri" xlink:href="http://hol.osu.edu/spmInfo.html?id=OSUC%20212103" xlink:type="simple">212103</ext-link>, <ext-link xmlns:xlink="http://www.w3.org/1999/xlink" ext-link-type="uri" xlink:href="http://hol.osu.edu/spmInfo.html?id=OSUC%20212105" xlink:type="simple">212105</ext-link>, <ext-link xmlns:xlink="http://www.w3.org/1999/xlink" ext-link-type="uri" xlink:href="http://hol.osu.edu/spmInfo.html?id=OSUC%20212112" xlink:type="simple">212112</ext-link>, <ext-link xmlns:xlink="http://www.w3.org/1999/xlink" ext-link-type="uri" xlink:href="http://hol.osu.edu/spmInfo.html?id=OSUC%20212214" xlink:type="simple">212214</ext-link>, <ext-link xmlns:xlink="http://www.w3.org/1999/xlink" ext-link-type="uri" xlink:href="http://hol.osu.edu/spmInfo.html?id=OSUC%20212220" xlink:type="simple">212220</ext-link>, <ext-link xmlns:xlink="http://www.w3.org/1999/xlink" ext-link-type="uri" xlink:href="http://hol.osu.edu/spmInfo.html?id=OSUC%20212229" xlink:type="simple">212229</ext-link>, <ext-link xmlns:xlink="http://www.w3.org/1999/xlink" ext-link-type="uri" xlink:href="http://hol.osu.edu/spmInfo.html?id=OSUC%20212402" xlink:type="simple">212402</ext-link>, <ext-link xmlns:xlink="http://www.w3.org/1999/xlink" ext-link-type="uri" xlink:href="http://hol.osu.edu/spmInfo.html?id=OSUC%20212414" xlink:type="simple">212414</ext-link>, <ext-link xmlns:xlink="http://www.w3.org/1999/xlink" ext-link-type="uri" xlink:href="http://hol.osu.edu/spmInfo.html?id=OSUC%20213040" xlink:type="simple">213040</ext-link>, <ext-link xmlns:xlink="http://www.w3.org/1999/xlink" ext-link-type="uri" xlink:href="http://hol.osu.edu/spmInfo.html?id=OSUC%20213214" xlink:type="simple">213214</ext-link>, <ext-link xmlns:xlink="http://www.w3.org/1999/xlink" ext-link-type="uri" xlink:href="http://hol.osu.edu/spmInfo.html?id=OSUC%20213217" xlink:type="simple">213217</ext-link> (CNCI).</p></tp:treatment-sec><tp:treatment-sec sec-type="Comments"><title>Comments.</title><p><italic><tp:taxon-name>Scelio ipomeae</tp:taxon-name></italic> is a widespread species and one of the most abundant in collections. The species exhibits relatively large variation in size, but large and small individuals are easily diagnosable. The S3 felt field is generally somewhat narrower than in other species. The coloration throughout (yellow scape, brown head and mesosoma, orange metasoma with brown T5–T6) is remarkably constant for all but the short series of atypical specimens discussed below. The sculpture of the dorsal head is often somewhat obliterated.</p><p>We include several atypical specimens in <italic><tp:taxon-name>Scelio ipomeae</tp:taxon-name></italic>. Three specimens from Yemen (OSUC <ext-link xmlns:xlink="http://www.w3.org/1999/xlink" ext-link-type="uri" xlink:href="http://hol.osu.edu/spmInfo.html?id=OSUC%20212948" xlink:type="simple">212948</ext-link>, <ext-link xmlns:xlink="http://www.w3.org/1999/xlink" ext-link-type="uri" xlink:href="http://hol.osu.edu/spmInfo.html?id=OSUC%20212341" xlink:type="simple">212341</ext-link>, <ext-link xmlns:xlink="http://www.w3.org/1999/xlink" ext-link-type="uri" xlink:href="http://hol.osu.edu/spmInfo.html?id=OSUC%20212492" xlink:type="simple">212492</ext-link>) have the metasoma yellow throughout but otherwise match well. They are all smaller than individuals of <italic><tp:taxon-name>Scelio aurantium</tp:taxon-name></italic>, which has a similarly colored metasoma, and have the occipital carina complete (vs. broadly obliterated). Two individuals from Kenya (OSUC <ext-link xmlns:xlink="http://www.w3.org/1999/xlink" ext-link-type="uri" xlink:href="http://hol.osu.edu/spmInfo.html?id=OSUC%20224094" xlink:type="simple">224094</ext-link>, <ext-link xmlns:xlink="http://www.w3.org/1999/xlink" ext-link-type="uri" xlink:href="http://hol.osu.edu/spmInfo.html?id=OSUC%20214118" xlink:type="simple">214118</ext-link>) have dark coloration as in <italic><tp:taxon-name>Scelio impostor</tp:taxon-name></italic> (brown metasoma), but the genal pilosity and head shape matches well with the core series. A third individual from Kenya (OSUC <ext-link xmlns:xlink="http://www.w3.org/1999/xlink" ext-link-type="uri" xlink:href="http://hol.osu.edu/spmInfo.html?id=OSUC%20244095" xlink:type="simple">244095</ext-link>) has a pictate fore wing, with a white band just past the apical extent of the stigmal vein. A smaller individual from Mozambique (OSUC <ext-link xmlns:xlink="http://www.w3.org/1999/xlink" ext-link-type="uri" xlink:href="http://hol.osu.edu/spmInfo.html?id=OSUC%20213103" xlink:type="simple">213103</ext-link>) has a more ovoid head and slightly sparser setae than typical.</p></tp:treatment-sec><tp:treatment-sec><!--Section generated to contain objects referenced in tp:taxon-treatment.--><fig id="F1" position="float" orientation="portrait"><label>Figures 1–6.</label><caption><p><xref ref-type="fn" rid="FN114"><sup>114</sup></xref> Female, propodeum, dorsal view. <bold>1</bold> <italic><tp:taxon-name>Scelio zolotarevskyi</tp:taxon-name></italic> Ferrière (OSUC <ext-link xmlns:xlink="http://www.w3.org/1999/xlink" ext-link-type="uri" xlink:href="http://hol.osu.edu/spmInfo.html?id=OSUC%20212373" xlink:type="simple">212373</ext-link>) <bold>2</bold> <italic><tp:taxon-name>Scelio aphares</tp:taxon-name></italic> sp. n. (OSUC <ext-link xmlns:xlink="http://www.w3.org/1999/xlink" ext-link-type="uri" xlink:href="http://hol.osu.edu/spmInfo.html?id=OSUC%2021364" xlink:type="simple">21364</ext-link>) <bold>3</bold> <italic><tp:taxon-name>Scelio simoni</tp:taxon-name></italic> sp. n. (OSUC <ext-link xmlns:xlink="http://www.w3.org/1999/xlink" ext-link-type="uri" xlink:href="http://hol.osu.edu/spmInfo.html?id=OSUC%20213634" xlink:type="simple">213634</ext-link>) <bold>4</bold> <italic><tp:taxon-name>Scelio nitens</tp:taxon-name></italic> Brues (OSUC <ext-link xmlns:xlink="http://www.w3.org/1999/xlink" ext-link-type="uri" xlink:href="http://hol.osu.edu/spmInfo.html?id=OSUC%20212091" xlink:type="simple">212091</ext-link>) <bold>5</bold> <italic><tp:taxon-name>Scelio tritus</tp:taxon-name></italic> sp. n. (CASENT <ext-link xmlns:xlink="http://www.w3.org/1999/xlink" ext-link-type="uri" xlink:href="http://hol.osu.edu/spmInfo.html?id=CASENT%202134010" xlink:type="simple">2134010</ext-link>) <bold>6</bold> <italic><tp:taxon-name>Scelio ipomeae</tp:taxon-name></italic> Risbec (OSUC <ext-link xmlns:xlink="http://www.w3.org/1999/xlink" ext-link-type="uri" xlink:href="http://hol.osu.edu/spmInfo.html?id=OSUC%20213627" xlink:type="simple">213627</ext-link>). <italic>n</italic>, notch; <italic>pa</italic>, propodeal angle; <italic>qp</italic>: quadrate plate. Scale bars in millimeters.</p></caption><graphic xmlns:xlink="http://www.w3.org/1999/xlink" xlink:href="ZooKeys-380-001-g001.jpg" position="float" orientation="portrait" xlink:type="simple"/></fig><fig id="F2" position="float" orientation="portrait"><label>Figures 7–12.</label><caption><p><xref ref-type="fn" rid="FN115"><sup>115</sup></xref> Female, metapleuron, lateral view. <bold>7</bold> <italic><tp:taxon-name>Scelio afer</tp:taxon-name></italic> (Kieffer) (OSUC <ext-link xmlns:xlink="http://www.w3.org/1999/xlink" ext-link-type="uri" xlink:href="http://hol.osu.edu/spmInfo.html?id=OSUC%20212366" xlink:type="simple">212366</ext-link>) <bold>8</bold> <italic><tp:taxon-name>Scelio taylori</tp:taxon-name></italic> Nixon (OSUC <ext-link xmlns:xlink="http://www.w3.org/1999/xlink" ext-link-type="uri" xlink:href="http://hol.osu.edu/spmInfo.html?id=OSUC%20213533" xlink:type="simple">213533</ext-link>) <bold>9</bold> <italic><tp:taxon-name>Scelio ipomeae</tp:taxon-name></italic> Risbec (OSUC <ext-link xmlns:xlink="http://www.w3.org/1999/xlink" ext-link-type="uri" xlink:href="http://hol.osu.edu/spmInfo.html?id=OSUC%20213040" xlink:type="simple">213040</ext-link>) <bold>10</bold> <italic><tp:taxon-name>Scelio simoni</tp:taxon-name></italic> sp. n. (OSUC <ext-link xmlns:xlink="http://www.w3.org/1999/xlink" ext-link-type="uri" xlink:href="http://hol.osu.edu/spmInfo.html?id=OSUC%20250874" xlink:type="simple">250874</ext-link>) <bold>11</bold> <italic><tp:taxon-name>Scelio parkeri</tp:taxon-name></italic> sp. n. (CASENT <ext-link xmlns:xlink="http://www.w3.org/1999/xlink" ext-link-type="uri" xlink:href="http://hol.osu.edu/spmInfo.html?id=CASENT%202042035" xlink:type="simple">2042035</ext-link>) <bold>12</bold> <italic><tp:taxon-name>Scelio effervesco</tp:taxon-name></italic> sp. n. (CASENT <ext-link xmlns:xlink="http://www.w3.org/1999/xlink" ext-link-type="uri" xlink:href="http://hol.osu.edu/spmInfo.html?id=CASENT%202134281" xlink:type="simple">2134281</ext-link>). <italic>vil</italic>, villus. Scale bars in millimeters.</p></caption><graphic xmlns:xlink="http://www.w3.org/1999/xlink" xlink:href="ZooKeys-380-001-g002.jpg" position="float" orientation="portrait" xlink:type="simple"/></fig><fn-group><fn id="FN114"><p>114	<ext-link xmlns:xlink="http://www.w3.org/1999/xlink" ext-link-type="uri" xlink:href="http://morphbank.net/?id=787864" xlink:type="simple">http://morphbank.net/?id=787864</ext-link></p></fn><fn id="FN115"><p>115	<ext-link xmlns:xlink="http://www.w3.org/1999/xlink" ext-link-type="uri" xlink:href="http://morphbank.net/?id=787865" xlink:type="simple">http://morphbank.net/?id=787865</ext-link></p></fn><fn id="FN158"><p>158	<ext-link xmlns:xlink="http://www.w3.org/1999/xlink" ext-link-type="uri" xlink:href="http://morphbank.net/?id=787876" xlink:type="simple">http://morphbank.net/?id=787876</ext-link></p></fn><fn id="FN59"><p>59	<ext-link xmlns:xlink="http://www.w3.org/1999/xlink" ext-link-type="uri" xlink:href="http://morphbank.net/?id=787822" xlink:type="simple">http://morphbank.net/?id=787822</ext-link></p></fn><fn id="FN107"><p>107	<ext-link xmlns:xlink="http://www.w3.org/1999/xlink" ext-link-type="uri" xlink:href="http://lsid.tdwg.org/urn:lsid:biosci.ohio-state.edu:osuc_pubs:1079" xlink:type="simple">http://lsid.tdwg.org/urn:lsid:biosci.ohio-state.edu:osuc_pubs:1079</ext-link></p></fn></fn-group></tp:treatment-sec><ref-list><ref id="B27"><mixed-citation xmlns:xlink="http://www.w3.org/1999/xlink" xlink:type="simple"><person-group><name name-style="western"><surname>Risbec</surname><given-names>J</given-names></name></person-group> (<year>1954</year>) <article-title>Chalcidoïdes et Proctotrupides de l’Afrique tropicale française</article-title> (<supplement>4e Supplement</supplement>). <source>Bulletin de l’Institut Français d’Afrique Noire</source> (<volume-series>A</volume-series>) <volume>16</volume>: <fpage>1035</fpage>–<lpage>1092</lpage>. <comment><xref ref-type="fn" rid="FN107"><sup>107</sup></xref></comment></mixed-citation></ref></ref-list></tp:taxon-treatment>
