# Supplementary material for: Monograph of the Afrotropical species of Scelio Latreille (Hymenoptera, Platygastridae), egg parasitoids of acridid grasshoppers (Orthoptera, Acrididae)
Source: Zookeys. 2014 Feb 17;(380):1–188. doi: 10.3897/zookeys.380.5755 (PMC3950483; doi:10.3897/zookeys.380.5755)
Supplement: XML Treatment for Scelio somaliensis [file zookeys.380.5755-treatment40.xml]

<!DOCTYPE tp:taxon-treatment
  PUBLIC "-//TaxonX//DTD Taxonomic Treatment Publishing DTD v0 20100105//EN" "tax-treatment-NSO.dtd">
<tp:taxon-treatment xmlns:tp="http://www.plazi.org/taxpub"><tp:treatment-meta><mixed-citation publication-type="journal"><person-group><name><surname>Yoder</surname><given-names>Matthew J.</given-names></name><name><surname>Valerio</surname><given-names>Alejandro A.</given-names></name><name><surname>Polaszek</surname><given-names>Andrew</given-names></name><name><surname>van Noort</surname><given-names>Simon</given-names></name><name><surname>Masner</surname><given-names>Lubomír</given-names></name><name><surname>Johnson</surname><given-names>Norman F.</given-names></name></person-group><article-title>Monograph of the Afrotropical species of <italic>Scelio</italic> Latreille (Hymenoptera, Platygastridae), egg parasitoids of acridid grasshoppers (Orthoptera, Acrididae)</article-title><source>Zookeys</source><day>17</day><month>2</month><year>2014</year><volume>2014</volume><issue>380</issue><fpage>1</fpage><lpage>188</lpage><pub-id pub-id-type="doi">10.3897/zookeys.380.5755</pub-id></mixed-citation></tp:treatment-meta><tp:nomenclature><tp:taxon-name>
                            <tp:taxon-name-part taxon-name-part-type="genus">Scelio</tp:taxon-name-part>
                            <tp:taxon-name-part taxon-name-part-type="species">somaliensis</tp:taxon-name-part>
                            <object-id xmlns:xlink="http://www.w3.org/1999/xlink" xlink:type="simple">http://zoobank.org/FF4FD874-394B-4A1D-ACC7-C7DEA0677E91</object-id>
                            <object-id xmlns:xlink="http://www.w3.org/1999/xlink" xlink:type="simple">urn:lsid:biosci.ohio-state.edu:osuc_concepts:244753</object-id>
                            <object-id xmlns:xlink="http://www.w3.org/1999/xlink" xlink:type="simple">http://species-id.net/wiki/Scelio_somaliensis</object-id>
                        </tp:taxon-name><tp:taxon-authority>Yoder</tp:taxon-authority><tp:taxon-status xmlns:xlink="http://www.w3.org/1999/xlink" xlink:type="simple">sp. n.</tp:taxon-status><xref ref-type="fig" rid="F47">Figures 275–280</xref><xref ref-type="fn" rid="FN61">; Morphbank <sup>61</sup></xref></tp:nomenclature><tp:treatment-sec sec-type="Description"><title>Description.</title><p>Female body length: 2.86 mm (n=1). Color of scape in female: yellow. Surface of dorsal head in female: covered throughout with very fine sculpture. Occipital carina in female: percurrent. Profile of posterior margin of head in lateral view: evenly arcuate, head appearing lenticular. Width of genal setae: thick. Shape of medial anteclypeus in female: narrow, strip like, truncate apically. Surface of mandible base in female: with fine reticulate sculpture. Form of mesosoma in female: compact, with propodeal shelf short very strongly sloped and barely visible in dorsal view. Surface of pronotal nucha in female: sculptured throughout. Transverse pronotal carina in female: percurrent, not interrupted medially. Shape of mesoscutellum: semicircular to weakly transverse, evenly rounded posteriorly. Surface of propodeal nucha in female: smooth throughout. Surface of propodeal shelf in female: sculptured throughout. Color of metasoma in female: brown. Sculpture of T6: finely longitudinally striae.</p></tp:treatment-sec><tp:treatment-sec sec-type="Diagnosis"><title>Diagnosis.</title><p>This species is most similar to <italic><tp:taxon-name>Scelio ntchisii</tp:taxon-name></italic> which shares the similarly shaped compact mesosoma and percurrent transverse pronotal carina. It differs in the fine longitudinal sculpture of T6 (coarsely reticulate in <italic><tp:taxon-name>Scelio ntchisii</tp:taxon-name></italic>) and the yellow scape (brown in <italic><tp:taxon-name>Scelio ntchisii</tp:taxon-name></italic>).</p><fig id="F47" position="float" orientation="portrait"><label>Figures 275–280.</label><caption><p><xref ref-type="fn" rid="FN160"><sup>160</sup></xref> <italic><tp:taxon-name>Scelio somaliensis</tp:taxon-name></italic> sp. n., holotype female (OSUC <ext-link xmlns:xlink="http://www.w3.org/1999/xlink" ext-link-type="uri" xlink:href="http://hol.osu.edu/spmInfo.html?id=OSUC%20212608" xlink:type="simple">212608</ext-link>). <bold>275</bold> Habitus, dorsal view <bold>276</bold> Habitus, lateral view <bold>277</bold> Head and mesosoma, dorsal view <bold>278</bold> Head and mesosoma, lateral view <bold>279</bold> Head, anterior view <bold>280</bold> Mouthparts, anterior view. Scale bars in millimeters.</p></caption><graphic xmlns:xlink="http://www.w3.org/1999/xlink" xlink:href="ZooKeys-380-001-g047.jpg" position="float" orientation="portrait" xlink:type="simple"/></fig></tp:treatment-sec><tp:treatment-sec sec-type="Etymology"><title>Etymology.</title><p>The epithet is used as an adjective derived from the country of the type locality.</p></tp:treatment-sec><tp:treatment-sec sec-type="Link to distribution map"><title>Link to distribution map.</title><p><ext-link xmlns:xlink="http://www.w3.org/1999/xlink" ext-link-type="uri" xlink:href="http://hol.osu.edu/map-large.html?id=244753" xlink:type="simple">http://hol.osu.edu/map-large.html?id=244753</ext-link></p></tp:treatment-sec><tp:treatment-sec sec-type="Material examined"><title>Material examined.</title><p><italic>Holotype</italic>, female: <bold>SOMALIA</bold>: Mogadishu, Shabelle (Shabelli) Valley, Afgooye (Afgoi), 25.V–31.V.1979, malaise trap, F. Bin, OSUC <ext-link xmlns:xlink="http://www.w3.org/1999/xlink" ext-link-type="uri" xlink:href="http://hol.osu.edu/spmInfo.html?id=OSUC%20212608" xlink:type="simple">212608</ext-link> (deposited in CNCI).</p></tp:treatment-sec><tp:treatment-sec><!--Section generated to contain objects referenced in tp:taxon-treatment.--><fn-group><fn id="FN160"><p>160	<ext-link xmlns:xlink="http://www.w3.org/1999/xlink" ext-link-type="uri" xlink:href="http://morphbank.net/?id=787826" xlink:type="simple">http://morphbank.net/?id=787826</ext-link></p></fn><fn id="FN61"><p>61	<ext-link xmlns:xlink="http://www.w3.org/1999/xlink" ext-link-type="uri" xlink:href="http://morphbank.net/?id=787826" xlink:type="simple">http://morphbank.net/?id=787826</ext-link></p></fn></fn-group></tp:treatment-sec></tp:taxon-treatment>
