# Supplementary material for: Monograph of the Afrotropical species of Scelio Latreille (Hymenoptera, Platygastridae), egg parasitoids of acridid grasshoppers (Orthoptera, Acrididae)
Source: Zookeys. 2014 Feb 17;(380):1–188. doi: 10.3897/zookeys.380.5755 (PMC3950483; doi:10.3897/zookeys.380.5755)
Supplement: XML Treatment for Scelio transtrum [file zookeys.380.5755-treatment41.xml]

<!DOCTYPE tp:taxon-treatment
  PUBLIC "-//TaxonX//DTD Taxonomic Treatment Publishing DTD v0 20100105//EN" "tax-treatment-NSO.dtd">
<tp:taxon-treatment xmlns:tp="http://www.plazi.org/taxpub"><tp:treatment-meta><mixed-citation publication-type="journal"><person-group><name><surname>Yoder</surname><given-names>Matthew J.</given-names></name><name><surname>Valerio</surname><given-names>Alejandro A.</given-names></name><name><surname>Polaszek</surname><given-names>Andrew</given-names></name><name><surname>van Noort</surname><given-names>Simon</given-names></name><name><surname>Masner</surname><given-names>Lubomír</given-names></name><name><surname>Johnson</surname><given-names>Norman F.</given-names></name></person-group><article-title>Monograph of the Afrotropical species of <italic>Scelio</italic> Latreille (Hymenoptera, Platygastridae), egg parasitoids of acridid grasshoppers (Orthoptera, Acrididae)</article-title><source>Zookeys</source><day>17</day><month>2</month><year>2014</year><volume>2014</volume><issue>380</issue><fpage>1</fpage><lpage>188</lpage><pub-id pub-id-type="doi">10.3897/zookeys.380.5755</pub-id></mixed-citation></tp:treatment-meta><tp:nomenclature><tp:taxon-name>
                            <tp:taxon-name-part taxon-name-part-type="genus">Scelio</tp:taxon-name-part>
                            <tp:taxon-name-part taxon-name-part-type="species">transtrum</tp:taxon-name-part>
                            <object-id xmlns:xlink="http://www.w3.org/1999/xlink" xlink:type="simple">http://zoobank.org/C0E42997-D071-4A11-B226-A6822FF1787C</object-id>
                            <object-id xmlns:xlink="http://www.w3.org/1999/xlink" xlink:type="simple">urn:lsid:biosci.ohio-state.edu:osuc_concepts:244750</object-id>
                            <object-id xmlns:xlink="http://www.w3.org/1999/xlink" xlink:type="simple">http://species-id.net/wiki/Scelio_transtrum</object-id>
                        </tp:taxon-name><tp:taxon-authority>Yoder</tp:taxon-authority><tp:taxon-status xmlns:xlink="http://www.w3.org/1999/xlink" xlink:type="simple">sp. n.</tp:taxon-status><xref ref-type="fig" rid="F48">Figures 281–286</xref><xref ref-type="fn" rid="FN62">; Morphbank <sup>62</sup></xref></tp:nomenclature><tp:treatment-sec sec-type="Description"><title>Description.</title><p>Female Body length: 3.88–4.68 mm (n=10). Male Body length: 4.45–4.65 mm (n=2). Color of scape in female: brown. Surface of dorsal head in female: with obliterated patches between lateral ocelli, otherwise with somewhat flattened sculpture. Occipital carina in female: percurrent; broadly obliterated medially. Profile of posterior margin of head in lateral view: produced posteriorly, head appearing wedge-shaped. Width of genal setae: narrow to moderately wide. Shape of medial anteclypeus in female: thicker, with rounded corners, extended forward on strongly <!--PageBreak-->projected clypeus. Surface of mandible base in female: smooth. Form of mesosoma in female: compact, with propodeal shelf short very strongly sloped and barely visible in dorsal view. Surface of pronotal nucha in female: with slight but prominent obliterated/smooth patch, otherwise sculptured throughout. Transverse pronotal carina in female: percurrent, not interrupted medially. Shape of mesoscutellum: transverse, broadly depressed posteromedially, posterolateral margins slightly elevated. Surface of propodeal nucha in female: with medial furrow, otherwise smooth; smooth throughout. Surface of propodeal shelf in female: with obliterated to smooth patches laterally; <!--PageBreak-->sculptured throughout. Color of metasoma in female: orange throughout. Sculpture of T6: finely longitudinally striae.</p></tp:treatment-sec><tp:treatment-sec sec-type="Diagnosis"><title>Diagnosis.</title><p><italic><tp:taxon-name>Scelio transtrum</tp:taxon-name></italic> is most similar to <italic><tp:taxon-name>Scelio ntchisii</tp:taxon-name></italic> and, to a slightly lesser degree, <italic><tp:taxon-name>Scelio somaliensis</tp:taxon-name></italic>, all sharing the presence of the percurrent transverse pronotal carina and the compact form of the mesosoma with strongly sloped medial propodeal shelf. <italic><tp:taxon-name>Scelio transtrum</tp:taxon-name></italic> differs from those two species by the strongly projected clypeus/anteclypeus (strip like and not projecting in both others), the transverse mesoscutel<!--PageBreak-->lum that has slightly elevated posterolateral margins and medial depression (rounded, not particularly transverse, and otherwise unmodified in both others), and the orange metasoma (brown in both of the others). All but one individual (OSUC <ext-link xmlns:xlink="http://www.w3.org/1999/xlink" ext-link-type="uri" xlink:href="http://hol.osu.edu/spmInfo.html?id=OSUC%20213460" xlink:type="simple">213460</ext-link> from South Africa) have obliterated or smoother patches on the anterolateral propodeal shelf. All other <italic>ipomeae</italic>-group species have the shelf sculptured throughout.</p><fig id="F48" position="float" orientation="portrait"><label>Figures 281–286.</label><caption><p><xref ref-type="fn" rid="FN161"><sup>161</sup></xref> <italic><tp:taxon-name>Scelio transtrum</tp:taxon-name></italic> sp. n., holotype female (OSUC <ext-link xmlns:xlink="http://www.w3.org/1999/xlink" ext-link-type="uri" xlink:href="http://hol.osu.edu/spmInfo.html?id=OSUC%20212935" xlink:type="simple">212935</ext-link>). <bold>281</bold> Habitus, dorsal view <bold>282</bold> Habitus, lateral view <bold>283</bold> Head and mesosoma, dorsal view <bold>284</bold> Head and mesosoma, lateral view <bold>285</bold> Head, anterior view <bold>286</bold> Pronotum, oblique anterolateral view. <italic>tpc</italic>, transverse pronotal carina. Scale bars in millimeters.</p></caption><graphic xmlns:xlink="http://www.w3.org/1999/xlink" xlink:href="ZooKeys-380-001-g048.jpg" position="float" orientation="portrait" xlink:type="simple"/></fig></tp:treatment-sec><tp:treatment-sec sec-type="Etymology"><title>Etymology.</title><p>The epithet is used as a noun in apposition derived from the Latin word for crossbeam, in reference to the percurrent transverse pronotal carina.</p></tp:treatment-sec><tp:treatment-sec sec-type="Link to distribution map"><title>Link to distribution map.</title><p><ext-link xmlns:xlink="http://www.w3.org/1999/xlink" ext-link-type="uri" xlink:href="http://hol.osu.edu/map-large.html?id=244750" xlink:type="simple">http://hol.osu.edu/map-large.html?id=244750</ext-link></p></tp:treatment-sec><tp:treatment-sec sec-type="Material examined"><title>Material examined.</title><p><italic>Holotype</italic>, female: <bold>YEMEN</bold>: #5046, Lahij (Lahj), VIII-2000, malaise trap, A. van Harten, OSUC <ext-link xmlns:xlink="http://www.w3.org/1999/xlink" ext-link-type="uri" xlink:href="http://hol.osu.edu/spmInfo.html?id=OSUC%20212935" xlink:type="simple">212935</ext-link> (deposited in CNCI). <italic>Paratypes</italic>: (9 females, 2 males) <bold>KENYA</bold>: 2 females, CASENT <ext-link xmlns:xlink="http://www.w3.org/1999/xlink" ext-link-type="uri" xlink:href="http://hol.osu.edu/spmInfo.html?id=CASENT%202042611" xlink:type="simple">2042611</ext-link> (CASC); OSUC <ext-link xmlns:xlink="http://www.w3.org/1999/xlink" ext-link-type="uri" xlink:href="http://hol.osu.edu/spmInfo.html?id=OSUC%20212505" xlink:type="simple">212505</ext-link> (CNCI). <bold>SOUTH</bold> <bold>AFRICA</bold>: 1 female, OSUC <ext-link xmlns:xlink="http://www.w3.org/1999/xlink" ext-link-type="uri" xlink:href="http://hol.osu.edu/spmInfo.html?id=OSUC%20213460" xlink:type="simple">213460</ext-link> (SANC). <bold>TANZANIA</bold>: 2 females, OSUC <ext-link xmlns:xlink="http://www.w3.org/1999/xlink" ext-link-type="uri" xlink:href="http://hol.osu.edu/spmInfo.html?id=OSUC%20212965" xlink:type="simple">212965</ext-link>, <ext-link xmlns:xlink="http://www.w3.org/1999/xlink" ext-link-type="uri" xlink:href="http://hol.osu.edu/spmInfo.html?id=OSUC%20212973" xlink:type="simple">212973</ext-link> (CNCI). <bold>YEMEN</bold>: 4 females, 2 males, OSUC <ext-link xmlns:xlink="http://www.w3.org/1999/xlink" ext-link-type="uri" xlink:href="http://hol.osu.edu/spmInfo.html?id=OSUC%20212483" xlink:type="simple">212483</ext-link>, <ext-link xmlns:xlink="http://www.w3.org/1999/xlink" ext-link-type="uri" xlink:href="http://hol.osu.edu/spmInfo.html?id=OSUC%20212493" xlink:type="simple">212493</ext-link>, <ext-link xmlns:xlink="http://www.w3.org/1999/xlink" ext-link-type="uri" xlink:href="http://hol.osu.edu/spmInfo.html?id=OSUC%20212924" xlink:type="simple">212924</ext-link>, <ext-link xmlns:xlink="http://www.w3.org/1999/xlink" ext-link-type="uri" xlink:href="http://hol.osu.edu/spmInfo.html?id=OSUC%20212934" xlink:type="simple">212934</ext-link>, <ext-link xmlns:xlink="http://www.w3.org/1999/xlink" ext-link-type="uri" xlink:href="http://hol.osu.edu/spmInfo.html?id=OSUC%20212947" xlink:type="simple">212947</ext-link> (CNCI); OSUC <ext-link xmlns:xlink="http://www.w3.org/1999/xlink" ext-link-type="uri" xlink:href="http://hol.osu.edu/spmInfo.html?id=OSUC%20212496" xlink:type="simple">212496</ext-link> (OSUC).</p></tp:treatment-sec><tp:treatment-sec sec-type="Comments"><title>Comments.</title><p>The occipital carina is generally present although it is obscured or absent for a short medial stretch in some. The gap is not as extensive as in <italic><tp:taxon-name>Scelio aurantium</tp:taxon-name></italic>. Two males are known and match the females well. The male has somewhat more robust sculpture which is particularly noticeable on the dorsal head and pronotal nucha. The male A5 is not as stalked basally and apically broad as in <italic><tp:taxon-name>Scelio ipomeae</tp:taxon-name></italic>.</p></tp:treatment-sec><tp:treatment-sec><!--Section generated to contain objects referenced in tp:taxon-treatment.--><fn-group><fn id="FN161"><p>161	<ext-link xmlns:xlink="http://www.w3.org/1999/xlink" ext-link-type="uri" xlink:href="http://morphbank.net/?id=787823" xlink:type="simple">http://morphbank.net/?id=787823</ext-link></p></fn><fn id="FN62"><p>62	<ext-link xmlns:xlink="http://www.w3.org/1999/xlink" ext-link-type="uri" xlink:href="http://morphbank.net/?id=787823" xlink:type="simple">http://morphbank.net/?id=787823</ext-link></p></fn></fn-group></tp:treatment-sec></tp:taxon-treatment>
