# Supplementary material for: Monograph of the Afrotropical species of Scelio Latreille (Hymenoptera, Platygastridae), egg parasitoids of acridid grasshoppers (Orthoptera, Acrididae)
Source: Zookeys. 2014 Feb 17;(380):1–188. doi: 10.3897/zookeys.380.5755 (PMC3950483; doi:10.3897/zookeys.380.5755)
Supplement: XML Treatment for Scelio simoni [file zookeys.380.5755-treatment46.xml]

<!DOCTYPE tp:taxon-treatment
  PUBLIC "-//TaxonX//DTD Taxonomic Treatment Publishing DTD v0 20100105//EN" "tax-treatment-NSO.dtd">
<tp:taxon-treatment xmlns:tp="http://www.plazi.org/taxpub"><tp:treatment-meta><mixed-citation publication-type="journal"><person-group><name><surname>Yoder</surname><given-names>Matthew J.</given-names></name><name><surname>Valerio</surname><given-names>Alejandro A.</given-names></name><name><surname>Polaszek</surname><given-names>Andrew</given-names></name><name><surname>van Noort</surname><given-names>Simon</given-names></name><name><surname>Masner</surname><given-names>Lubomír</given-names></name><name><surname>Johnson</surname><given-names>Norman F.</given-names></name></person-group><article-title>Monograph of the Afrotropical species of <italic>Scelio</italic> Latreille (Hymenoptera, Platygastridae), egg parasitoids of acridid grasshoppers (Orthoptera, Acrididae)</article-title><source>Zookeys</source><day>17</day><month>2</month><year>2014</year><volume>2014</volume><issue>380</issue><fpage>1</fpage><lpage>188</lpage><pub-id pub-id-type="doi">10.3897/zookeys.380.5755</pub-id></mixed-citation></tp:treatment-meta><tp:nomenclature><tp:taxon-name>
                            <tp:taxon-name-part taxon-name-part-type="genus">Scelio</tp:taxon-name-part>
                            <tp:taxon-name-part taxon-name-part-type="species">simoni</tp:taxon-name-part>
                            <object-id xmlns:xlink="http://www.w3.org/1999/xlink" xlink:type="simple">http://zoobank.org/4DC5B8BB-301C-4D58-B7CD-A8FE6BD3D0BD</object-id>
                            <object-id xmlns:xlink="http://www.w3.org/1999/xlink" xlink:type="simple">urn:lsid:biosci.ohio-state.edu:osuc_concepts:244593</object-id>
                            <object-id xmlns:xlink="http://www.w3.org/1999/xlink" xlink:type="simple">http://species-id.net/wiki/Scelio_simoni</object-id>
                        </tp:taxon-name><tp:taxon-authority>Yoder</tp:taxon-authority><tp:taxon-status xmlns:xlink="http://www.w3.org/1999/xlink" xlink:type="simple">sp. n.</tp:taxon-status><xref ref-type="fig" rid="F1">Figures 3</xref><xref ref-type="fig" rid="F2">, 10</xref><xref ref-type="fig" rid="F53">, 311–316</xref><xref ref-type="fn" rid="FN67">; Morphbank <sup>67</sup></xref></tp:nomenclature><tp:treatment-sec sec-type="Description"><title>Description.</title><p>Female body length: 3.08–3.73 mm (n=10). Male body length: 3.16–3.57 mm (n=16). Body color in female: dark brown to black. Setae between <!--PageBreak-->ommatidia in female: present. Form of RSS on A5 in male: nodelike. Surface of pronotal nucha in female: partially to completely transversely striate, at most with slight obliterated patch. Notauli in males: present. Surface of mesopleural depression in female: more or less sculptured throughout. Carinate division of posterior T6 in female: present.</p></tp:treatment-sec><tp:treatment-sec sec-type="Diagnosis"><title>Diagnosis.</title><p>This species differs from <italic><tp:taxon-name>Scelio simonolus</tp:taxon-name></italic> by presence of a well-developed carina dividing T6 (as in <xref ref-type="fig" rid="F55">Fig. 328</xref>) and the sculptured mesopleural depression. It dif<!--PageBreak-->fers from <italic><tp:taxon-name>Scelio vannoorti</tp:taxon-name></italic> by the presence of short microtrichia among the ommatidia, the nodelike RSS on male A5 (vs. linear and carinate) and the presence of notauli in the males.</p><fig id="F53" position="float" orientation="portrait"><label>Figures 311–316.</label><caption><p><xref ref-type="fn" rid="FN166"><sup>166</sup></xref> <italic><tp:taxon-name>Scelio simoni</tp:taxon-name></italic> sp. n. <bold>311, 313, 315</bold> paratype female (OSUC <ext-link xmlns:xlink="http://www.w3.org/1999/xlink" ext-link-type="uri" xlink:href="http://hol.osu.edu/spmInfo.html?id=OSUC%20250748" xlink:type="simple">250748</ext-link>); 312, 314, 316 holotype female (OSUC <ext-link xmlns:xlink="http://www.w3.org/1999/xlink" ext-link-type="uri" xlink:href="http://hol.osu.edu/spmInfo.html?id=OSUC%20214201" xlink:type="simple">214201</ext-link>). <bold>311</bold> Habitus, dorsal view <bold>312</bold> Habitus, lateral view <bold>313</bold> Head and mesosoma, dorsal view <bold>314</bold> Head and mesosoma, lateral view <bold>315</bold> Head, anterior view <bold>316</bold> Mesonotum, dorsal view. Scale bars in millimeters.</p></caption><graphic xmlns:xlink="http://www.w3.org/1999/xlink" xlink:href="ZooKeys-380-001-g053.jpg" position="float" orientation="portrait" xlink:type="simple"/></fig></tp:treatment-sec><tp:treatment-sec sec-type="Etymology"><title>Etymology.</title><p>The epithet is used as a genitive noun derived from the name of the sole collector of all known material, Simon van Noort.</p></tp:treatment-sec><tp:treatment-sec sec-type="Link to distribution map"><title>Link to distribution map.</title><p><ext-link xmlns:xlink="http://www.w3.org/1999/xlink" ext-link-type="uri" xlink:href="http://hol.osu.edu/map-large.html?id=244593" xlink:type="simple">http://hol.osu.edu/map-large.html?id=244593</ext-link></p></tp:treatment-sec><tp:treatment-sec sec-type="Material examined"><title>Material examined.</title><p><italic>Holotype</italic>, female: <bold>SOUTH AFRICA</bold>: Western Cape Prov., Cape Town, Constantiaberg, <named-content xmlns:xlink="http://www.w3.org/1999/xlink" content-type="dwc:verbatimCoordinates" xlink:type="simple">34°02'S, 18°23'E</named-content>, 460m, 10.III–17.III.1995, malaise <!--PageBreak-->trap, S. van Noort, OSUC <ext-link xmlns:xlink="http://www.w3.org/1999/xlink" ext-link-type="uri" xlink:href="http://hol.osu.edu/spmInfo.html?id=OSUC%20214201" xlink:type="simple">214201</ext-link> (deposited in SAMC). <italic>Paratypes</italic>: <bold>SOUTH AFRICA</bold>: 9 females, 16 males, OSUC <ext-link xmlns:xlink="http://www.w3.org/1999/xlink" ext-link-type="uri" xlink:href="http://hol.osu.edu/spmInfo.html?id=OSUC%20212450" xlink:type="simple">212450</ext-link> (CNCI); OSUC <ext-link xmlns:xlink="http://www.w3.org/1999/xlink" ext-link-type="uri" xlink:href="http://hol.osu.edu/spmInfo.html?id=OSUC%20213634" xlink:type="simple">213634</ext-link>, <ext-link xmlns:xlink="http://www.w3.org/1999/xlink" ext-link-type="uri" xlink:href="http://hol.osu.edu/spmInfo.html?id=OSUC%20213699" xlink:type="simple">213699</ext-link> (OSUC); OSUC <ext-link xmlns:xlink="http://www.w3.org/1999/xlink" ext-link-type="uri" xlink:href="http://hol.osu.edu/spmInfo.html?id=OSUC%20213538" xlink:type="simple">213538</ext-link>, <ext-link xmlns:xlink="http://www.w3.org/1999/xlink" ext-link-type="uri" xlink:href="http://hol.osu.edu/spmInfo.html?id=OSUC%20213574" xlink:type="simple">213574</ext-link>, <ext-link xmlns:xlink="http://www.w3.org/1999/xlink" ext-link-type="uri" xlink:href="http://hol.osu.edu/spmInfo.html?id=OSUC%20213695" xlink:type="simple">213695</ext-link>, <ext-link xmlns:xlink="http://www.w3.org/1999/xlink" ext-link-type="uri" xlink:href="http://hol.osu.edu/spmInfo.html?id=OSUC%20213697" xlink:type="simple">213697</ext-link>–<ext-link xmlns:xlink="http://www.w3.org/1999/xlink" ext-link-type="uri" xlink:href="http://hol.osu.edu/spmInfo.html?id=OSUC%20213698" xlink:type="simple">213698</ext-link>, <ext-link xmlns:xlink="http://www.w3.org/1999/xlink" ext-link-type="uri" xlink:href="http://hol.osu.edu/spmInfo.html?id=OSUC%20213700" xlink:type="simple">213700</ext-link>, <ext-link xmlns:xlink="http://www.w3.org/1999/xlink" ext-link-type="uri" xlink:href="http://hol.osu.edu/spmInfo.html?id=OSUC%20214202" xlink:type="simple">214202</ext-link>, <ext-link xmlns:xlink="http://www.w3.org/1999/xlink" ext-link-type="uri" xlink:href="http://hol.osu.edu/spmInfo.html?id=OSUC%20214232" xlink:type="simple">214232</ext-link>, <ext-link xmlns:xlink="http://www.w3.org/1999/xlink" ext-link-type="uri" xlink:href="http://hol.osu.edu/spmInfo.html?id=OSUC%20214235" xlink:type="simple">214235</ext-link>, <ext-link xmlns:xlink="http://www.w3.org/1999/xlink" ext-link-type="uri" xlink:href="http://hol.osu.edu/spmInfo.html?id=OSUC%20244040" xlink:type="simple">244040</ext-link>, <ext-link xmlns:xlink="http://www.w3.org/1999/xlink" ext-link-type="uri" xlink:href="http://hol.osu.edu/spmInfo.html?id=OSUC%20250669" xlink:type="simple">250669</ext-link>–<ext-link xmlns:xlink="http://www.w3.org/1999/xlink" ext-link-type="uri" xlink:href="http://hol.osu.edu/spmInfo.html?id=OSUC%20250670" xlink:type="simple">250670</ext-link>, <ext-link xmlns:xlink="http://www.w3.org/1999/xlink" ext-link-type="uri" xlink:href="http://hol.osu.edu/spmInfo.html?id=OSUC%20250713" xlink:type="simple">250713</ext-link>, <ext-link xmlns:xlink="http://www.w3.org/1999/xlink" ext-link-type="uri" xlink:href="http://hol.osu.edu/spmInfo.html?id=OSUC%20250716" xlink:type="simple">250716</ext-link>, <ext-link xmlns:xlink="http://www.w3.org/1999/xlink" ext-link-type="uri" xlink:href="http://hol.osu.edu/spmInfo.html?id=OSUC%20250742" xlink:type="simple">250742</ext-link>–<ext-link xmlns:xlink="http://www.w3.org/1999/xlink" ext-link-type="uri" xlink:href="http://hol.osu.edu/spmInfo.html?id=OSUC%20250744" xlink:type="simple">250744</ext-link>, <ext-link xmlns:xlink="http://www.w3.org/1999/xlink" ext-link-type="uri" xlink:href="http://hol.osu.edu/spmInfo.html?id=OSUC%20250746" xlink:type="simple">250746</ext-link>–<ext-link xmlns:xlink="http://www.w3.org/1999/xlink" ext-link-type="uri" xlink:href="http://hol.osu.edu/spmInfo.html?id=OSUC%20250748" xlink:type="simple">250748</ext-link>, <ext-link xmlns:xlink="http://www.w3.org/1999/xlink" ext-link-type="uri" xlink:href="http://hol.osu.edu/spmInfo.html?id=OSUC%20250983" xlink:type="simple">250983</ext-link> (SAMC); OSUC <ext-link xmlns:xlink="http://www.w3.org/1999/xlink" ext-link-type="uri" xlink:href="http://hol.osu.edu/spmInfo.html?id=OSUC%20250668" xlink:type="simple">250668</ext-link> (SANC).</p></tp:treatment-sec><tp:treatment-sec><!--Section generated to contain objects referenced in tp:taxon-treatment.--><fig id="F1" position="float" orientation="portrait"><label>Figures 1–6.</label><caption><p><xref ref-type="fn" rid="FN114"><sup>114</sup></xref> Female, propodeum, dorsal view. <bold>1</bold> <italic><tp:taxon-name>Scelio zolotarevskyi</tp:taxon-name></italic> Ferrière (OSUC <ext-link xmlns:xlink="http://www.w3.org/1999/xlink" ext-link-type="uri" xlink:href="http://hol.osu.edu/spmInfo.html?id=OSUC%20212373" xlink:type="simple">212373</ext-link>) <bold>2</bold> <italic><tp:taxon-name>Scelio aphares</tp:taxon-name></italic> sp. n. (OSUC <ext-link xmlns:xlink="http://www.w3.org/1999/xlink" ext-link-type="uri" xlink:href="http://hol.osu.edu/spmInfo.html?id=OSUC%2021364" xlink:type="simple">21364</ext-link>) <bold>3</bold> <italic><tp:taxon-name>Scelio simoni</tp:taxon-name></italic> sp. n. (OSUC <ext-link xmlns:xlink="http://www.w3.org/1999/xlink" ext-link-type="uri" xlink:href="http://hol.osu.edu/spmInfo.html?id=OSUC%20213634" xlink:type="simple">213634</ext-link>) <bold>4</bold> <italic><tp:taxon-name>Scelio nitens</tp:taxon-name></italic> Brues (OSUC <ext-link xmlns:xlink="http://www.w3.org/1999/xlink" ext-link-type="uri" xlink:href="http://hol.osu.edu/spmInfo.html?id=OSUC%20212091" xlink:type="simple">212091</ext-link>) <bold>5</bold> <italic><tp:taxon-name>Scelio tritus</tp:taxon-name></italic> sp. n. (CASENT <ext-link xmlns:xlink="http://www.w3.org/1999/xlink" ext-link-type="uri" xlink:href="http://hol.osu.edu/spmInfo.html?id=CASENT%202134010" xlink:type="simple">2134010</ext-link>) <bold>6</bold> <italic><tp:taxon-name>Scelio ipomeae</tp:taxon-name></italic> Risbec (OSUC <ext-link xmlns:xlink="http://www.w3.org/1999/xlink" ext-link-type="uri" xlink:href="http://hol.osu.edu/spmInfo.html?id=OSUC%20213627" xlink:type="simple">213627</ext-link>). <italic>n</italic>, notch; <italic>pa</italic>, propodeal angle; <italic>qp</italic>: quadrate plate. Scale bars in millimeters.</p></caption><graphic xmlns:xlink="http://www.w3.org/1999/xlink" xlink:href="ZooKeys-380-001-g001.jpg" position="float" orientation="portrait" xlink:type="simple"/></fig><fig id="F2" position="float" orientation="portrait"><label>Figures 7–12.</label><caption><p><xref ref-type="fn" rid="FN115"><sup>115</sup></xref> Female, metapleuron, lateral view. <bold>7</bold> <italic><tp:taxon-name>Scelio afer</tp:taxon-name></italic> (Kieffer) (OSUC <ext-link xmlns:xlink="http://www.w3.org/1999/xlink" ext-link-type="uri" xlink:href="http://hol.osu.edu/spmInfo.html?id=OSUC%20212366" xlink:type="simple">212366</ext-link>) <bold>8</bold> <italic><tp:taxon-name>Scelio taylori</tp:taxon-name></italic> Nixon (OSUC <ext-link xmlns:xlink="http://www.w3.org/1999/xlink" ext-link-type="uri" xlink:href="http://hol.osu.edu/spmInfo.html?id=OSUC%20213533" xlink:type="simple">213533</ext-link>) <bold>9</bold> <italic><tp:taxon-name>Scelio ipomeae</tp:taxon-name></italic> Risbec (OSUC <ext-link xmlns:xlink="http://www.w3.org/1999/xlink" ext-link-type="uri" xlink:href="http://hol.osu.edu/spmInfo.html?id=OSUC%20213040" xlink:type="simple">213040</ext-link>) <bold>10</bold> <italic><tp:taxon-name>Scelio simoni</tp:taxon-name></italic> sp. n. (OSUC <ext-link xmlns:xlink="http://www.w3.org/1999/xlink" ext-link-type="uri" xlink:href="http://hol.osu.edu/spmInfo.html?id=OSUC%20250874" xlink:type="simple">250874</ext-link>) <bold>11</bold> <italic><tp:taxon-name>Scelio parkeri</tp:taxon-name></italic> sp. n. (CASENT <ext-link xmlns:xlink="http://www.w3.org/1999/xlink" ext-link-type="uri" xlink:href="http://hol.osu.edu/spmInfo.html?id=CASENT%202042035" xlink:type="simple">2042035</ext-link>) <bold>12</bold> <italic><tp:taxon-name>Scelio effervesco</tp:taxon-name></italic> sp. n. (CASENT <ext-link xmlns:xlink="http://www.w3.org/1999/xlink" ext-link-type="uri" xlink:href="http://hol.osu.edu/spmInfo.html?id=CASENT%202134281" xlink:type="simple">2134281</ext-link>). <italic>vil</italic>, villus. Scale bars in millimeters.</p></caption><graphic xmlns:xlink="http://www.w3.org/1999/xlink" xlink:href="ZooKeys-380-001-g002.jpg" position="float" orientation="portrait" xlink:type="simple"/></fig><fig id="F55" position="float" orientation="portrait"><label>Figures 323–328.</label><caption><p><xref ref-type="fn" rid="FN168"><sup>168</sup></xref> <italic><tp:taxon-name>Scelio vannoorti</tp:taxon-name></italic> sp. n., holotype female (OSUC <ext-link xmlns:xlink="http://www.w3.org/1999/xlink" ext-link-type="uri" xlink:href="http://hol.osu.edu/spmInfo.html?id=OSUC%20213199" xlink:type="simple">213199</ext-link>). <bold>323</bold> Habitus, dorsal view <bold>324</bold> Habitus, lateral view <bold>325</bold> Head and mesosoma, dorsal view <bold>326</bold> Head and mesosoma, lateral view <bold>327</bold> Head, anterior view <bold>328</bold> Apex of metasoma, dorsal view. Scale bars in millimeters.</p></caption><graphic xmlns:xlink="http://www.w3.org/1999/xlink" xlink:href="ZooKeys-380-001-g055.jpg" position="float" orientation="portrait" xlink:type="simple"/></fig><fn-group><fn id="FN114"><p>114	<ext-link xmlns:xlink="http://www.w3.org/1999/xlink" ext-link-type="uri" xlink:href="http://morphbank.net/?id=787864" xlink:type="simple">http://morphbank.net/?id=787864</ext-link></p></fn><fn id="FN115"><p>115	<ext-link xmlns:xlink="http://www.w3.org/1999/xlink" ext-link-type="uri" xlink:href="http://morphbank.net/?id=787865" xlink:type="simple">http://morphbank.net/?id=787865</ext-link></p></fn><fn id="FN166"><p>166	<ext-link xmlns:xlink="http://www.w3.org/1999/xlink" ext-link-type="uri" xlink:href="http://morphbank.net/?id=792636" xlink:type="simple">http://morphbank.net/?id=792636</ext-link></p></fn><fn id="FN67"><p>67	<ext-link xmlns:xlink="http://www.w3.org/1999/xlink" ext-link-type="uri" xlink:href="http://morphbank.net/?id=787812" xlink:type="simple">http://morphbank.net/?id=787812</ext-link></p></fn><fn id="FN168"><p>168	<ext-link xmlns:xlink="http://www.w3.org/1999/xlink" ext-link-type="uri" xlink:href="http://morphbank.net/?id=787814" xlink:type="simple">http://morphbank.net/?id=787814</ext-link></p></fn></fn-group></tp:treatment-sec></tp:taxon-treatment>
