# Supplementary material for: Monograph of the Afrotropical species of Scelio Latreille (Hymenoptera, Platygastridae), egg parasitoids of acridid grasshoppers (Orthoptera, Acrididae)
Source: Zookeys. 2014 Feb 17;(380):1–188. doi: 10.3897/zookeys.380.5755 (PMC3950483; doi:10.3897/zookeys.380.5755)
Supplement: XML Treatment for Scelio simonolus [file zookeys.380.5755-treatment47.xml]

<!DOCTYPE tp:taxon-treatment
  PUBLIC "-//TaxonX//DTD Taxonomic Treatment Publishing DTD v0 20100105//EN" "tax-treatment-NSO.dtd">
<tp:taxon-treatment xmlns:tp="http://www.plazi.org/taxpub"><tp:treatment-meta><mixed-citation publication-type="journal"><person-group><name><surname>Yoder</surname><given-names>Matthew J.</given-names></name><name><surname>Valerio</surname><given-names>Alejandro A.</given-names></name><name><surname>Polaszek</surname><given-names>Andrew</given-names></name><name><surname>van Noort</surname><given-names>Simon</given-names></name><name><surname>Masner</surname><given-names>Lubomír</given-names></name><name><surname>Johnson</surname><given-names>Norman F.</given-names></name></person-group><article-title>Monograph of the Afrotropical species of <italic>Scelio</italic> Latreille (Hymenoptera, Platygastridae), egg parasitoids of acridid grasshoppers (Orthoptera, Acrididae)</article-title><source>Zookeys</source><day>17</day><month>2</month><year>2014</year><volume>2014</volume><issue>380</issue><fpage>1</fpage><lpage>188</lpage><pub-id pub-id-type="doi">10.3897/zookeys.380.5755</pub-id></mixed-citation></tp:treatment-meta><tp:nomenclature><tp:taxon-name>
                            <tp:taxon-name-part taxon-name-part-type="genus">Scelio</tp:taxon-name-part>
                            <tp:taxon-name-part taxon-name-part-type="species">simonolus</tp:taxon-name-part>
                            <object-id xmlns:xlink="http://www.w3.org/1999/xlink" xlink:type="simple">http://zoobank.org/5C0BE8E1-8348-4BA6-A705-365EAADF4245</object-id>
                            <object-id xmlns:xlink="http://www.w3.org/1999/xlink" xlink:type="simple">urn:lsid:biosci.ohio-state.edu:osuc_concepts:244594</object-id>
                            <object-id xmlns:xlink="http://www.w3.org/1999/xlink" xlink:type="simple">http://species-id.net/wiki/Scelio_simonolus</object-id>
                        </tp:taxon-name><tp:taxon-authority>Yoder</tp:taxon-authority><tp:taxon-status xmlns:xlink="http://www.w3.org/1999/xlink" xlink:type="simple">sp. n.</tp:taxon-status><xref ref-type="fig" rid="F54">Figures 317–322</xref><xref ref-type="fn" rid="FN68">; Morphbank <sup>68</sup></xref></tp:nomenclature><tp:treatment-sec sec-type="Description"><title>Description.</title><p>Female body length: 3.06–3.08 mm (n=2). Body color in female: light brown to brown. Setae between ommatidia in female: absent. Surface of pronotal nucha in female: smooth (with only setigerous punctures) to slightly rugulose. Surface of mesopleural depression in female: almost completely smooth. Carinate division of posterior T6 in female: absent.</p></tp:treatment-sec><tp:treatment-sec sec-type="Diagnosis"><title>Diagnosis.</title><p><italic><tp:taxon-name>Scelio simonolus</tp:taxon-name></italic> differs from both <italic><tp:taxon-name>Scelio vannoorti</tp:taxon-name></italic> and <italic><tp:taxon-name>Scelio simoni</tp:taxon-name></italic> by the nearly completely smooth mesopleural depression (<xref ref-type="fig" rid="F54">Fig. 320</xref>) and the absence of a carina dividing T6 (<xref ref-type="fig" rid="F54">Fig. 322</xref>, compare with <xref ref-type="fig" rid="F55">Fig. 328</xref>).</p><fig id="F54" position="float" orientation="portrait"><label>Figures 317–322.</label><caption><p><xref ref-type="fn" rid="FN167"><sup>167</sup></xref> <italic><tp:taxon-name>Scelio simonolus</tp:taxon-name></italic> sp. n., paratype female (OSUC <ext-link xmlns:xlink="http://www.w3.org/1999/xlink" ext-link-type="uri" xlink:href="http://hol.osu.edu/spmInfo.html?id=OSUC%20250745" xlink:type="simple">250745</ext-link>). <bold>317</bold> Habitus, dorsal view <bold>318</bold> Habitus, lateral view <bold>319</bold> Head and mesosoma, dorsal view <bold>320</bold> Head and mesosoma, lateral view <bold>321</bold> Head, anterior view <bold>322</bold> apex of metasoma, dorsal view. Scale bars in millimeters.</p></caption><graphic xmlns:xlink="http://www.w3.org/1999/xlink" xlink:href="ZooKeys-380-001-g054.jpg" position="float" orientation="portrait" xlink:type="simple"/></fig></tp:treatment-sec><tp:treatment-sec sec-type="Etymology"><title>Etymology.</title><p>The epithet is used as an adjective derived from the name of the sole collector of all known material, Simon van Noort, and referring to the diminutive size of this species.</p></tp:treatment-sec><tp:treatment-sec sec-type="Link to distribution map"><title>Link to distribution map.</title><p><ext-link xmlns:xlink="http://www.w3.org/1999/xlink" ext-link-type="uri" xlink:href="http://hol.osu.edu/map-large.html?id=244594" xlink:type="simple">http://hol.osu.edu/map-large.html?id=244594</ext-link></p></tp:treatment-sec><tp:treatment-sec sec-type="Material examined"><title>Material examined.</title><p><italic>Holotype</italic>, female: <bold>SOUTH AFRICA</bold>: Western Cape Prov., Constantiaberg, Table Mountain N.P., site 3, Cape Town, 460m, no date, OSUC <ext-link xmlns:xlink="http://www.w3.org/1999/xlink" ext-link-type="uri" xlink:href="http://hol.osu.edu/spmInfo.html?id=OSUC%20250715" xlink:type="simple">250715</ext-link> (deposited in SAMC). <italic>Paratype</italic>: <bold>SOUTH AFRICA</bold>: 1 female, OSUC <ext-link xmlns:xlink="http://www.w3.org/1999/xlink" ext-link-type="uri" xlink:href="http://hol.osu.edu/spmInfo.html?id=OSUC%20250745" xlink:type="simple">250745</ext-link> (SAMC).</p></tp:treatment-sec><tp:treatment-sec sec-type="Comments"><title>Comments.</title><p><italic><tp:taxon-name>Scelio simonolus</tp:taxon-name></italic> is the least robustly sculptured of the three species in this group. The sculpture of the pronotal nucha is somewhat obliterated as compared to the transverse striae in the other two species.</p></tp:treatment-sec><tp:treatment-sec><!--Section generated to contain objects referenced in tp:taxon-treatment.--><fig id="F55" position="float" orientation="portrait"><label>Figures 323–328.</label><caption><p><xref ref-type="fn" rid="FN168"><sup>168</sup></xref> <italic><tp:taxon-name>Scelio vannoorti</tp:taxon-name></italic> sp. n., holotype female (OSUC <ext-link xmlns:xlink="http://www.w3.org/1999/xlink" ext-link-type="uri" xlink:href="http://hol.osu.edu/spmInfo.html?id=OSUC%20213199" xlink:type="simple">213199</ext-link>). <bold>323</bold> Habitus, dorsal view <bold>324</bold> Habitus, lateral view <bold>325</bold> Head and mesosoma, dorsal view <bold>326</bold> Head and mesosoma, lateral view <bold>327</bold> Head, anterior view <bold>328</bold> Apex of metasoma, dorsal view. Scale bars in millimeters.</p></caption><graphic xmlns:xlink="http://www.w3.org/1999/xlink" xlink:href="ZooKeys-380-001-g055.jpg" position="float" orientation="portrait" xlink:type="simple"/></fig><fn-group><fn id="FN167"><p>167	<ext-link xmlns:xlink="http://www.w3.org/1999/xlink" ext-link-type="uri" xlink:href="http://morphbank.net/?id=787813" xlink:type="simple">http://morphbank.net/?id=787813</ext-link></p></fn><fn id="FN68"><p>68	<ext-link xmlns:xlink="http://www.w3.org/1999/xlink" ext-link-type="uri" xlink:href="http://morphbank.net/?id=787813" xlink:type="simple">http://morphbank.net/?id=787813</ext-link></p></fn><fn id="FN168"><p>168	<ext-link xmlns:xlink="http://www.w3.org/1999/xlink" ext-link-type="uri" xlink:href="http://morphbank.net/?id=787814" xlink:type="simple">http://morphbank.net/?id=787814</ext-link></p></fn></fn-group></tp:treatment-sec></tp:taxon-treatment>
