# Supplementary material for: Monograph of the Afrotropical species of Scelio Latreille (Hymenoptera, Platygastridae), egg parasitoids of acridid grasshoppers (Orthoptera, Acrididae)
Source: Zookeys. 2014 Feb 17;(380):1–188. doi: 10.3897/zookeys.380.5755 (PMC3950483; doi:10.3897/zookeys.380.5755)
Supplement: XML Treatment for Scelio vannoorti [file zookeys.380.5755-treatment48.xml]

<!DOCTYPE tp:taxon-treatment
  PUBLIC "-//TaxonX//DTD Taxonomic Treatment Publishing DTD v0 20100105//EN" "tax-treatment-NSO.dtd">
<tp:taxon-treatment xmlns:tp="http://www.plazi.org/taxpub"><tp:treatment-meta><mixed-citation publication-type="journal"><person-group><name><surname>Yoder</surname><given-names>Matthew J.</given-names></name><name><surname>Valerio</surname><given-names>Alejandro A.</given-names></name><name><surname>Polaszek</surname><given-names>Andrew</given-names></name><name><surname>van Noort</surname><given-names>Simon</given-names></name><name><surname>Masner</surname><given-names>Lubomír</given-names></name><name><surname>Johnson</surname><given-names>Norman F.</given-names></name></person-group><article-title>Monograph of the Afrotropical species of <italic>Scelio</italic> Latreille (Hymenoptera, Platygastridae), egg parasitoids of acridid grasshoppers (Orthoptera, Acrididae)</article-title><source>Zookeys</source><day>17</day><month>2</month><year>2014</year><volume>2014</volume><issue>380</issue><fpage>1</fpage><lpage>188</lpage><pub-id pub-id-type="doi">10.3897/zookeys.380.5755</pub-id></mixed-citation></tp:treatment-meta><tp:nomenclature><tp:taxon-name>
                            <tp:taxon-name-part taxon-name-part-type="genus">Scelio</tp:taxon-name-part>
                            <tp:taxon-name-part taxon-name-part-type="species">vannoorti</tp:taxon-name-part>
                            <object-id xmlns:xlink="http://www.w3.org/1999/xlink" xlink:type="simple">http://zoobank.org/5494CC6F-9FB2-465B-880A-115EF6DBBBC4</object-id>
                            <object-id xmlns:xlink="http://www.w3.org/1999/xlink" xlink:type="simple">urn:lsid:biosci.ohio-state.edu:osuc_concepts:244595</object-id>
                            <object-id xmlns:xlink="http://www.w3.org/1999/xlink" xlink:type="simple">http://species-id.net/wiki/Scelio_vannoorti</object-id>
                        </tp:taxon-name><tp:taxon-authority>Valerio &amp; Yoder</tp:taxon-authority><tp:taxon-status xmlns:xlink="http://www.w3.org/1999/xlink" xlink:type="simple">sp. n.</tp:taxon-status><xref ref-type="fig" rid="F55">Figures 323–328</xref><xref ref-type="fn" rid="FN69">; Morphbank <sup>69</sup></xref></tp:nomenclature><tp:treatment-sec sec-type="Description"><title>Description.</title><p>Female body length: 3.82–3.94 mm (n=2). Male body length: 3.68 mm (n=1). Body color in female: dark brown to black. Setae between ommatidia in female: absent. Form of RSS on A5 in male: linear, a fine carina. Surface of pronotal nucha in female: partially to completely transversely striate, at most with slight obliterated <!--PageBreak-->patch. Notauli in males: absent. Surface of mesopleural depression in female: more or less sculptured throughout. Carinate division of posterior T6 in female: present.</p></tp:treatment-sec><tp:treatment-sec sec-type="Diagnosis"><title>Diagnosis.</title><p>This species differs from <italic><tp:taxon-name>Scelio simonolus</tp:taxon-name></italic> by the sculptured mesopleural depression (<xref ref-type="fig" rid="F55">Fig. 326</xref>). It may be distinguished from the similar <italic><tp:taxon-name>Scelio simoni</tp:taxon-name></italic> by the absence of pilosity between the ommatidia and, in males, the linear RSS on A5 and the absence of discernible notauli.</p><fig id="F55" position="float" orientation="portrait"><label>Figures 323–328.</label><caption><p><xref ref-type="fn" rid="FN168"><sup>168</sup></xref> <italic><tp:taxon-name>Scelio vannoorti</tp:taxon-name></italic> sp. n., holotype female (OSUC <ext-link xmlns:xlink="http://www.w3.org/1999/xlink" ext-link-type="uri" xlink:href="http://hol.osu.edu/spmInfo.html?id=OSUC%20213199" xlink:type="simple">213199</ext-link>). <bold>323</bold> Habitus, dorsal view <bold>324</bold> Habitus, lateral view <bold>325</bold> Head and mesosoma, dorsal view <bold>326</bold> Head and mesosoma, lateral view <bold>327</bold> Head, anterior view <bold>328</bold> Apex of metasoma, dorsal view. Scale bars in millimeters.</p></caption><graphic xmlns:xlink="http://www.w3.org/1999/xlink" xlink:href="ZooKeys-380-001-g055.jpg" position="float" orientation="portrait" xlink:type="simple"/></fig></tp:treatment-sec><tp:treatment-sec sec-type="Etymology"><title>Etymology.</title><p>The epithet is used as a genitive noun derived from the name of the sole collector of all known material, Simon van Noort.</p><!--PageBreak--></tp:treatment-sec><tp:treatment-sec sec-type="Link to distribution map"><title>Link to distribution map.</title><p><ext-link xmlns:xlink="http://www.w3.org/1999/xlink" ext-link-type="uri" xlink:href="http://hol.osu.edu/map-large.html?id=244595" xlink:type="simple">http://hol.osu.edu/map-large.html?id=244595</ext-link></p></tp:treatment-sec><tp:treatment-sec sec-type="Material examined"><title>Material examined.</title><p><italic>Holotype</italic>, female: <bold>SOUTH AFRICA</bold>: Western Cape Prov., Cape Town, Constantiaberg, <named-content xmlns:xlink="http://www.w3.org/1999/xlink" content-type="dwc:verbatimCoordinates" xlink:type="simple">34°02'S, 18°23'E</named-content>, 460m, 10.III–17.III.1995, malaise trap, S. van Noort, OSUC <ext-link xmlns:xlink="http://www.w3.org/1999/xlink" ext-link-type="uri" xlink:href="http://hol.osu.edu/spmInfo.html?id=OSUC%20214201" xlink:type="simple">214201</ext-link> (deposited in SAMC). <italic>Paratypes</italic>: <bold>SOUTH AFRICA</bold>: 1 female, 1 male, OSUC <ext-link xmlns:xlink="http://www.w3.org/1999/xlink" ext-link-type="uri" xlink:href="http://hol.osu.edu/spmInfo.html?id=OSUC%20212543" xlink:type="simple">212543</ext-link>, <ext-link xmlns:xlink="http://www.w3.org/1999/xlink" ext-link-type="uri" xlink:href="http://hol.osu.edu/spmInfo.html?id=OSUC%20213198" xlink:type="simple">213198</ext-link> (CNCI).</p><!--PageBreak--></tp:treatment-sec><tp:treatment-sec><!--Section generated to contain objects referenced in tp:taxon-treatment.--><fn-group><fn id="FN168"><p>168	<ext-link xmlns:xlink="http://www.w3.org/1999/xlink" ext-link-type="uri" xlink:href="http://morphbank.net/?id=787814" xlink:type="simple">http://morphbank.net/?id=787814</ext-link></p></fn><fn id="FN69"><p>69	<ext-link xmlns:xlink="http://www.w3.org/1999/xlink" ext-link-type="uri" xlink:href="http://morphbank.net/?id=787814" xlink:type="simple">http://morphbank.net/?id=787814</ext-link></p></fn></fn-group></tp:treatment-sec></tp:taxon-treatment>
