# Supplementary material for: Monograph of the Afrotropical species of Scelio Latreille (Hymenoptera, Platygastridae), egg parasitoids of acridid grasshoppers (Orthoptera, Acrididae)
Source: Zookeys. 2014 Feb 17;(380):1–188. doi: 10.3897/zookeys.380.5755 (PMC3950483; doi:10.3897/zookeys.380.5755)
Supplement: XML Treatment for Scelio clypeatus [file zookeys.380.5755-treatment51.xml]

<!DOCTYPE tp:taxon-treatment
  PUBLIC "-//TaxonX//DTD Taxonomic Treatment Publishing DTD v0 20100105//EN" "tax-treatment-NSO.dtd">
<tp:taxon-treatment xmlns:tp="http://www.plazi.org/taxpub"><tp:treatment-meta><mixed-citation publication-type="journal"><person-group><name><surname>Yoder</surname><given-names>Matthew J.</given-names></name><name><surname>Valerio</surname><given-names>Alejandro A.</given-names></name><name><surname>Polaszek</surname><given-names>Andrew</given-names></name><name><surname>van Noort</surname><given-names>Simon</given-names></name><name><surname>Masner</surname><given-names>Lubomír</given-names></name><name><surname>Johnson</surname><given-names>Norman F.</given-names></name></person-group><article-title>Monograph of the Afrotropical species of <italic>Scelio</italic> Latreille (Hymenoptera, Platygastridae), egg parasitoids of acridid grasshoppers (Orthoptera, Acrididae)</article-title><source>Zookeys</source><day>17</day><month>2</month><year>2014</year><volume>2014</volume><issue>380</issue><fpage>1</fpage><lpage>188</lpage><pub-id pub-id-type="doi">10.3897/zookeys.380.5755</pub-id></mixed-citation></tp:treatment-meta><tp:nomenclature><tp:taxon-name>
                            <tp:taxon-name-part taxon-name-part-type="genus">Scelio</tp:taxon-name-part>
                            <tp:taxon-name-part taxon-name-part-type="species">clypeatus</tp:taxon-name-part>
                            <object-id xmlns:xlink="http://www.w3.org/1999/xlink" xlink:type="simple">http://zoobank.org/2FA441A2-4634-4A7F-B694-FD1A9414B43A</object-id>
                            <object-id xmlns:xlink="http://www.w3.org/1999/xlink" xlink:type="simple">urn:lsid:biosci.ohio-state.edu:osuc_concepts:244620</object-id>
                            <object-id xmlns:xlink="http://www.w3.org/1999/xlink" xlink:type="simple">http://species-id.net/wiki/Scelio_clypeatus</object-id>
                        </tp:taxon-name><tp:taxon-authority>Yoder</tp:taxon-authority><tp:taxon-status xmlns:xlink="http://www.w3.org/1999/xlink" xlink:type="simple">sp. n.</tp:taxon-status><xref ref-type="fig" rid="F59">Figures 347–352</xref><xref ref-type="fn" rid="FN72">; Morphbank <sup>72</sup></xref></tp:nomenclature><tp:treatment-sec sec-type="Description"><title>Description.</title><p>Female body length: 4.20–4.50 mm (n=8). Form of sculpture of frons below anterior ocellus in female: fine dorsoventral striae with few to no reticulations. Distribution of sculpture of frons posterior to anterior ocellus in female: more or less uniform throughout. Color of pilosity of dorsomedial head in female: brown or predominantly brown. Form of anteclypeus between medial teeth in female: produced, concave medially, forming two broad lobes. Form of lateral gena below eye in anterior view in female: evenly rounded towards mandible, not bulging laterally. Sculpture of anteclypeus: smooth throughout. Sculpture of pronotal nucha in female: present throughout. Color of pilosity on mesonotum in female: predominantly white on mesoscutum, predominantly brown on mesoscutellum. Sculpture of mesoscutellum in female: predominantly irregular rugulose to reticulate. Sculpture of oxter: with prominent smooth patch. Pilosity of metapleuron overlapping or arising within posteroventral quadrant in female: 4 or more setae. Color of fore wing in female: evenly colored throughout. Color of pilosity on lateral T2–T5 in female: T2–T5 white to off-white. Fine pilosity of lateral T1 in female: present, not reaching posterior margin. Distribution of pilosity on metasomal terga 3–5 in female: more or less uniformly present <!--PageBreak-->throughout. Form of setae on lateral T2–T5: predominantly thick throughout. Pilosity of anterolateral corner of dorsal T3 in female: sparsely setose to glabrous.</p></tp:treatment-sec><tp:treatment-sec sec-type="Diagnosis"><title>Diagnosis.</title><p>This species is nearly identical to <italic><tp:taxon-name>Scelio quasiclypeatus</tp:taxon-name></italic> which shares the presence of a projected clypeus (<xref ref-type="fig" rid="F64">Fig. 381</xref>) and densely setose posteroventral quadrant of the metapleuron (<xref ref-type="fig" rid="F59">Figs 350</xref>, <xref ref-type="fig" rid="F64">380</xref>). It differs from <italic><tp:taxon-name>Scelio quasiclypeatus</tp:taxon-name></italic> by the absence of sculpture on the anteclypeus (<xref ref-type="fig" rid="F59">Figs 351</xref>, <xref ref-type="fig" rid="F59">352</xref>) and the broadly bilobed anterior margin of the anteclypeus (truncate in <italic><tp:taxon-name>Scelio quasiclypeatus</tp:taxon-name></italic>). <italic><tp:taxon-name>Scelio apospastos</tp:taxon-name></italic> is also similar, <!--PageBreak-->though smaller and with the glabrous patch present along the anterior metasomal tergites T3–T5 (setose throughout in <italic><tp:taxon-name>Scelio clypeatus</tp:taxon-name></italic>).</p><fig id="F59" position="float" orientation="portrait"><label>Figures 347–352.</label><caption><p><xref ref-type="fn" rid="FN172"><sup>172</sup></xref> <italic><tp:taxon-name>Scelio clypeatus</tp:taxon-name></italic> sp. n., holotype female (OSUC <ext-link xmlns:xlink="http://www.w3.org/1999/xlink" ext-link-type="uri" xlink:href="http://hol.osu.edu/spmInfo.html?id=OSUC%20213552" xlink:type="simple">213552</ext-link>). <bold>347</bold> Habitus, dorsal view <bold>348</bold> Habitus, lateral view <bold>349</bold> Head and mesosoma, dorsal view <bold>350</bold> Head and mesosoma, lateral view <bold>351</bold> Head, anterior view <bold>352</bold> Clypeus and mouthparts, anterior view. <italic>gp</italic>, glabrous patch on anterior gena below eye and posterior to malar sulcus. Scale bars in millimeters.</p></caption><graphic xmlns:xlink="http://www.w3.org/1999/xlink" xlink:href="ZooKeys-380-001-g059.jpg" position="float" orientation="portrait" xlink:type="simple"/></fig></tp:treatment-sec><tp:treatment-sec sec-type="Etymology"><title>Etymology.</title><p>The epithet is used as a noun in apposition derived from the Latin word for shield, in reference to the relatively large clypeus.</p></tp:treatment-sec><tp:treatment-sec sec-type="Link to distribution map"><title>Link to distribution map.</title><p><ext-link xmlns:xlink="http://www.w3.org/1999/xlink" ext-link-type="uri" xlink:href="http://hol.osu.edu/map-large.html?id=244620" xlink:type="simple">http://hol.osu.edu/map-large.html?id=244620</ext-link></p></tp:treatment-sec><tp:treatment-sec sec-type="Material examined"><title>Material examined.</title><p><italic>Holotype</italic>, female: <bold>GHANA</bold>: camp 15 / research camp, Bia National Park, <named-content xmlns:xlink="http://www.w3.org/1999/xlink" content-type="dwc:verbatimCoordinates" xlink:type="simple">06°32'34"N, 03°03'06"W</named-content>, 190m, 22.VI–25.VI.2005, J. Gill &amp; T. K. Philips, OSUC <ext-link xmlns:xlink="http://www.w3.org/1999/xlink" ext-link-type="uri" xlink:href="http://hol.osu.edu/spmInfo.html?id=OSUC%20213552" xlink:type="simple">213552</ext-link> (deposited in OSUC). <italic>Paratypes</italic>: (9 females) <bold>GABON</bold>: 3 females, OSUC <ext-link xmlns:xlink="http://www.w3.org/1999/xlink" ext-link-type="uri" xlink:href="http://hol.osu.edu/spmInfo.html?id=OSUC%20212736" xlink:type="simple">212736</ext-link>, <ext-link xmlns:xlink="http://www.w3.org/1999/xlink" ext-link-type="uri" xlink:href="http://hol.osu.edu/spmInfo.html?id=OSUC%20212788" xlink:type="simple">212788</ext-link>, <ext-link xmlns:xlink="http://www.w3.org/1999/xlink" ext-link-type="uri" xlink:href="http://hol.osu.edu/spmInfo.html?id=OSUC%20212797" xlink:type="simple">212797</ext-link> (CNCI). <bold>GHANA</bold>: 4 females, OSUC <ext-link xmlns:xlink="http://www.w3.org/1999/xlink" ext-link-type="uri" xlink:href="http://hol.osu.edu/spmInfo.html?id=OSUC%20213547" xlink:type="simple">213547</ext-link>, <ext-link xmlns:xlink="http://www.w3.org/1999/xlink" ext-link-type="uri" xlink:href="http://hol.osu.edu/spmInfo.html?id=OSUC%20213562" xlink:type="simple">213562</ext-link>, <ext-link xmlns:xlink="http://www.w3.org/1999/xlink" ext-link-type="uri" xlink:href="http://hol.osu.edu/spmInfo.html?id=OSUC%20213565" xlink:type="simple">213565</ext-link>, <ext-link xmlns:xlink="http://www.w3.org/1999/xlink" ext-link-type="uri" xlink:href="http://hol.osu.edu/spmInfo.html?id=OSUC%20213568" xlink:type="simple">213568</ext-link> (OSUC). <bold>ZIMBABWE</bold>: 2 females, OSUC <ext-link xmlns:xlink="http://www.w3.org/1999/xlink" ext-link-type="uri" xlink:href="http://hol.osu.edu/spmInfo.html?id=OSUC%20211229" xlink:type="simple">211229</ext-link>, <ext-link xmlns:xlink="http://www.w3.org/1999/xlink" ext-link-type="uri" xlink:href="http://hol.osu.edu/spmInfo.html?id=OSUC%20211233" xlink:type="simple">211233</ext-link> (CNCI).</p></tp:treatment-sec><tp:treatment-sec sec-type="Comments"><title>Comments.</title><p><italic><tp:taxon-name>Scelio clypeatus</tp:taxon-name></italic> and <italic><tp:taxon-name>Scelio quasiclypeatus</tp:taxon-name></italic> are very nearly identical, and specimens of both have been collected together. If additional intermediates are discovered they may need to be synonymized. The posterior margin of the mesopleuron (roughly the mesepimeron) is thicker and smoother than seen in most species of this group. Two individuals from Zimbabwe (OSUC <ext-link xmlns:xlink="http://www.w3.org/1999/xlink" ext-link-type="uri" xlink:href="http://hol.osu.edu/spmInfo.html?id=OSUC%20211229" xlink:type="simple">211229</ext-link>, <ext-link xmlns:xlink="http://www.w3.org/1999/xlink" ext-link-type="uri" xlink:href="http://hol.osu.edu/spmInfo.html?id=OSUC%20211233" xlink:type="simple">211233</ext-link>) are included here. They may represent an intermediate linking the two species, though their clypeus is more well developed and the glabrous patch on lateral T3–T5 is not evident.</p></tp:treatment-sec><tp:treatment-sec><!--Section generated to contain objects referenced in tp:taxon-treatment.--><fig id="F64" position="float" orientation="portrait"><label>Figures 377–382.</label><caption><p><xref ref-type="fn" rid="FN177"><sup>177</sup></xref> <italic><tp:taxon-name>Scelio quasiclypeatus</tp:taxon-name></italic> sp. n., paratype female (OSUC <ext-link xmlns:xlink="http://www.w3.org/1999/xlink" ext-link-type="uri" xlink:href="http://hol.osu.edu/spmInfo.html?id=OSUC%20211218" xlink:type="simple">211218</ext-link>). <bold>377</bold> Habitus, dorsal view <bold>378</bold> Habitus, lateral view <bold>379</bold> Head and mesosoma, dorsal view <bold>380</bold> Head and mesosoma, lateral view <bold>381</bold> Head, anterior view <bold>382</bold> Metasoma, lateral view. Scale bars in millimeters.</p></caption><graphic xmlns:xlink="http://www.w3.org/1999/xlink" xlink:href="ZooKeys-380-001-g064.jpg" position="float" orientation="portrait" xlink:type="simple"/></fig><fn-group><fn id="FN172"><p>172	<ext-link xmlns:xlink="http://www.w3.org/1999/xlink" ext-link-type="uri" xlink:href="http://morphbank.net/?id=787805" xlink:type="simple">http://morphbank.net/?id=787805</ext-link></p></fn><fn id="FN72"><p>72	<ext-link xmlns:xlink="http://www.w3.org/1999/xlink" ext-link-type="uri" xlink:href="http://morphbank.net/?id=787805" xlink:type="simple">http://morphbank.net/?id=787805</ext-link></p></fn><fn id="FN177"><p>177	<ext-link xmlns:xlink="http://www.w3.org/1999/xlink" ext-link-type="uri" xlink:href="http://morphbank.net/?id=787811" xlink:type="simple">http://morphbank.net/?id=787811</ext-link></p></fn></fn-group></tp:treatment-sec></tp:taxon-treatment>
