# Supplementary material for: Monograph of the Afrotropical species of Scelio Latreille (Hymenoptera, Platygastridae), egg parasitoids of acridid grasshoppers (Orthoptera, Acrididae)
Source: Zookeys. 2014 Feb 17;(380):1–188. doi: 10.3897/zookeys.380.5755 (PMC3950483; doi:10.3897/zookeys.380.5755)
Supplement: XML Treatment for Scelio concavus [file zookeys.380.5755-treatment52.xml]

<!DOCTYPE tp:taxon-treatment
  PUBLIC "-//TaxonX//DTD Taxonomic Treatment Publishing DTD v0 20100105//EN" "tax-treatment-NSO.dtd">
<tp:taxon-treatment xmlns:tp="http://www.plazi.org/taxpub"><tp:treatment-meta><mixed-citation publication-type="journal"><person-group><name><surname>Yoder</surname><given-names>Matthew J.</given-names></name><name><surname>Valerio</surname><given-names>Alejandro A.</given-names></name><name><surname>Polaszek</surname><given-names>Andrew</given-names></name><name><surname>van Noort</surname><given-names>Simon</given-names></name><name><surname>Masner</surname><given-names>Lubomír</given-names></name><name><surname>Johnson</surname><given-names>Norman F.</given-names></name></person-group><article-title>Monograph of the Afrotropical species of <italic>Scelio</italic> Latreille (Hymenoptera, Platygastridae), egg parasitoids of acridid grasshoppers (Orthoptera, Acrididae)</article-title><source>Zookeys</source><day>17</day><month>2</month><year>2014</year><volume>2014</volume><issue>380</issue><fpage>1</fpage><lpage>188</lpage><pub-id pub-id-type="doi">10.3897/zookeys.380.5755</pub-id></mixed-citation></tp:treatment-meta><tp:nomenclature><tp:taxon-name>
                            <tp:taxon-name-part taxon-name-part-type="genus">Scelio</tp:taxon-name-part>
                            <tp:taxon-name-part taxon-name-part-type="species">concavus</tp:taxon-name-part>
                            <object-id xmlns:xlink="http://www.w3.org/1999/xlink" xlink:type="simple">http://zoobank.org/0465312C-8C64-465F-B498-EF6DA87F5334</object-id>
                            <object-id xmlns:xlink="http://www.w3.org/1999/xlink" xlink:type="simple">urn:lsid:biosci.ohio-state.edu:osuc_concepts:244622</object-id>
                            <object-id xmlns:xlink="http://www.w3.org/1999/xlink" xlink:type="simple">http://species-id.net/wiki/Scelio_concavus</object-id>
                        </tp:taxon-name><tp:taxon-authority>Yoder</tp:taxon-authority><tp:taxon-status xmlns:xlink="http://www.w3.org/1999/xlink" xlink:type="simple">sp. n.</tp:taxon-status><xref ref-type="fig" rid="F60">Figures 353–358</xref><xref ref-type="fn" rid="FN73">; Morphbank <sup>73</sup></xref></tp:nomenclature><tp:treatment-sec sec-type="Description"><title>Description.</title><p>Female body length: 3.59–3.85 mm (n=4). Form of sculpture of frons below anterior ocellus in female: fine dorsoventral striae with few to no reticulations. Distribution of sculpture of frons posterior to anterior ocellus in female: more or less uniform throughout. Color of pilosity of dorsomedial head in female: brown or predominantly brown. Form of anteclypeus between medial teeth in female: striplike, broadly concave. Form of lateral gena below eye in anterior view in female: evenly rounded towards mandible, not bulging laterally. Sculpture of anteclypeus: largely smooth, with few thick dorsoventral ridges. Sculpture of pronotal nucha in female: present throughout. Color of pilosity on mesonotum in female: predominantly brown throughout. Sculpture of mesoscutellum in female: predominantly irregular rugulose to reticulate. Sculpture of oxter: present throughout. Pilosity of metapleuron overlapping or arising within posteroventral quadrant in female: 1 seta; 2 setae. Color of fore wing in female: evenly colored throughout. Color of pilosity on lateral T2–T5 in female: T2 and much of T3 white, T4–T5 brown or predominantly brown. Fine pilosity of lateral T1 in female: present, extending to posterior margin. Distribution of pilosity on metasomal terga 3–5 in female: more or less uniformly present throughout. Form <!--PageBreak-->of setae on lateral T2–T5: uniformly thin throughout. Pilosity of anterolateral corner of dorsal T3 in female: sparsely setose to glabrous.</p></tp:treatment-sec><tp:treatment-sec sec-type="Diagnosis"><title>Diagnosis.</title><p><italic><tp:taxon-name>Scelio concavus</tp:taxon-name></italic> is most similar to the other Afrotropical <italic>walkeri</italic>-group species with a broadly concave anteclypeus, in particular <italic><tp:taxon-name>Scelio remaudierei</tp:taxon-name></italic> which has similarly sparse and narrow pilosity on the lateral metasoma and no obliterated or smooth patches on the dorsal head. It differs from <italic><tp:taxon-name>Scelio remaudierei</tp:taxon-name></italic> by the narrower gena (strongly expanded in <italic><tp:taxon-name>Scelio remaudierei</tp:taxon-name></italic>), and less well developed medial clypeal teeth (very well <!--PageBreak-->developed in <italic><tp:taxon-name>Scelio remaudierei</tp:taxon-name></italic>). Sparsely setose specimens of <italic><tp:taxon-name>Scelio modulus</tp:taxon-name></italic> may be confused with <italic><tp:taxon-name>Scelio concavus</tp:taxon-name></italic>, but may be differentiated by the width and form of the clypeus (narrow and more or less truncate in <italic><tp:taxon-name>Scelio modulus</tp:taxon-name></italic>). The brown pilosity of the dorsomedial portion of the head and the mesoscutum differentiates this species from <italic><tp:taxon-name>Scelio afer</tp:taxon-name></italic>.</p><fig id="F60" position="float" orientation="portrait"><label>Figures 353–358.</label><caption><p><xref ref-type="fn" rid="FN173"><sup>173</sup></xref> <italic><tp:taxon-name>Scelio concavus</tp:taxon-name></italic> sp. n., holotype female (OSUC <ext-link xmlns:xlink="http://www.w3.org/1999/xlink" ext-link-type="uri" xlink:href="http://hol.osu.edu/spmInfo.html?id=OSUC%20214035" xlink:type="simple">214035</ext-link>). <bold>353</bold> Habitus, dorsal view <bold>354</bold> Habitus, lateral view <bold>355</bold> Head and mesosoma, dorsal view <bold>356</bold> Head and mesosoma, lateral view <bold>357</bold> Head, anterior view <bold>358</bold> Metasoma, lateral view. Scale bars in millimeters.</p></caption><graphic xmlns:xlink="http://www.w3.org/1999/xlink" xlink:href="ZooKeys-380-001-g060.jpg" position="float" orientation="portrait" xlink:type="simple"/></fig></tp:treatment-sec><tp:treatment-sec sec-type="Etymology"><title>Etymology.</title><p>The epithet is used as a adjective derived from the Latin word for hollow or arched forward, in reference to the shape of the anteclypeus.</p></tp:treatment-sec><tp:treatment-sec sec-type="Link to distribution map"><title>Link to distribution map.</title><p><ext-link xmlns:xlink="http://www.w3.org/1999/xlink" ext-link-type="uri" xlink:href="http://hol.osu.edu/map-large.html?id=244622" xlink:type="simple">http://hol.osu.edu/map-large.html?id=244622</ext-link></p></tp:treatment-sec><tp:treatment-sec sec-type="Material examined"><title>Material examined.</title><p><italic>Holotype</italic>, female: <bold>KENYA</bold>: Rift Valley Prov., Ol Pejeta Conservancy, <named-content xmlns:xlink="http://www.w3.org/1999/xlink" content-type="dwc:verbatimCoordinates" xlink:type="simple">01°01.306'N, 36°54.818'E</named-content>, 13.I–27.I.2006, malaise trap, R. Copeland, OSUC <ext-link xmlns:xlink="http://www.w3.org/1999/xlink" ext-link-type="uri" xlink:href="http://hol.osu.edu/spmInfo.html?id=OSUC%20214035" xlink:type="simple">214035</ext-link> (deposited in NMKE). <italic>Paratypes</italic>: (3 females) <bold>KENYA</bold>: 2 females, OSUC <ext-link xmlns:xlink="http://www.w3.org/1999/xlink" ext-link-type="uri" xlink:href="http://hol.osu.edu/spmInfo.html?id=OSUC%20214101" xlink:type="simple">214101</ext-link>, <ext-link xmlns:xlink="http://www.w3.org/1999/xlink" ext-link-type="uri" xlink:href="http://hol.osu.edu/spmInfo.html?id=OSUC%20234661" xlink:type="simple">234661</ext-link> (CNCI). <bold>RWANDA</bold>: 1 female, OSUC <ext-link xmlns:xlink="http://www.w3.org/1999/xlink" ext-link-type="uri" xlink:href="http://hol.osu.edu/spmInfo.html?id=OSUC%20212464" xlink:type="simple">212464</ext-link> (CNCI).</p></tp:treatment-sec><tp:treatment-sec sec-type="Comments"><title>Comments.</title><p>The brown pilosity of the dorsomedial part of the head and the mesonotum is striking (<xref ref-type="fig" rid="F60">Fig. 355</xref>). <italic><tp:taxon-name>Scelio modulus</tp:taxon-name></italic> may be confused with the extralimital <italic><tp:taxon-name>Scelio aegyptiacus</tp:taxon-name></italic> which shares the presence of fine, brown, and sparsely distributed setae on the lateral metasoma. The fore wing of <italic><tp:taxon-name>Scelio modulus</tp:taxon-name></italic> is relatively darkly infuscate throughout, which contrasts the light/dark pattern seen in <italic><tp:taxon-name>Scelio aegyptiacus</tp:taxon-name></italic>.</p></tp:treatment-sec><tp:treatment-sec><!--Section generated to contain objects referenced in tp:taxon-treatment.--><fn-group><fn id="FN173"><p>173	<ext-link xmlns:xlink="http://www.w3.org/1999/xlink" ext-link-type="uri" xlink:href="http://morphbank.net/?id=787804" xlink:type="simple">http://morphbank.net/?id=787804</ext-link></p></fn><fn id="FN73"><p>73	<ext-link xmlns:xlink="http://www.w3.org/1999/xlink" ext-link-type="uri" xlink:href="http://morphbank.net/?id=787804" xlink:type="simple">http://morphbank.net/?id=787804</ext-link></p></fn></fn-group></tp:treatment-sec></tp:taxon-treatment>
