# Supplementary material for: Monograph of the Afrotropical species of Scelio Latreille (Hymenoptera, Platygastridae), egg parasitoids of acridid grasshoppers (Orthoptera, Acrididae)
Source: Zookeys. 2014 Feb 17;(380):1–188. doi: 10.3897/zookeys.380.5755 (PMC3950483; doi:10.3897/zookeys.380.5755)
Supplement: XML Treatment for Scelio erugatus [file zookeys.380.5755-treatment53.xml]

<!DOCTYPE tp:taxon-treatment
  PUBLIC "-//TaxonX//DTD Taxonomic Treatment Publishing DTD v0 20100105//EN" "tax-treatment-NSO.dtd">
<tp:taxon-treatment xmlns:tp="http://www.plazi.org/taxpub"><tp:treatment-meta><mixed-citation publication-type="journal"><person-group><name><surname>Yoder</surname><given-names>Matthew J.</given-names></name><name><surname>Valerio</surname><given-names>Alejandro A.</given-names></name><name><surname>Polaszek</surname><given-names>Andrew</given-names></name><name><surname>van Noort</surname><given-names>Simon</given-names></name><name><surname>Masner</surname><given-names>Lubomír</given-names></name><name><surname>Johnson</surname><given-names>Norman F.</given-names></name></person-group><article-title>Monograph of the Afrotropical species of <italic>Scelio</italic> Latreille (Hymenoptera, Platygastridae), egg parasitoids of acridid grasshoppers (Orthoptera, Acrididae)</article-title><source>Zookeys</source><day>17</day><month>2</month><year>2014</year><volume>2014</volume><issue>380</issue><fpage>1</fpage><lpage>188</lpage><pub-id pub-id-type="doi">10.3897/zookeys.380.5755</pub-id></mixed-citation></tp:treatment-meta><tp:nomenclature><tp:taxon-name>
                            <tp:taxon-name-part taxon-name-part-type="genus">Scelio</tp:taxon-name-part>
                            <tp:taxon-name-part taxon-name-part-type="species">erugatus</tp:taxon-name-part>
                            <object-id xmlns:xlink="http://www.w3.org/1999/xlink" xlink:type="simple">http://zoobank.org/04088880-8F52-44BD-8D33-75B0A15A5C91</object-id>
                            <object-id xmlns:xlink="http://www.w3.org/1999/xlink" xlink:type="simple">urn:lsid:biosci.ohio-state.edu:osuc_concepts:244625</object-id>
                            <object-id xmlns:xlink="http://www.w3.org/1999/xlink" xlink:type="simple">http://species-id.net/wiki/Scelio_erugatus</object-id>
                        </tp:taxon-name><tp:taxon-authority>Yoder</tp:taxon-authority><tp:taxon-status xmlns:xlink="http://www.w3.org/1999/xlink" xlink:type="simple">sp. n.</tp:taxon-status><xref ref-type="fig" rid="F61">Figures 359–364</xref><xref ref-type="fn" rid="FN74">; Morphbank <sup>74</sup></xref></tp:nomenclature><tp:treatment-sec sec-type="Description"><title>Description.</title><p>Female body length: 4.26–4.35 mm (n=3). Form of sculpture of frons below anterior ocellus in female: fine dorsoventral striae with few to no reticulations. Distribution of sculpture of frons posterior to anterior ocellus in female: more or less uniform throughout. Color of pilosity of dorsomedial head in female: brown or predominantly brown. Form of anteclypeus between medial teeth in female: striplike, broadly concave. Form of lateral gena below eye in anterior view in female: evenly rounded towards mandible, not bulging laterally. Sculpture of anteclypeus: smooth throughout. Sculpture of pronotal nucha in female: absent (smooth) in parts. Color of pilosity on mesonotum in female: predominantly brown throughout. Sculpture of mesoscutellum in female: predominantly longitudinally rugulose. Sculpture of oxter: with prominent smooth patch. Pilosity of metapleuron overlapping or arising within posteroventral quadrant in female: 4 or more setae. Color of fore wing in female: evenly colored throughout. Color of pilosity on lateral T2–T5 in female: T2–T5 white to off-white. Fine pilosity of lateral T1 in female: absent. Distribution of pilosity on metasomal terga 3–5 in female: more or less uniformly present throughout. Form of setae on lateral T2–T5: predominantly thick throughout. Pilosity of anterolateral corner of dorsal T3 in female: sparsely setose to glabrous.</p><!--PageBreak--></tp:treatment-sec><tp:treatment-sec sec-type="Diagnosis"><title>Diagnosis.</title><p>This species is most similar to <italic><tp:taxon-name>Scelio tritus</tp:taxon-name></italic> and <italic><tp:taxon-name>Scelio afer</tp:taxon-name></italic> which share the concave anteclypeus (<xref ref-type="fig" rid="F57">Figs 339</xref>, <xref ref-type="fig" rid="F61">363</xref>, <xref ref-type="fig" rid="F68">405</xref>). It differs from <italic><tp:taxon-name>Scelio tritus</tp:taxon-name></italic> by the completely smooth pronotal nucha (sculptured in <italic><tp:taxon-name>Scelio tritus</tp:taxon-name></italic>) and from <italic><tp:taxon-name>Scelio afer</tp:taxon-name></italic> by the absence of white micropilosity on the dorsal anterolateral corner of T3. <italic><tp:taxon-name>Scelio erugatus</tp:taxon-name></italic> is generally further distinguishable by the somewhat transverse pronotum and mesoscutum in combination with the somewhat scattered color pattern of pilosity of the mesoscutum (<xref ref-type="fig" rid="F61">Fig. 361</xref>).</p><fig id="F61" position="float" orientation="portrait"><label>Figures 359–364.</label><caption><p><xref ref-type="fn" rid="FN174"><sup>174</sup></xref> <italic><tp:taxon-name>Scelio erugatus</tp:taxon-name></italic> sp. n., holotype female (OSUC <ext-link xmlns:xlink="http://www.w3.org/1999/xlink" ext-link-type="uri" xlink:href="http://hol.osu.edu/spmInfo.html?id=OSUC%20213153" xlink:type="simple">213153</ext-link>). <bold>359</bold> Habitus, dorsal view <bold>360</bold> Habitus, lateral view <bold>361</bold> Head and mesosoma, dorsal view <bold>362</bold> Head and mesosoma, lateral view <bold>363</bold> Head, anterior view <bold>364</bold> Metasoma, lateral view. Scale bars in millimeters.</p></caption><graphic xmlns:xlink="http://www.w3.org/1999/xlink" xlink:href="ZooKeys-380-001-g061.jpg" position="float" orientation="portrait" xlink:type="simple"/></fig><!--PageBreak--></tp:treatment-sec><tp:treatment-sec sec-type="Etymology"><title>Etymology.</title><p>The epithet is used as an adjective derived from the Latin word for clear of wrinkles or smooth, in reference to the surface of the pronotal nucha.</p></tp:treatment-sec><tp:treatment-sec sec-type="Link to distribution map"><title>Link to distribution map.</title><p><ext-link xmlns:xlink="http://www.w3.org/1999/xlink" ext-link-type="uri" xlink:href="http://hol.osu.edu/map-large.html?id=244625" xlink:type="simple">http://hol.osu.edu/map-large.html?id=244625</ext-link></p></tp:treatment-sec><tp:treatment-sec sec-type="Material examined"><title>Material examined.</title><p><italic>Holotype</italic>, female: <bold>NIGERIA</bold>: Oyo St., International Institute of Tropical Agriculture (IITA), Ibadan, XI-1987, screen sweeping, J. S. Noyes, OSUC <ext-link xmlns:xlink="http://www.w3.org/1999/xlink" ext-link-type="uri" xlink:href="http://hol.osu.edu/spmInfo.html?id=OSUC%20213153" xlink:type="simple">213153</ext-link> (deposited in BMNH). <italic>Paratypes</italic>: (2 females) <bold>GHANA</bold>: 1 female, OSUC <ext-link xmlns:xlink="http://www.w3.org/1999/xlink" ext-link-type="uri" xlink:href="http://hol.osu.edu/spmInfo.html?id=OSUC%20213566" xlink:type="simple">213566</ext-link> (OSUC). <bold>NIGERIA</bold>: 1 female, OSUC <ext-link xmlns:xlink="http://www.w3.org/1999/xlink" ext-link-type="uri" xlink:href="http://hol.osu.edu/spmInfo.html?id=OSUC%20213151" xlink:type="simple">213151</ext-link> (CNCI).</p></tp:treatment-sec><tp:treatment-sec sec-type="Comments"><title>Comments.</title><p>The pilosity of the mesoscutum, from anterior to posterior, consists of off-white, light brown and brown setae, the pattern and variation somewhat more notable due to the thickness of the setae. The dorsal metasoma is particularly glabrous, with almost no micropilosity. The setae on the lateral meso- and metanotum are white, moderately dense, and slightly wavy. The pronotal nucha is almost completely devoid of sculpture.</p></tp:treatment-sec><tp:treatment-sec><!--Section generated to contain objects referenced in tp:taxon-treatment.--><fig id="F57" position="float" orientation="portrait"><label>Figures 335–340.</label><caption><p><xref ref-type="fn" rid="FN170"><sup>170</sup></xref> <italic><tp:taxon-name>Scelio afer</tp:taxon-name></italic> (Kieffer), female (OSUC <ext-link xmlns:xlink="http://www.w3.org/1999/xlink" ext-link-type="uri" xlink:href="http://hol.osu.edu/spmInfo.html?id=OSUC%20212366" xlink:type="simple">212366</ext-link>). <bold>335</bold> Habitus, dorsal view <bold>336</bold> Habitus, lateral view <bold>337</bold> Head and mesosoma, dorsal view <bold>338</bold> Head and mesosoma, lateral view <bold>339</bold> Head, anterior view <bold>340</bold> Metasoma, lateral view. <italic>t3p</italic>, micropilosity of anterolateral corner of T3. Scale bars in millimeters.</p></caption><graphic xmlns:xlink="http://www.w3.org/1999/xlink" xlink:href="ZooKeys-380-001-g057.jpg" position="float" orientation="portrait" xlink:type="simple"/></fig><fig id="F68" position="float" orientation="portrait"><label>Figures 401–406.</label><caption><p><xref ref-type="fn" rid="FN181"><sup>181</sup></xref> <italic><tp:taxon-name>Scelio tritus</tp:taxon-name></italic> sp. n. <bold>401–402</bold> paratype female (OSUC <ext-link xmlns:xlink="http://www.w3.org/1999/xlink" ext-link-type="uri" xlink:href="http://hol.osu.edu/spmInfo.html?id=OSUC%20212466" xlink:type="simple">212466</ext-link>) <bold>403–406</bold> holotype female (CASENT <ext-link xmlns:xlink="http://www.w3.org/1999/xlink" ext-link-type="uri" xlink:href="http://hol.osu.edu/spmInfo.html?id=CASENT%208106001" xlink:type="simple">8106001</ext-link>) <bold>401</bold> Habitus, dorsal view <bold>402</bold> Habitus, lateral view <bold>403</bold> Head and mesosoma, dorsal view <bold>404</bold> Head and mesosoma, lateral view <bold>405</bold> Head, anterior view <bold>406</bold> Metasoma, lateral view. Scale bars in millimeters.</p></caption><graphic xmlns:xlink="http://www.w3.org/1999/xlink" xlink:href="ZooKeys-380-001-g068.jpg" position="float" orientation="portrait" xlink:type="simple"/></fig><fn-group><fn id="FN174"><p>174	<ext-link xmlns:xlink="http://www.w3.org/1999/xlink" ext-link-type="uri" xlink:href="http://morphbank.net/?id=787807" xlink:type="simple">http://morphbank.net/?id=787807</ext-link></p></fn><fn id="FN74"><p>74	<ext-link xmlns:xlink="http://www.w3.org/1999/xlink" ext-link-type="uri" xlink:href="http://morphbank.net/?id=787807" xlink:type="simple">http://morphbank.net/?id=787807</ext-link></p></fn><fn id="FN170"><p>170	<ext-link xmlns:xlink="http://www.w3.org/1999/xlink" ext-link-type="uri" xlink:href="http://morphbank.net/?id=787873" xlink:type="simple">http://morphbank.net/?id=787873</ext-link></p></fn><fn id="FN181"><p>181	<ext-link xmlns:xlink="http://www.w3.org/1999/xlink" ext-link-type="uri" xlink:href="http://morphbank.net/?id=787875" xlink:type="simple">http://morphbank.net/?id=787875</ext-link></p></fn></fn-group></tp:treatment-sec></tp:taxon-treatment>
