# Supplementary material for: Monograph of the Afrotropical species of Scelio Latreille (Hymenoptera, Platygastridae), egg parasitoids of acridid grasshoppers (Orthoptera, Acrididae)
Source: Zookeys. 2014 Feb 17;(380):1–188. doi: 10.3897/zookeys.380.5755 (PMC3950483; doi:10.3897/zookeys.380.5755)
Supplement: XML Treatment for Scelio quasiclypeatus [file zookeys.380.5755-treatment56.xml]

<!DOCTYPE tp:taxon-treatment
  PUBLIC "-//TaxonX//DTD Taxonomic Treatment Publishing DTD v0 20100105//EN" "tax-treatment-NSO.dtd">
<tp:taxon-treatment xmlns:tp="http://www.plazi.org/taxpub"><tp:treatment-meta><mixed-citation publication-type="journal"><person-group><name><surname>Yoder</surname><given-names>Matthew J.</given-names></name><name><surname>Valerio</surname><given-names>Alejandro A.</given-names></name><name><surname>Polaszek</surname><given-names>Andrew</given-names></name><name><surname>van Noort</surname><given-names>Simon</given-names></name><name><surname>Masner</surname><given-names>Lubomír</given-names></name><name><surname>Johnson</surname><given-names>Norman F.</given-names></name></person-group><article-title>Monograph of the Afrotropical species of <italic>Scelio</italic> Latreille (Hymenoptera, Platygastridae), egg parasitoids of acridid grasshoppers (Orthoptera, Acrididae)</article-title><source>Zookeys</source><day>17</day><month>2</month><year>2014</year><volume>2014</volume><issue>380</issue><fpage>1</fpage><lpage>188</lpage><pub-id pub-id-type="doi">10.3897/zookeys.380.5755</pub-id></mixed-citation></tp:treatment-meta><tp:nomenclature><tp:taxon-name>
                            <tp:taxon-name-part taxon-name-part-type="genus">Scelio</tp:taxon-name-part>
                            <tp:taxon-name-part taxon-name-part-type="species">quasiclypeatus</tp:taxon-name-part>
                            <object-id xmlns:xlink="http://www.w3.org/1999/xlink" xlink:type="simple">http://zoobank.org/844EEE99-9FF7-42C7-8567-50924BDF424E</object-id>
                            <object-id xmlns:xlink="http://www.w3.org/1999/xlink" xlink:type="simple">urn:lsid:biosci.ohio-state.edu:osuc_concepts:244623</object-id>
                            <object-id xmlns:xlink="http://www.w3.org/1999/xlink" xlink:type="simple">http://species-id.net/wiki/Scelio_quasiclypeatus</object-id>
                        </tp:taxon-name><tp:taxon-authority>Yoder</tp:taxon-authority><tp:taxon-status xmlns:xlink="http://www.w3.org/1999/xlink" xlink:type="simple">sp. n.</tp:taxon-status><xref ref-type="fig" rid="F64">Figures 377–382</xref><xref ref-type="fn" rid="FN77">; Morphbank <sup>77</sup></xref></tp:nomenclature><tp:treatment-sec sec-type="Description"><title>Description.</title><p>Female body length: 3.60–4.21 mm (n=16). Male body length: 3.20–3.63 mm (n=2). Form of sculpture of frons below anterior ocellus in female: fine dorsoventral striae with few to no reticulations. Distribution of sculpture of frons posterior to anterior ocellus in female: more or less uniform throughout. Color of pilosity of dorsomedial head in female: white or predominantly white. Sculpture of ventrolateral corner of frons adjacent to malar sulcus in male: predominantly dorsoventral. Form of anteclypeus between medial teeth in female: produced, truncate medially. Form of anteclypeus between medial teeth in males: produced, rounded to truncate medially. Form of lateral gena below eye in anterior view in female: evenly rounded towards mandible, not bulging laterally. Sculpture of anteclypeus: smooth throughout. Sculpture of pronotal nucha in female: present throughout. Color of pilosity on mesonotum in female: predominantly white on mesoscutum, predominantly brown on mesoscutellum. Sculpture of mesoscutellum in female: predominantly irregular rugulose to reticulate. Sculpture of oxter: present throughout. Pilosity of metapleuron overlapping or arising within posteroventral quadrant in female: 4 or more setae. Color of fore wing in female: base lighter until marginal vein, sometime strongly contrastingly so, apex darker, division relatively linear and abrupt. Color of fore wing in male: more or less evenly colored throughout. Color of pilosity on lateral T2–T5 in female: T2–T5 white to off-white. Fine pilosity of lateral T1 in female: absent. Distribution of pilosity on metasomal terga 3–5 in female: more or less uniformly present throughout. Form of setae on lateral T2–T5: predominantly thick throughout. Pilosity of anterolateral corner of dorsal T3 in female: sparsely setose to glabrous. Form of medial surface of S3–S5 in males: broadly concave, S3 posterior concavity extending into anterior half of sclerite.</p></tp:treatment-sec><tp:treatment-sec sec-type="Diagnosis"><title>Diagnosis.</title><p>As the name suggests, this species is most similar to <italic><tp:taxon-name>Scelio clypeatus</tp:taxon-name></italic> with which it shares the presence of a projected clypeus and densely setose posteroventral quadrant of the metapleuron. It differs by the presence of weak sculpture on the anteclypeus and the truncate anterior margin of the anteclypeus (broadly bilobed in <italic><tp:taxon-name>Scelio clypeatus</tp:taxon-name></italic>).</p><fig id="F64" position="float" orientation="portrait"><label>Figures 377–382.</label><caption><p><xref ref-type="fn" rid="FN177"><sup>177</sup></xref> <italic><tp:taxon-name>Scelio quasiclypeatus</tp:taxon-name></italic> sp. n., paratype female (OSUC <ext-link xmlns:xlink="http://www.w3.org/1999/xlink" ext-link-type="uri" xlink:href="http://hol.osu.edu/spmInfo.html?id=OSUC%20211218" xlink:type="simple">211218</ext-link>). <bold>377</bold> Habitus, dorsal view <bold>378</bold> Habitus, lateral view <bold>379</bold> Head and mesosoma, dorsal view <bold>380</bold> Head and mesosoma, lateral view <bold>381</bold> Head, anterior view <bold>382</bold> Metasoma, lateral view. Scale bars in millimeters.</p></caption><graphic xmlns:xlink="http://www.w3.org/1999/xlink" xlink:href="ZooKeys-380-001-g064.jpg" position="float" orientation="portrait" xlink:type="simple"/></fig></tp:treatment-sec><tp:treatment-sec sec-type="Etymology"><title>Etymology.</title><p>The epithet is used as an adjective derived from the Latin word for nearly or almost, in reference to the similarities with <italic><tp:taxon-name>Scelio clypeatus</tp:taxon-name></italic>.</p></tp:treatment-sec><tp:treatment-sec sec-type="Link to distribution map"><title>Link to distribution map.</title><p><ext-link xmlns:xlink="http://www.w3.org/1999/xlink" ext-link-type="uri" xlink:href="http://hol.osu.edu/map-large.html?id=244623" xlink:type="simple">http://hol.osu.edu/map-large.html?id=244623</ext-link></p></tp:treatment-sec><tp:treatment-sec sec-type="Material examined"><title>Material examined.</title><p><italic>Holotype</italic>, female: <bold>CAMEROON</bold>: Nkoemvom, 30.XI.1979, malaise trap, D. Jackson, OSUC <ext-link xmlns:xlink="http://www.w3.org/1999/xlink" ext-link-type="uri" xlink:href="http://hol.osu.edu/spmInfo.html?id=OSUC%20212260" xlink:type="simple">212260</ext-link> (deposited in BMNH). <italic>Paratypes</italic>: (15 females, 2 males) <bold>BOTSWANA</bold>: 1 female, OSUC <ext-link xmlns:xlink="http://www.w3.org/1999/xlink" ext-link-type="uri" xlink:href="http://hol.osu.edu/spmInfo.html?id=OSUC%20211264" xlink:type="simple">211264</ext-link> (CNCI). <bold>CAMEROON</bold>: 4 females, OSUC <ext-link xmlns:xlink="http://www.w3.org/1999/xlink" ext-link-type="uri" xlink:href="http://hol.osu.edu/spmInfo.html?id=OSUC%20211218" xlink:type="simple">211218</ext-link>, <ext-link xmlns:xlink="http://www.w3.org/1999/xlink" ext-link-type="uri" xlink:href="http://hol.osu.edu/spmInfo.html?id=OSUC%20212257" xlink:type="simple">212257</ext-link>, <ext-link xmlns:xlink="http://www.w3.org/1999/xlink" ext-link-type="uri" xlink:href="http://hol.osu.edu/spmInfo.html?id=OSUC%20212262" xlink:type="simple">212262</ext-link> (CNCI); OSUC <ext-link xmlns:xlink="http://www.w3.org/1999/xlink" ext-link-type="uri" xlink:href="http://hol.osu.edu/spmInfo.html?id=OSUC%20211223" xlink:type="simple">211223</ext-link> (OSUC). <bold>GABON</bold>: 7 females, 2 males, OSUC <ext-link xmlns:xlink="http://www.w3.org/1999/xlink" ext-link-type="uri" xlink:href="http://hol.osu.edu/spmInfo.html?id=OSUC%20212792" xlink:type="simple">212792</ext-link>, <ext-link xmlns:xlink="http://www.w3.org/1999/xlink" ext-link-type="uri" xlink:href="http://hol.osu.edu/spmInfo.html?id=OSUC%20212798" xlink:type="simple">212798</ext-link>, <ext-link xmlns:xlink="http://www.w3.org/1999/xlink" ext-link-type="uri" xlink:href="http://hol.osu.edu/spmInfo.html?id=OSUC%20213159" xlink:type="simple">213159</ext-link>–<ext-link xmlns:xlink="http://www.w3.org/1999/xlink" ext-link-type="uri" xlink:href="http://hol.osu.edu/spmInfo.html?id=OSUC%20213160" xlink:type="simple">213160</ext-link>, <ext-link xmlns:xlink="http://www.w3.org/1999/xlink" ext-link-type="uri" xlink:href="http://hol.osu.edu/spmInfo.html?id=OSUC%20213162" xlink:type="simple">213162</ext-link>–<ext-link xmlns:xlink="http://www.w3.org/1999/xlink" ext-link-type="uri" xlink:href="http://hol.osu.edu/spmInfo.html?id=OSUC%20213164" xlink:type="simple">213164</ext-link>, <ext-link xmlns:xlink="http://www.w3.org/1999/xlink" ext-link-type="uri" xlink:href="http://hol.osu.edu/spmInfo.html?id=OSUC%20213169" xlink:type="simple">213169</ext-link> (CNCI); OSUC <ext-link xmlns:xlink="http://www.w3.org/1999/xlink" ext-link-type="uri" xlink:href="http://hol.osu.edu/spmInfo.html?id=OSUC%20213158" xlink:type="simple">213158</ext-link> (OSUC). <bold>KENYA</bold>: 1 female, OSUC <ext-link xmlns:xlink="http://www.w3.org/1999/xlink" ext-link-type="uri" xlink:href="http://hol.osu.edu/spmInfo.html?id=OSUC%20214144" xlink:type="simple">214144</ext-link> (CNCI). <!--PageBreak--><bold>SOUTH AFRICA</bold>: 1 female, OSUC <ext-link xmlns:xlink="http://www.w3.org/1999/xlink" ext-link-type="uri" xlink:href="http://hol.osu.edu/spmInfo.html?id=OSUC%20212458" xlink:type="simple">212458</ext-link> (CNCI). <bold>TANZANIA</bold>: 1 female, OSUC <ext-link xmlns:xlink="http://www.w3.org/1999/xlink" ext-link-type="uri" xlink:href="http://hol.osu.edu/spmInfo.html?id=OSUC%20250958" xlink:type="simple">250958</ext-link> (CNCI).</p></tp:treatment-sec><tp:treatment-sec sec-type="Comments"><title>Comments.</title><p>The sculpture of the frons of this species is slightly more robust than typical and there are several reticulating elements, although it is still dominated by dorso-ventral elements. The fore wing of females appears only slightly lighter at the base. All specimens examined have the pilosity of the mesoscutum white except for 1 or 2 pairs of brown setae posteromedially. The gena is particularly broad, with almost no gap between the eye and the anterior of the head in lateral view. The core series from <!--PageBreak-->Gabon and Cameroon are nearly identical. A single specimen from Kenya (OSUC <ext-link xmlns:xlink="http://www.w3.org/1999/xlink" ext-link-type="uri" xlink:href="http://hol.osu.edu/spmInfo.html?id=OSUC%20214144" xlink:type="simple">214144</ext-link>) has the sculpture of the dorsal head somewhat obliterated as often seen in <italic><tp:taxon-name>Scelio afer</tp:taxon-name></italic>. The specimens from Botswana and South Africa (OSUC <ext-link xmlns:xlink="http://www.w3.org/1999/xlink" ext-link-type="uri" xlink:href="http://hol.osu.edu/spmInfo.html?id=OSUC%20211264" xlink:type="simple">211264</ext-link>, <ext-link xmlns:xlink="http://www.w3.org/1999/xlink" ext-link-type="uri" xlink:href="http://hol.osu.edu/spmInfo.html?id=OSUC%20212458" xlink:type="simple">212458</ext-link>) are slightly less robust, with pilosity less dense. The two males are tentatively included but excluded from the type material.</p></tp:treatment-sec><tp:treatment-sec><!--Section generated to contain objects referenced in tp:taxon-treatment.--><fn-group><fn id="FN177"><p>177	<ext-link xmlns:xlink="http://www.w3.org/1999/xlink" ext-link-type="uri" xlink:href="http://morphbank.net/?id=787811" xlink:type="simple">http://morphbank.net/?id=787811</ext-link></p></fn><fn id="FN77"><p>77	<ext-link xmlns:xlink="http://www.w3.org/1999/xlink" ext-link-type="uri" xlink:href="http://morphbank.net/?id=787811" xlink:type="simple">http://morphbank.net/?id=787811</ext-link></p></fn></fn-group></tp:treatment-sec></tp:taxon-treatment>
