# Supplementary material for: Monograph of the Afrotropical species of Scelio Latreille (Hymenoptera, Platygastridae), egg parasitoids of acridid grasshoppers (Orthoptera, Acrididae)
Source: Zookeys. 2014 Feb 17;(380):1–188. doi: 10.3897/zookeys.380.5755 (PMC3950483; doi:10.3897/zookeys.380.5755)
Supplement: XML Treatment for Scelio remaudierei [file zookeys.380.5755-treatment57.xml]

<!DOCTYPE tp:taxon-treatment
  PUBLIC "-//TaxonX//DTD Taxonomic Treatment Publishing DTD v0 20100105//EN" "tax-treatment-NSO.dtd">
<tp:taxon-treatment xmlns:tp="http://www.plazi.org/taxpub"><tp:treatment-meta><mixed-citation publication-type="journal"><person-group><name><surname>Yoder</surname><given-names>Matthew J.</given-names></name><name><surname>Valerio</surname><given-names>Alejandro A.</given-names></name><name><surname>Polaszek</surname><given-names>Andrew</given-names></name><name><surname>van Noort</surname><given-names>Simon</given-names></name><name><surname>Masner</surname><given-names>Lubomír</given-names></name><name><surname>Johnson</surname><given-names>Norman F.</given-names></name></person-group><article-title>Monograph of the Afrotropical species of <italic>Scelio</italic> Latreille (Hymenoptera, Platygastridae), egg parasitoids of acridid grasshoppers (Orthoptera, Acrididae)</article-title><source>Zookeys</source><day>17</day><month>2</month><year>2014</year><volume>2014</volume><issue>380</issue><fpage>1</fpage><lpage>188</lpage><pub-id pub-id-type="doi">10.3897/zookeys.380.5755</pub-id></mixed-citation></tp:treatment-meta><tp:nomenclature><tp:taxon-name>
                            <tp:taxon-name-part taxon-name-part-type="genus">Scelio</tp:taxon-name-part>
                            <tp:taxon-name-part taxon-name-part-type="species">remaudierei</tp:taxon-name-part>
                            <object-id xmlns:xlink="http://www.w3.org/1999/xlink" xlink:type="simple">http://zoobank.org/5EDD6DE0-CDB4-46D6-A76C-C07D2A3CFD53</object-id>
                            <object-id xmlns:xlink="http://www.w3.org/1999/xlink" xlink:type="simple">urn:lsid:biosci.ohio-state.edu:osuc_concepts:5314</object-id>
                            <object-id xmlns:xlink="http://www.w3.org/1999/xlink" xlink:type="simple">http://species-id.net/wiki/Scelio_remaudierei</object-id>
                        </tp:taxon-name><tp:taxon-authority>Ferrière</tp:taxon-authority><xref ref-type="fig" rid="F65">Figures 383–388</xref><xref ref-type="fn" rid="FN78">; Morphbank <sup>78</sup></xref><tp:nomenclature-citation-list><tp:nomenclature-citation><tp:taxon-name>Scelio remaudierei</tp:taxon-name><comment> Ferrière, 1952: 116 (original description).</comment></tp:nomenclature-citation><tp:nomenclature-citation><tp:taxon-name>Scelio remaudieri</tp:taxon-name><comment>: <xref ref-type="bibr" rid="B23">Nixon 1958</xref>: 309, 317 (keyed, spelling error).</comment></tp:nomenclature-citation></tp:nomenclature-citation-list></tp:nomenclature><tp:treatment-sec sec-type="Description"><title>Description.</title><p>Female body length: 3.14–3.71 mm (n=12). Form of sculpture of frons below anterior ocellus in female: fine dorsoventral striae with few to no reticulations. Distribution of sculpture of frons posterior to anterior ocellus in female: with at least some obliterated or reduced patches of sculpture posteriorly. Color of pilosity of dorsomedial head in female: brown or predominantly brown. Form of anteclypeus between medial teeth in female: striplike, broadly concave. Form of lateral gena below eye in anterior view in female: bulging, often surpassing eye laterally. Sculpture of anteclypeus: smooth throughout. Sculpture of pronotal nucha in female: absent (smooth) in parts. Color of pilosity on mesonotum in female: predominantly brown throughout. Sculpture of mesoscutellum in female: predominantly longitudinally rugulose. Sculpture of oxter: with prominent smooth patch. Pilosity of metapleuron overlapping or arising within posteroventral quadrant in female: none; 1 seta. Color of fore wing in female: evenly colored throughout. Color of pilosity on lateral T2–T5 in female: T2 white, T3–T5 brown. Fine pilosity of lateral T1 in female: absent. Distribution of pilosity on metasomal terga 3–5 in female: more or less uniformly present throughout. Form of setae on lateral T2–T5: uniformly thin throughout. Pilosity of anterolateral corner of dorsal T3 in female: with patch of short appressed micropilosity.</p></tp:treatment-sec><tp:treatment-sec sec-type="Diagnosis"><title>Diagnosis.</title><p>Within the study region this species is most similar to <italic><tp:taxon-name>Scelio afer</tp:taxon-name></italic> with which it shares a broadly concave anteclypeus and smooth sculptureless patches on the dorsal portion of the head. It differs from <italic><tp:taxon-name>Scelio afer</tp:taxon-name></italic> and all other Afrotropical species by the distinctly bulging gena. It may further be distinguished from other Afrotropical species by the fine, sparse pilosity throughout, particularly on the metasoma, a state which should only be confused with <italic><tp:taxon-name>Scelio concavus</tp:taxon-name></italic>.</p><fig id="F65" position="float" orientation="portrait"><label>Figures 383–388.</label><caption><p><xref ref-type="fn" rid="FN178"><sup>178</sup></xref> <italic><tp:taxon-name>Scelio remaudierei</tp:taxon-name></italic> Ferrière, female (OSUC <ext-link xmlns:xlink="http://www.w3.org/1999/xlink" ext-link-type="uri" xlink:href="http://hol.osu.edu/spmInfo.html?id=OSUC%20212538" xlink:type="simple">212538</ext-link>). <bold>383</bold> Habitus, dorsal view <bold>384</bold> Habitus, lateral view <bold>385</bold> Head and mesosoma, dorsal view <bold>386</bold> Head and mesosoma, lateral view <bold>387</bold> Head, anterior view <bold>388</bold> Metasoma, lateral view. <italic>lat</italic>, lateral anteclypeal tooth. Scale bars in millimeters.</p></caption><graphic xmlns:xlink="http://www.w3.org/1999/xlink" xlink:href="ZooKeys-380-001-g065.jpg" position="float" orientation="portrait" xlink:type="simple"/></fig></tp:treatment-sec><tp:treatment-sec sec-type="Link to distribution map"><title>Link to distribution map.</title><p><ext-link xmlns:xlink="http://www.w3.org/1999/xlink" ext-link-type="uri" xlink:href="http://hol.osu.edu/map-large.html?id=5314" xlink:type="simple">http://hol.osu.edu/map-large.html?id=5314</ext-link></p></tp:treatment-sec><tp:treatment-sec sec-type="Associations"><title>Associations.</title><p>Emerged from egg of <italic><tp:taxon-name>Acrida turrita</tp:taxon-name></italic> (Linnaeus) [<tp:taxon-name>Orthoptera</tp:taxon-name>: <tp:taxon-name>Acrididae</tp:taxon-name>]; emerged from egg of <tp:taxon-name>Acrididae</tp:taxon-name> [<tp:taxon-name>Orthoptera</tp:taxon-name>: <tp:taxon-name>Acrididae</tp:taxon-name>]; emerged from egg of <italic><tp:taxon-name>Eyprepocnemis plorans plorans</tp:taxon-name></italic> (Charpentier) [<tp:taxon-name>Orthoptera</tp:taxon-name>: <tp:taxon-name>Acrididae</tp:taxon-name>, as <italic><tp:taxon-name>Euprepocnemis senegalensis</tp:taxon-name></italic> <!--PageBreak-->Bolívar)]; emerged from egg of <italic><tp:taxon-name>Locusta cinerascens migratorioides</tp:taxon-name></italic> (Reiche &amp; Fairmaire) [<tp:taxon-name>Orthoptera</tp:taxon-name>: <tp:taxon-name>Acrididae</tp:taxon-name>, as <italic><tp:taxon-name>Locusta migratoria migratorioides</tp:taxon-name></italic>]; emerged from egg of <italic><tp:taxon-name>Hilethera</tp:taxon-name></italic> nigerica (Uvarov) [<tp:taxon-name>Orthoptera</tp:taxon-name>: <tp:taxon-name>Acrididae</tp:taxon-name>, as <italic><tp:taxon-name>Paracinema tricolor nigerica</tp:taxon-name></italic> (Uvarov)].</p></tp:treatment-sec><tp:treatment-sec sec-type="Material examined"><title>Material examined.</title><p><italic>Lectotype</italic> (<bold>present designation</bold>), <bold>MALI</bold>: Dogo, II-1950, Remaudière, BMNH(E)#790429 (deposited in BMNH). <italic><tp:taxon-name>Paralectoype</tp:taxon-name></italic>, female, <bold>MALI</bold>: Dogo, II-1950, Remaudière, OSUC <ext-link xmlns:xlink="http://www.w3.org/1999/xlink" ext-link-type="uri" xlink:href="http://hol.osu.edu/spmInfo.html?id=OSUC%20173945" xlink:type="simple">173945</ext-link> (deposited in MNHN). <italic>Other material</italic>: (12 females, 5 unknowns) <bold>EGYPT</bold>: 3 females, OSUC <ext-link xmlns:xlink="http://www.w3.org/1999/xlink" ext-link-type="uri" xlink:href="http://hol.osu.edu/spmInfo.html?id=OSUC%20244121" xlink:type="simple">244121</ext-link>–<ext-link xmlns:xlink="http://www.w3.org/1999/xlink" ext-link-type="uri" xlink:href="http://hol.osu.edu/spmInfo.html?id=OSUC%20244123" xlink:type="simple">244123</ext-link> (USNM). <bold>KENYA</bold>: 1 female, OSUC <ext-link xmlns:xlink="http://www.w3.org/1999/xlink" ext-link-type="uri" xlink:href="http://hol.osu.edu/spmInfo.html?id=OSUC%2059038" xlink:type="simple">59038</ext-link> (OSUC). <bold>MALI</bold>:<!--PageBreak--> 5 unknowns, BMNH(E)#790424–<ext-link xmlns:xlink="http://www.w3.org/1999/xlink" ext-link-type="uri" xlink:href="http://hol.osu.edu/spmInfo.html?id=OSUC%20790428" xlink:type="simple">790428</ext-link> (BMNH). <bold>NIGER</bold>: 1 female, OSUC <ext-link xmlns:xlink="http://www.w3.org/1999/xlink" ext-link-type="uri" xlink:href="http://hol.osu.edu/spmInfo.html?id=OSUC%20212203" xlink:type="simple">212203</ext-link> (CNCI). <bold>SOUTH</bold> <bold>AFRICA</bold>: 4 females, OSUC <ext-link xmlns:xlink="http://www.w3.org/1999/xlink" ext-link-type="uri" xlink:href="http://hol.osu.edu/spmInfo.html?id=OSUC%20212538" xlink:type="simple">212538</ext-link>, <ext-link xmlns:xlink="http://www.w3.org/1999/xlink" ext-link-type="uri" xlink:href="http://hol.osu.edu/spmInfo.html?id=OSUC%20212542" xlink:type="simple">212542</ext-link>, <ext-link xmlns:xlink="http://www.w3.org/1999/xlink" ext-link-type="uri" xlink:href="http://hol.osu.edu/spmInfo.html?id=OSUC%20250686" xlink:type="simple">250686</ext-link> (CNCI); OSUC <ext-link xmlns:xlink="http://www.w3.org/1999/xlink" ext-link-type="uri" xlink:href="http://hol.osu.edu/spmInfo.html?id=OSUC%20213385" xlink:type="simple">213385</ext-link> (SANC). <bold>UNITED ARAB EMIRATES</bold>: 2 females, OSUC <ext-link xmlns:xlink="http://www.w3.org/1999/xlink" ext-link-type="uri" xlink:href="http://hol.osu.edu/spmInfo.html?id=OSUC%20214056" xlink:type="simple">214056</ext-link>, <ext-link xmlns:xlink="http://www.w3.org/1999/xlink" ext-link-type="uri" xlink:href="http://hol.osu.edu/spmInfo.html?id=OSUC%20214073" xlink:type="simple">214073</ext-link> (CNCI). <bold>YEMEN</bold>: 1 female, OSUC <ext-link xmlns:xlink="http://www.w3.org/1999/xlink" ext-link-type="uri" xlink:href="http://hol.osu.edu/spmInfo.html?id=OSUC%20254783" xlink:type="simple">254783</ext-link> (CNCI).</p></tp:treatment-sec><tp:treatment-sec sec-type="Comments"><title>Comments.</title><p>We initially interpreted specimens of <italic><tp:taxon-name>Scelio remaudierei</tp:taxon-name></italic> as a monstrous form of <italic><tp:taxon-name>Scelio afer</tp:taxon-name></italic>. However, specimens with nearly identical morphology from a broad distribution suggests that this morphotype warrants species status. Our material examined matches well with the type (see <ext-link xmlns:xlink="http://www.w3.org/1999/xlink" ext-link-type="uri" xlink:href="http://www.waspweb.org/Platygastroidea/Platygastridae/Scelioninae/Scelio/Scelio_remaudierei.htm" xlink:type="simple">http://www.waspweb.org/Platygastroidea/Platygastridae/Scelioninae/Scelio/Scelio_remaudierei.htm</ext-link>).</p><p><italic><tp:taxon-name>Scelio aegyptiacus</tp:taxon-name></italic> shares the relatively sparse and fine pilosity of the metasoma, the predominantly longitudinally striate sculpture of the mesoscutellum, the partially obliterated sculpture of the dorsum of the head (also shared with <italic><tp:taxon-name>Scelio afer</tp:taxon-name></italic>), and a relatively broad, but not as bulging gena. Given the available material the two species <italic><tp:taxon-name>Scelio remaudierei</tp:taxon-name></italic> and <italic><tp:taxon-name>Scelio aegyptiacus</tp:taxon-name></italic> are reliably separated by the presence (<italic><tp:taxon-name>Scelio remaudierei</tp:taxon-name></italic>) of sculpture on the lateral sternites (smooth in <italic><tp:taxon-name>Scelio aegyptiacus</tp:taxon-name></italic>) and by the broader gena in <italic><tp:taxon-name>Scelio remaudierei</tp:taxon-name></italic>. <xref ref-type="bibr" rid="B23">Nixon’s (1958)</xref> concept of <italic><tp:taxon-name>Scelio remaudierei</tp:taxon-name></italic> appears to be broader and combines of the concepts of <italic><tp:taxon-name>Scelio remaudierei</tp:taxon-name></italic> and <italic><tp:taxon-name>Scelio afer</tp:taxon-name></italic> presented here. <italic><tp:taxon-name>Scelio popovi</tp:taxon-name></italic> <xref ref-type="bibr" rid="B23">Nixon (1958)</xref> may be a synonym of <italic><tp:taxon-name>Scelio aegyptiacus</tp:taxon-name></italic>. We do not formally proposed this at this point, but the issue should be reviewed in a future revision of the North African and middle Eastern <italic><tp:taxon-name>Scelio</tp:taxon-name></italic>.</p><p>The dorsoventral striae of the frons are somewhat more closely packed together in <italic><tp:taxon-name>Scelio remaudierei</tp:taxon-name></italic> than in most other species. The patches of obliterated sculpture on the dorsal head are smaller than those observed in <italic><tp:taxon-name>Scelio afer</tp:taxon-name></italic>, and the sculpture is also somewhat finer and more dense in <italic><tp:taxon-name>Scelio remaudierei</tp:taxon-name></italic>. The mandibles are very broad. It is difficult to discern if there are two setal types on the lateral portion of T2. T5 in females has a relatively well-developed median crease, and the lateral surface appears to be slightly pinched.</p></tp:treatment-sec><tp:treatment-sec><!--Section generated to contain objects referenced in tp:taxon-treatment.--><fn-group><fn id="FN178"><p>178	<ext-link xmlns:xlink="http://www.w3.org/1999/xlink" ext-link-type="uri" xlink:href="http://morphbank.net/?id=787810" xlink:type="simple">http://morphbank.net/?id=787810</ext-link></p></fn><fn id="FN78"><p>78	<ext-link xmlns:xlink="http://www.w3.org/1999/xlink" ext-link-type="uri" xlink:href="http://morphbank.net/?id=787810" xlink:type="simple">http://morphbank.net/?id=787810</ext-link></p></fn><fn id="FN103"><p>103	<ext-link xmlns:xlink="http://www.w3.org/1999/xlink" ext-link-type="uri" xlink:href="http://lsid.tdwg.org/urn:lsid:biosci.ohio-state.edu:osuc_pubs:585" xlink:type="simple">http://lsid.tdwg.org/urn:lsid:biosci.ohio-state.edu:osuc_pubs:585</ext-link></p></fn></fn-group></tp:treatment-sec><ref-list><ref id="B23"><mixed-citation xmlns:xlink="http://www.w3.org/1999/xlink" xlink:type="simple"><person-group><name name-style="western"><surname>Nixon</surname><given-names>GEJ</given-names></name></person-group> (<year>1958</year>) <article-title>A synopsis of the African species of <italic>Scelio</italic> Latreille (Hymenoptera: Proctotrupoidea, Scelionidae).</article-title><source>Transactions of the Royal Entomological Society of London</source><volume>110</volume>: <fpage>303</fpage>–<lpage>318</lpage>. doi: <ext-link ext-link-type="uri" xlink:href="http://dx.doi.org/10.1111/j.1365-2311.1958.tb00785.x" xlink:type="simple">10.1111/j.1365-2311.1958.tb00785.x</ext-link><comment><xref ref-type="fn" rid="FN103"><sup>103</sup></xref></comment></mixed-citation></ref></ref-list></tp:taxon-treatment>
