# Supplementary material for: Monograph of the Afrotropical species of Scelio Latreille (Hymenoptera, Platygastridae), egg parasitoids of acridid grasshoppers (Orthoptera, Acrididae)
Source: Zookeys. 2014 Feb 17;(380):1–188. doi: 10.3897/zookeys.380.5755 (PMC3950483; doi:10.3897/zookeys.380.5755)
Supplement: XML Treatment for Scelio retifrons [file zookeys.380.5755-treatment58.xml]

<!DOCTYPE tp:taxon-treatment
  PUBLIC "-//TaxonX//DTD Taxonomic Treatment Publishing DTD v0 20100105//EN" "tax-treatment-NSO.dtd">
<tp:taxon-treatment xmlns:tp="http://www.plazi.org/taxpub"><tp:treatment-meta><mixed-citation publication-type="journal"><person-group><name><surname>Yoder</surname><given-names>Matthew J.</given-names></name><name><surname>Valerio</surname><given-names>Alejandro A.</given-names></name><name><surname>Polaszek</surname><given-names>Andrew</given-names></name><name><surname>van Noort</surname><given-names>Simon</given-names></name><name><surname>Masner</surname><given-names>Lubomír</given-names></name><name><surname>Johnson</surname><given-names>Norman F.</given-names></name></person-group><article-title>Monograph of the Afrotropical species of <italic>Scelio</italic> Latreille (Hymenoptera, Platygastridae), egg parasitoids of acridid grasshoppers (Orthoptera, Acrididae)</article-title><source>Zookeys</source><day>17</day><month>2</month><year>2014</year><volume>2014</volume><issue>380</issue><fpage>1</fpage><lpage>188</lpage><pub-id pub-id-type="doi">10.3897/zookeys.380.5755</pub-id></mixed-citation></tp:treatment-meta><tp:nomenclature><tp:taxon-name>
                            <tp:taxon-name-part taxon-name-part-type="genus">Scelio</tp:taxon-name-part>
                            <tp:taxon-name-part taxon-name-part-type="species">retifrons</tp:taxon-name-part>
                            <object-id xmlns:xlink="http://www.w3.org/1999/xlink" xlink:type="simple">http://zoobank.org/1322728C-1C1A-4AB5-BBCE-47BAAD7D588C</object-id>
                            <object-id xmlns:xlink="http://www.w3.org/1999/xlink" xlink:type="simple">urn:lsid:biosci.ohio-state.edu:osuc_concepts:244624</object-id>
                            <object-id xmlns:xlink="http://www.w3.org/1999/xlink" xlink:type="simple">http://species-id.net/wiki/Scelio_retifrons</object-id>
                        </tp:taxon-name><tp:taxon-authority>Yoder</tp:taxon-authority><tp:taxon-status xmlns:xlink="http://www.w3.org/1999/xlink" xlink:type="simple">sp. n.</tp:taxon-status><xref ref-type="fig" rid="F66">Figures 389–394</xref><xref ref-type="fn" rid="FN79">; Morphbank <sup>79</sup></xref></tp:nomenclature><tp:treatment-sec sec-type="Description"><title>Description.</title><p>Female body length: 5.15 mm (n=1). Form of sculpture of frons below anterior ocellus in female: robustly reticulate. Distribution of sculpture of frons posterior to anterior ocellus in female: more or less uniform throughout. Color of pilosity of dorsomedial head in female: white or predominantly white. Form of anteclypeus between medial teeth in female: produced, truncate medially. Form of lateral gena below eye in anterior view in female: evenly rounded towards mandible, not bulging laterally. Sculpture of anteclypeus: smooth throughout. Sculpture of pronotal nucha in female: present throughout. Color of pilosity on mesonotum in female: predominantly white throughout. Sculpture <!--PageBreak-->of mesoscutellum in female: predominantly irregular rugulose to reticulate. Sculpture of oxter: present throughout. Pilosity of metapleuron overlapping or arising within posteroventral quadrant in female: 2 setae. Color of fore wing in female: evenly colored throughout. Color of pilosity on lateral T2–T5 in female: T2–T5 white to off-white. Fine pilosity of lateral T1 in female: present, not reaching posterior margin. Distribution of pilosity on metasomal terga 3–5 in female: more or less uniformly present throughout. Form of setae on lateral T2–T5: predominantly thick throughout. Pilosity of anterolateral corner of dorsal T3 in female: with patch of short appressed micropilosity.</p><!--PageBreak--></tp:treatment-sec><tp:treatment-sec sec-type="Diagnosis"><title>Diagnosis.</title><p><italic><tp:taxon-name>Scelio retifrons</tp:taxon-name></italic> is most similar to <italic><tp:taxon-name>Scelio pilosilatus</tp:taxon-name></italic> with which it share the dense pilosity of the lateral metasoma and the projecting anteclypeus (<xref ref-type="fig" rid="F66">Fig. 393</xref>). It differs from <italic><tp:taxon-name>Scelio pilosilatus</tp:taxon-name></italic> and all other Afrotropical <italic>walkeri</italic>-group species by the reticulate sculpture of the frons (<xref ref-type="fig" rid="F66">Fig. 393</xref>).</p><fig id="F66" position="float" orientation="portrait"><label>Figures 389–394.</label><caption><p><xref ref-type="fn" rid="FN179"><sup>179</sup></xref> <italic><tp:taxon-name>Scelio retifrons</tp:taxon-name></italic> sp. n., holotype female (OSUC <ext-link xmlns:xlink="http://www.w3.org/1999/xlink" ext-link-type="uri" xlink:href="http://hol.osu.edu/spmInfo.html?id=OSUC%20213170" xlink:type="simple">213170</ext-link>). <bold>389</bold> Habitus, dorsal view <bold>390</bold> Habitus, lateral view <bold>391</bold> Head and mesosoma, dorsal view <bold>392</bold> Head and mesosoma, lateral view <bold>393</bold> Head, anterior view <bold>394</bold> Metasoma, lateral view. Scale bars in millimeters.</p></caption><graphic xmlns:xlink="http://www.w3.org/1999/xlink" xlink:href="ZooKeys-380-001-g066.jpg" position="float" orientation="portrait" xlink:type="simple"/></fig></tp:treatment-sec><tp:treatment-sec sec-type="Etymology"><title>Etymology.</title><p>The epithet is used as a noun in apposition derived from the Latin words for net and front, in reference to the sculpture of the frons.</p></tp:treatment-sec><tp:treatment-sec sec-type="Link to distribution map"><title>Link to distribution map.</title><p><ext-link xmlns:xlink="http://www.w3.org/1999/xlink" ext-link-type="uri" xlink:href="http://hol.osu.edu/map-large.html?id=244624" xlink:type="simple">http://hol.osu.edu/map-large.html?id=244624</ext-link></p></tp:treatment-sec><tp:treatment-sec sec-type="Material examined"><title>Material examined.</title><p><italic>Holotype</italic>, female: <bold>IVORY COAST</bold>: Lamto Research Station, <named-content xmlns:xlink="http://www.w3.org/1999/xlink" content-type="dwc:verbatimCoordinates" xlink:type="simple">06°13'N, 05°02'W</named-content>, 5.IV.1988, malaise trap, OSUC <ext-link xmlns:xlink="http://www.w3.org/1999/xlink" ext-link-type="uri" xlink:href="http://hol.osu.edu/spmInfo.html?id=OSUC%20213170" xlink:type="simple">213170</ext-link> (deposited in CNCI).</p></tp:treatment-sec><tp:treatment-sec sec-type="Comments"><title>Comments.</title><p><italic><tp:taxon-name>Scelio retifrons</tp:taxon-name></italic> is presently known from only a single specimen. However, among Afrotropical <italic>walkeri</italic>-group species it is unique for its size (the only species &gt; 5 mm long) and sculpture of the frons. The frons has strong dorsoventral elements, but there are also relatively well-developed reticulations among these elements. Similar reticulate sculpture of the frons is known in species from the Arabian peninsula. The T3 anterolateral setal patch (<xref ref-type="fig" rid="F66">Fig. 394</xref>) is particularly well developed and the posteroventral quadrant of the metapleuron has only 2 setae (<xref ref-type="fig" rid="F66">Fig. 392</xref>).</p></tp:treatment-sec><tp:treatment-sec><!--Section generated to contain objects referenced in tp:taxon-treatment.--><fn-group><fn id="FN179"><p>179	<ext-link xmlns:xlink="http://www.w3.org/1999/xlink" ext-link-type="uri" xlink:href="http://morphbank.net/?id=787806" xlink:type="simple">http://morphbank.net/?id=787806</ext-link></p></fn><fn id="FN79"><p>79	<ext-link xmlns:xlink="http://www.w3.org/1999/xlink" ext-link-type="uri" xlink:href="http://morphbank.net/?id=787806" xlink:type="simple">http://morphbank.net/?id=787806</ext-link></p></fn></fn-group></tp:treatment-sec></tp:taxon-treatment>
