# Supplementary material for: Monograph of the Afrotropical species of Scelio Latreille (Hymenoptera, Platygastridae), egg parasitoids of acridid grasshoppers (Orthoptera, Acrididae)
Source: Zookeys. 2014 Feb 17;(380):1–188. doi: 10.3897/zookeys.380.5755 (PMC3950483; doi:10.3897/zookeys.380.5755)
Supplement: Supplementary file 61 — Uri Table of HAO morphological terms (doi: 10.3897/zookeys.380.5755.app1) File format: Open Office text file (odt). [file ZooKeys-380-001-s001.odt]

URI Table of HAO morphological terms.

The table was generated by entering all text occurring in the descriptive portions of the text into the analyze function at the Hymenoptera Anatomy Ontology (HAO) portal (http://api.hymao.org/projects/32/public/ontology/analyze ). The definitions associated with each class can be retrieved by using the URI to navigate to the relevant page.

Label Used in Text
Unique Identifier of HAO Class
anteclypeus
http://purl.obolibrary.org/obo/HAO_0000097
axillular carina
http://purl.obolibrary.org/obo/HAO_0000161
bar
http://purl.obolibrary.org/obo/HAO_0000164
body
http://purl.obolibrary.org/obo/HAO_0000182
carina
http://purl.obolibrary.org/obo/HAO_0000188
clypeus
http://purl.obolibrary.org/obo/HAO_0000212
corner
http://purl.obolibrary.org/obo/HAO_0000223
depression
http://purl.obolibrary.org/obo/HAO_0000241
edge
http://purl.obolibrary.org/obo/HAO_0000285
eye
http://purl.obolibrary.org/obo/HAO_0000217
fore leg
http://purl.obolibrary.org/obo/HAO_0000349
fore wing
http://purl.obolibrary.org/obo/HAO_0000351
frons
http://purl.obolibrary.org/obo/HAO_0001044
gena
http://purl.obolibrary.org/obo/HAO_0000371
genal carina
http://purl.obolibrary.org/obo/HAO_0001755
genal pilosity
http://purl.obolibrary.org/obo/HAO_0001987
head
http://purl.obolibrary.org/obo/HAO_0000397
leg
http://purl.obolibrary.org/obo/HAO_0000494
malar sulcus
http://purl.obolibrary.org/obo/HAO_0000504
mandible
http://purl.obolibrary.org/obo/HAO_0000506
margin
http://purl.obolibrary.org/obo/HAO_0001981
mesonotum
http://purl.obolibrary.org/obo/HAO_0000556
mesopleural depression
http://purl.obolibrary.org/obo/HAO_0000326
mesoscutellum
http://purl.obolibrary.org/obo/HAO_0000574
mesoscutum
http://purl.obolibrary.org/obo/HAO_0000575
mesosoma
http://purl.obolibrary.org/obo/HAO_0000576
metapleuron
http://purl.obolibrary.org/obo/HAO_0000621
metasoma
http://purl.obolibrary.org/obo/HAO_0000626
notaulus
http://purl.obolibrary.org/obo/HAO_0000647
nucha
http://purl.obolibrary.org/obo/HAO_0000651
occipital carina
http://purl.obolibrary.org/obo/HAO_0000653
ocellus
http://purl.obolibrary.org/obo/HAO_0000661
patch
http://purl.obolibrary.org/obo/HAO_0000704
pilosity
http://purl.obolibrary.org/obo/HAO_0001990
projection
http://purl.obolibrary.org/obo/HAO_0000829
pronotal collar
http://purl.obolibrary.org/obo/HAO_0000832
pronotum
http://purl.obolibrary.org/obo/HAO_0000853
propodeum
http://purl.obolibrary.org/obo/HAO_0001249
row
http://purl.obolibrary.org/obo/HAO_0000901
scape
http://purl.obolibrary.org/obo/HAO_0000908
sculpture
http://purl.obolibrary.org/obo/HAO_0000913
submarginal vein
http://purl.obolibrary.org/obo/HAO_0000972
sulcus
http://purl.obolibrary.org/obo/HAO_0000978
tooth
http://purl.obolibrary.org/obo/HAO_0001019
transverse pronotal carina
http://purl.obolibrary.org/obo/HAO_0001031
vertex
http://purl.obolibrary.org/obo/HAO_0001077
villus
http://purl.obolibrary.org/obo/HAO_0001083
wing
http://purl.obolibrary.org/obo/HAO_0001089
