# Supplementary material for: Monograph of the Afrotropical species of Scelio Latreille (Hymenoptera, Platygastridae), egg parasitoids of acridid grasshoppers (Orthoptera, Acrididae)
Source: Zookeys. 2014 Feb 17;(380):1–188. doi: 10.3897/zookeys.380.5755 (PMC3950483; doi:10.3897/zookeys.380.5755)
Supplement: Supplementary file 62 — Darwin Core Archive file of Afrotropical Scelio taxonomic names. (doi: 10.3897/zookeys.380.5755.app2) File format: Win Zip archive (zip). [file ZooKeys-380-001-s002.zip]

Archive with 3 entries (3 files):
- AfrotropicalScelioNames/data.txt
- AfrotropicalScelioNames/eml.xml
- AfrotropicalScelioNames/meta.xml
