# Supplementary material for: Monograph of the Afrotropical species of Scelio Latreille (Hymenoptera, Platygastridae), egg parasitoids of acridid grasshoppers (Orthoptera, Acrididae)
Source: Zookeys. 2014 Feb 17;(380):1–188. doi: 10.3897/zookeys.380.5755 (PMC3950483; doi:10.3897/zookeys.380.5755)
Supplement: Supplementary file 62 — Darwin Core Archive file of Afrotropical Scelio taxonomic names. (doi: 10.3897/zookeys.380.5755.app2) File format: Win Zip archive (zip). [file ZooKeys-380-001-s002.zip › AfrotropicalScelioNames/data.txt]

taxon_name_lsid	taxon_concept_lsid	taxon	author	rank	taxonomic_status	nomenclatural_status	parent_taxon_concept_lsid	parent_taxon	kingdom	phylum	class	order	family	genus	original_description_citation_lsid	original_description_citation	record_link
urn:lsid:biosci.ohio-state.edu:osuc_names:556	urn:lsid:biosci.ohio-state.edu:osuc_concepts:556	Scelio	Latreille	genus	valid	original name/combination	urn:lsid:biosci.ohio-state.edu:osuc_concepts:434	Scelioninae	Animalia	Arthropoda	Hexapoda	Hymenoptera	Platygastridae	Scelio	urn:lsid:biosci.ohio-state.edu:osuc_pubs:244	Latreille. 1805. Histoire naturelle, generale et particuliere des crustaces et des insectes. Vol. 13. F. Dufart, Paris. 432 pp.	http://hol.osu.edu/index.html?id=556
urn:lsid:biosci.ohio-state.edu:osuc_names:9668	urn:lsid:biosci.ohio-state.edu:osuc_concepts:556	Bethylus (Scelion)	Latreille	genus	synonym	unavailable, literature misspelling	urn:lsid:biosci.ohio-state.edu:osuc_concepts:556	Scelioninae	Animalia	Arthropoda	Hexapoda	Hymenoptera	Platygastridae	Scelio	urn:lsid:biosci.ohio-state.edu:osuc_pubs:244	Latreille. 1805. Histoire naturelle, generale et particuliere des crustaces et des insectes. Vol. 13. F. Dufart, Paris. 432 pp.	http://hol.osu.edu/index.html?id=9666
urn:lsid:biosci.ohio-state.edu:osuc_names:9673	urn:lsid:biosci.ohio-state.edu:osuc_concepts:556	Scelio (Scelio)	Latreille	genus	synonym	subsequent name/combination	urn:lsid:biosci.ohio-state.edu:osuc_concepts:556	Scelioninae	Animalia	Arthropoda	Hexapoda	Hymenoptera	Platygastridae	Scelio	urn:lsid:biosci.ohio-state.edu:osuc_pubs:244	Latreille. 1805. Histoire naturelle, generale et particuliere des crustaces et des insectes. Vol. 13. F. Dufart, Paris. 432 pp.	http://hol.osu.edu/index.html?id=9671
urn:lsid:biosci.ohio-state.edu:osuc_names:9667	urn:lsid:biosci.ohio-state.edu:osuc_concepts:556	Serlion	Latreille	genus	synonym	unavailable, literature misspelling	urn:lsid:biosci.ohio-state.edu:osuc_concepts:556	Scelioninae	Animalia	Arthropoda	Hexapoda	Hymenoptera	Platygastridae	Scelio	urn:lsid:biosci.ohio-state.edu:osuc_pubs:244	Latreille. 1805. Histoire naturelle, generale et particuliere des crustaces et des insectes. Vol. 13. F. Dufart, Paris. 432 pp.	http://hol.osu.edu/index.html?id=9665
urn:lsid:biosci.ohio-state.edu:osuc_names:9666	urn:lsid:biosci.ohio-state.edu:osuc_concepts:556	Scelionus	Rafinesque	genus	synonym	unjustified emendation	urn:lsid:biosci.ohio-state.edu:osuc_concepts:556	Scelioninae	Animalia	Arthropoda	Hexapoda	Hymenoptera	Platygastridae	Scelio	urn:lsid:biosci.ohio-state.edu:osuc_pubs:244	Latreille. 1805. Histoire naturelle, generale et particuliere des crustaces et des insectes. Vol. 13. F. Dufart, Paris. 432 pp.	http://hol.osu.edu/index.html?id=9664
urn:lsid:biosci.ohio-state.edu:osuc_names:9669	urn:lsid:biosci.ohio-state.edu:osuc_concepts:8386	Aleria	Marshall	genus	synonym	original name/combination	urn:lsid:biosci.ohio-state.edu:osuc_concepts:556	Scelioninae	Animalia	Arthropoda	Hexapoda	Hymenoptera	Platygastridae	Scelio	urn:lsid:biosci.ohio-state.edu:osuc_pubs:1055	Marshall. 1874. Descriptions of a new genus and two new species of European Oxyura. Entomologists Monthly Magazine 10: 207-209.	http://hol.osu.edu/index.html?id=9667
urn:lsid:biosci.ohio-state.edu:osuc_names:9671	urn:lsid:biosci.ohio-state.edu:osuc_concepts:8388	Enneascelio	Kieffer	genus	synonym	original name/combination	urn:lsid:biosci.ohio-state.edu:osuc_concepts:556	Scelioninae	Animalia	Arthropoda	Hexapoda	Hymenoptera	Platygastridae	Scelio	urn:lsid:biosci.ohio-state.edu:osuc_pubs:386	Kieffer. 1910. Diagnoses de nouveaux genres et de nouvelles espèces de Scelionides (Hym.) des îles Sechêlles. Bulletin de la Société Entomologique de France 1910: 292-294.	http://hol.osu.edu/index.html?id=9669
urn:lsid:biosci.ohio-state.edu:osuc_names:9672	urn:lsid:biosci.ohio-state.edu:osuc_concepts:8388	Scelio (Enneascelio)	Kieffer	genus	synonym	subsequent name/combination	urn:lsid:biosci.ohio-state.edu:osuc_concepts:556	Scelioninae	Animalia	Arthropoda	Hexapoda	Hymenoptera	Platygastridae	Scelio	urn:lsid:biosci.ohio-state.edu:osuc_pubs:386	Kieffer. 1910. Diagnoses de nouveaux genres et de nouvelles espèces de Scelionides (Hym.) des îles Sechêlles. Bulletin de la Société Entomologique de France 1910: 292-294.	http://hol.osu.edu/index.html?id=9670
urn:lsid:biosci.ohio-state.edu:osuc_names:9670	urn:lsid:biosci.ohio-state.edu:osuc_concepts:8387	Caloptenobia	Riley	genus	synonym	original name/combination	urn:lsid:biosci.ohio-state.edu:osuc_concepts:556	Scelioninae	Animalia	Arthropoda	Hexapoda	Hymenoptera	Platygastridae	Scelio	urn:lsid:biosci.ohio-state.edu:osuc_pubs:837	Riley, Packard & Thomas. 1878. First annual report of the United States Entomological Commission for the year 1877 relating to the Rocky Mountain locust.... Department of the Interior, U.S. Geological Survey, Washington. 294 pp.	http://hol.osu.edu/index.html?id=9668
urn:lsid:biosci.ohio-state.edu:osuc_names:500	urn:lsid:biosci.ohio-state.edu:osuc_concepts:500	Lepidoscelio	Kieffer	genus	synonym	original name/combination	urn:lsid:biosci.ohio-state.edu:osuc_concepts:556	Scelioninae	Animalia	Arthropoda	Hexapoda	Hymenoptera	Platygastridae	Scelio	urn:lsid:biosci.ohio-state.edu:osuc_pubs:842	Kieffer. 1905. Description de nouveaux Proctrotrypides exotiques. Annales de la Société Scientifique de Bruxelles. Memoires 29: 95-142.	http://hol.osu.edu/index.html?id=500
urn:lsid:biosci.ohio-state.edu:osuc_names:9207	urn:lsid:biosci.ohio-state.edu:osuc_concepts:8311	Discelio	Kieffer	genus	synonym	original name/combination	urn:lsid:biosci.ohio-state.edu:osuc_concepts:556	Scelioninae	Animalia	Arthropoda	Hexapoda	Hymenoptera	Platygastridae	Scelio	urn:lsid:biosci.ohio-state.edu:osuc_pubs:308	Kieffer. 1908. Révision des Scelionidae (Hyménoptères). Annales de la Société Scientifique de Bruxelles 32: 111-250.	http://hol.osu.edu/index.html?id=9206
urn:lsid:biosci.ohio-state.edu:osuc_names:9208	urn:lsid:biosci.ohio-state.edu:osuc_concepts:8312	Dichacantha	Kieffer	genus	synonym	original name/combination	urn:lsid:biosci.ohio-state.edu:osuc_concepts:556	Scelioninae	Animalia	Arthropoda	Hexapoda	Hymenoptera	Platygastridae	Scelio	urn:lsid:biosci.ohio-state.edu:osuc_pubs:308	Kieffer. 1908. Révision des Scelionidae (Hyménoptères). Annales de la Société Scientifique de Bruxelles 32: 111-250.	http://hol.osu.edu/index.html?id=9207
urn:lsid:biosci.ohio-state.edu:osuc_names:244957	urn:lsid:biosci.ohio-state.edu:osuc_concepts:244957	Scelio albatus	Yoder	species	valid	original name/combination	urn:lsid:biosci.ohio-state.edu:osuc_concepts:556	Scelio	Animalia	Arthropoda	Hexapoda	Hymenoptera	Platygastridae	Scelio			http://hol.osu.edu/index.html?id=244957
urn:lsid:biosci.ohio-state.edu:osuc_names:244947	urn:lsid:biosci.ohio-state.edu:osuc_concepts:244947	Scelio aphares	Yoder	species	valid	original name/combination	urn:lsid:biosci.ohio-state.edu:osuc_concepts:556	Scelio	Animalia	Arthropoda	Hexapoda	Hymenoptera	Platygastridae	Scelio			http://hol.osu.edu/index.html?id=244947
urn:lsid:biosci.ohio-state.edu:osuc_names:244960	urn:lsid:biosci.ohio-state.edu:osuc_concepts:244960	Scelio ardelio	Yoder	species	synonym	original name/combination	urn:lsid:biosci.ohio-state.edu:osuc_concepts:556	Scelio	Animalia	Arthropoda	Hexapoda	Hymenoptera	Platygastridae	Scelio			http://hol.osu.edu/index.html?id=244960
urn:lsid:biosci.ohio-state.edu:osuc_names:244948	urn:lsid:biosci.ohio-state.edu:osuc_concepts:244948	Scelio bayanga	Yoder	species	valid	original name/combination	urn:lsid:biosci.ohio-state.edu:osuc_concepts:556	Scelio	Animalia	Arthropoda	Hexapoda	Hymenoptera	Platygastridae	Scelio			http://hol.osu.edu/index.html?id=244948
urn:lsid:biosci.ohio-state.edu:osuc_names:305349	urn:lsid:biosci.ohio-state.edu:osuc_concepts:305349	Scelio chapmani	Nixon	species	valid	justified emendation	urn:lsid:biosci.ohio-state.edu:osuc_concepts:556	Scelio	Animalia	Arthropoda	Hexapoda	Hymenoptera	Platygastridae	Scelio	urn:lsid:biosci.ohio-state.edu:osuc_pubs:585	Nixon. 1958. A synopsis of the African species of Scelio Latreille (Hymenoptera: Proctotrupoidea, Scelionidae). Transactions of the Royal Entomological Society of London, 110: 303-318.	http://hol.osu.edu/index.html?id=305349
urn:lsid:biosci.ohio-state.edu:osuc_names:5194	urn:lsid:biosci.ohio-state.edu:osuc_concepts:5194	Scelio chapmanni	Nixon	species	synonym	original name/combination	urn:lsid:biosci.ohio-state.edu:osuc_concepts:305349	Scelio chapmani	Animalia	Arthropoda	Hexapoda	Hymenoptera	Platygastridae	Scelio	urn:lsid:biosci.ohio-state.edu:osuc_pubs:585	Nixon. 1958. A synopsis of the African species of Scelio Latreille (Hymenoptera: Proctotrupoidea, Scelionidae). Transactions of the Royal Entomological Society of London, 110: 303-318.	http://hol.osu.edu/index.html?id=5194
urn:lsid:biosci.ohio-state.edu:osuc_names:244950	urn:lsid:biosci.ohio-state.edu:osuc_concepts:244950	Scelio copelandi	Yoder	species	valid	original name/combination	urn:lsid:biosci.ohio-state.edu:osuc_concepts:556	Scelio	Animalia	Arthropoda	Hexapoda	Hymenoptera	Platygastridae	Scelio			http://hol.osu.edu/index.html?id=244950
urn:lsid:biosci.ohio-state.edu:osuc_names:244958	urn:lsid:biosci.ohio-state.edu:osuc_concepts:244958	Scelio dupondi	Yoder	species	valid	original name/combination	urn:lsid:biosci.ohio-state.edu:osuc_concepts:556	Scelio	Animalia	Arthropoda	Hexapoda	Hymenoptera	Platygastridae	Scelio			http://hol.osu.edu/index.html?id=244958
urn:lsid:biosci.ohio-state.edu:osuc_names:244955	urn:lsid:biosci.ohio-state.edu:osuc_concepts:244955	Scelio exophthalmus	Yoder	species	valid	original name/combination	urn:lsid:biosci.ohio-state.edu:osuc_concepts:556	Scelio	Animalia	Arthropoda	Hexapoda	Hymenoptera	Platygastridae	Scelio			http://hol.osu.edu/index.html?id=244955
urn:lsid:biosci.ohio-state.edu:osuc_names:244959	urn:lsid:biosci.ohio-state.edu:osuc_concepts:244959	Scelio janseni	Yoder	species	valid	original name/combination	urn:lsid:biosci.ohio-state.edu:osuc_concepts:556	Scelio	Animalia	Arthropoda	Hexapoda	Hymenoptera	Platygastridae	Scelio			http://hol.osu.edu/index.html?id=244959
urn:lsid:biosci.ohio-state.edu:osuc_names:5272	urn:lsid:biosci.ohio-state.edu:osuc_concepts:5272	Scelio mauritanicus	Risbec	species	valid	original name/combination	urn:lsid:biosci.ohio-state.edu:osuc_concepts:556	Scelio	Animalia	Arthropoda	Hexapoda	Hymenoptera	Platygastridae	Scelio	urn:lsid:biosci.ohio-state.edu:osuc_pubs:412	Risbec. 1950. Contribution a l'étude des Proctotrupidae (Serphiidae). (II) Pages 511-639 in Risbec. Travaux du Laboratoire d'Entomologie du Secteur Soudanis de Recherches Agronomiques. Gouvernement Général de l'Afrique Occidentale Française, Paris. 639 pp.	http://hol.osu.edu/index.html?id=5272
urn:lsid:biosci.ohio-state.edu:osuc_names:5186	urn:lsid:biosci.ohio-state.edu:osuc_concepts:5186	Scelio cahirensis	Priesner	species	synonym	original name/combination	urn:lsid:biosci.ohio-state.edu:osuc_concepts:5272	Scelio mauritanicus	Animalia	Arthropoda	Hexapoda	Hymenoptera	Platygastridae	Scelio	urn:lsid:biosci.ohio-state.edu:osuc_pubs:345	Priesner. 1951. New genera and species of Scelionidae (Hymenoptera, Proctotrupoidea) from Egypt. Bulletin de l'Institut Fouad I du Desert, 1(2): 119-149.	http://hol.osu.edu/index.html?id=5186
urn:lsid:biosci.ohio-state.edu:osuc_names:244953	urn:lsid:biosci.ohio-state.edu:osuc_concepts:244953	Scelio phaeoprora	Yoder	species	valid	original name/combination	urn:lsid:biosci.ohio-state.edu:osuc_concepts:556	Scelio	Animalia	Arthropoda	Hexapoda	Hymenoptera	Platygastridae	Scelio			http://hol.osu.edu/index.html?id=244953
urn:lsid:biosci.ohio-state.edu:osuc_names:5342	urn:lsid:biosci.ohio-state.edu:osuc_concepts:5342	Scelio taylori	Nixon	species	valid	original name/combination	urn:lsid:biosci.ohio-state.edu:osuc_concepts:556	Scelio	Animalia	Arthropoda	Hexapoda	Hymenoptera	Platygastridae	Scelio	urn:lsid:biosci.ohio-state.edu:osuc_pubs:585	Nixon. 1958. A synopsis of the African species of Scelio Latreille (Hymenoptera: Proctotrupoidea, Scelionidae). Transactions of the Royal Entomological Society of London, 110: 303-318.	http://hol.osu.edu/index.html?id=5342
urn:lsid:biosci.ohio-state.edu:osuc_names:244970	urn:lsid:biosci.ohio-state.edu:osuc_concepts:244970	Scelio balo	Valerio & Yoder	species	valid	original name/combination	urn:lsid:biosci.ohio-state.edu:osuc_concepts:556	Scelio	Animalia	Arthropoda	Hexapoda	Hymenoptera	Platygastridae	Scelio			http://hol.osu.edu/index.html?id=244970
urn:lsid:biosci.ohio-state.edu:osuc_names:244978	urn:lsid:biosci.ohio-state.edu:osuc_concepts:244978	Scelio bubulo	Yoder	species	valid	original name/combination	urn:lsid:biosci.ohio-state.edu:osuc_concepts:556	Scelio	Animalia	Arthropoda	Hexapoda	Hymenoptera	Platygastridae	Scelio			http://hol.osu.edu/index.html?id=244978
urn:lsid:biosci.ohio-state.edu:osuc_names:244979	urn:lsid:biosci.ohio-state.edu:osuc_concepts:244979	Scelio cano	Yoder	species	valid	original name/combination	urn:lsid:biosci.ohio-state.edu:osuc_concepts:556	Scelio	Animalia	Arthropoda	Hexapoda	Hymenoptera	Platygastridae	Scelio			http://hol.osu.edu/index.html?id=244979
urn:lsid:biosci.ohio-state.edu:osuc_names:244980	urn:lsid:biosci.ohio-state.edu:osuc_concepts:244980	Scelio crepo	Yoder	species	valid	original name/combination	urn:lsid:biosci.ohio-state.edu:osuc_concepts:556	Scelio	Animalia	Arthropoda	Hexapoda	Hymenoptera	Platygastridae	Scelio			http://hol.osu.edu/index.html?id=244980
urn:lsid:biosci.ohio-state.edu:osuc_names:244987	urn:lsid:biosci.ohio-state.edu:osuc_concepts:244987	Scelio destico	Yoder	species	valid	original name/combination	urn:lsid:biosci.ohio-state.edu:osuc_concepts:556	Scelio	Animalia	Arthropoda	Hexapoda	Hymenoptera	Platygastridae	Scelio			http://hol.osu.edu/index.html?id=244987
urn:lsid:biosci.ohio-state.edu:osuc_names:244971	urn:lsid:biosci.ohio-state.edu:osuc_concepts:244971	Scelio effervesco	Yoder	species	valid	original name/combination	urn:lsid:biosci.ohio-state.edu:osuc_concepts:556	Scelio	Animalia	Arthropoda	Hexapoda	Hymenoptera	Platygastridae	Scelio			http://hol.osu.edu/index.html?id=244971
urn:lsid:biosci.ohio-state.edu:osuc_names:5226	urn:lsid:biosci.ohio-state.edu:osuc_concepts:5226	Scelio exaratus	(Kieffer)	species	valid	subsequent name/combination	urn:lsid:biosci.ohio-state.edu:osuc_concepts:556	Scelio	Animalia	Arthropoda	Hexapoda	Hymenoptera	Platygastridae	Scelio	urn:lsid:biosci.ohio-state.edu:osuc_pubs:386	Kieffer. 1910. Diagnoses de nouveaux genres et de nouvelles espèces de Scelionides (Hym.) des îles Sechêlles. Bulletin de la Société Entomologique de France, 1910: 292-294.	http://hol.osu.edu/index.html?id=5226
urn:lsid:biosci.ohio-state.edu:osuc_names:9704	urn:lsid:biosci.ohio-state.edu:osuc_concepts:9704	Enneascelio exaratus	Kieffer	species	synonym	original name/combination	urn:lsid:biosci.ohio-state.edu:osuc_concepts:5226	Scelio exaratus	Animalia	Arthropoda	Hexapoda	Hymenoptera	Platygastridae	Scelio	urn:lsid:biosci.ohio-state.edu:osuc_pubs:386	Kieffer. 1910. Diagnoses de nouveaux genres et de nouvelles espèces de Scelionides (Hym.) des îles Sechêlles. Bulletin de la Société Entomologique de France, 1910: 292-294.	http://hol.osu.edu/index.html?id=9704
urn:lsid:biosci.ohio-state.edu:osuc_names:9705	urn:lsid:biosci.ohio-state.edu:osuc_concepts:9705	Scelio (Enneascelio) exaratus	(Kieffer)	species	synonym	subsequent name/combination	urn:lsid:biosci.ohio-state.edu:osuc_concepts:5226	Scelio exaratus	Animalia	Arthropoda	Hexapoda	Hymenoptera	Platygastridae	Scelio	urn:lsid:biosci.ohio-state.edu:osuc_pubs:386	Kieffer. 1910. Diagnoses de nouveaux genres et de nouvelles espèces de Scelionides (Hym.) des îles Sechêlles. Bulletin de la Société Entomologique de France, 1910: 292-294.	http://hol.osu.edu/index.html?id=9705
urn:lsid:biosci.ohio-state.edu:osuc_names:244969	urn:lsid:biosci.ohio-state.edu:osuc_concepts:244969	Scelio fremo	Valerio & Yoder	species	valid	original name/combination	urn:lsid:biosci.ohio-state.edu:osuc_concepts:556	Scelio	Animalia	Arthropoda	Hexapoda	Hymenoptera	Platygastridae	Scelio			http://hol.osu.edu/index.html?id=244969
urn:lsid:biosci.ohio-state.edu:osuc_names:244981	urn:lsid:biosci.ohio-state.edu:osuc_concepts:244981	Scelio gemo	Yoder	species	valid	original name/combination	urn:lsid:biosci.ohio-state.edu:osuc_concepts:556	Scelio	Animalia	Arthropoda	Hexapoda	Hymenoptera	Platygastridae	Scelio			http://hol.osu.edu/index.html?id=244981
urn:lsid:biosci.ohio-state.edu:osuc_names:244986	urn:lsid:biosci.ohio-state.edu:osuc_concepts:244986	Scelio grunnio	Yoder	species	valid	original name/combination	urn:lsid:biosci.ohio-state.edu:osuc_concepts:556	Scelio	Animalia	Arthropoda	Hexapoda	Hymenoptera	Platygastridae	Scelio			http://hol.osu.edu/index.html?id=244986
urn:lsid:biosci.ohio-state.edu:osuc_names:5251	urn:lsid:biosci.ohio-state.edu:osuc_concepts:5251	Scelio howardi	Crawford	species	valid	subsequent name/combination	urn:lsid:biosci.ohio-state.edu:osuc_concepts:556	Scelio	Animalia	Arthropoda	Hexapoda	Hymenoptera	Platygastridae	Scelio	urn:lsid:biosci.ohio-state.edu:osuc_pubs:624	Crawford. 1910. Two new species of African parasitic Hymenoptera. The Canadian Entomologist, 42: 222-223.	http://hol.osu.edu/index.html?id=5251
urn:lsid:biosci.ohio-state.edu:osuc_names:9726	urn:lsid:biosci.ohio-state.edu:osuc_concepts:9726	Scelio (Scelio) Howardi	Crawford	species	synonym	subsequent name/combination	urn:lsid:biosci.ohio-state.edu:osuc_concepts:5251	Scelio howardi	Animalia	Arthropoda	Hexapoda	Hymenoptera	Platygastridae	Scelio	urn:lsid:biosci.ohio-state.edu:osuc_pubs:624	Crawford. 1910. Two new species of African parasitic Hymenoptera. The Canadian Entomologist, 42: 222-223.	http://hol.osu.edu/index.html?id=9726
urn:lsid:biosci.ohio-state.edu:osuc_names:9725	urn:lsid:biosci.ohio-state.edu:osuc_concepts:9725	Scelio Howardi	Crawford	species	synonym	original name/combination	urn:lsid:biosci.ohio-state.edu:osuc_concepts:5251	Scelio howardi	Animalia	Arthropoda	Hexapoda	Hymenoptera	Platygastridae	Scelio	urn:lsid:biosci.ohio-state.edu:osuc_pubs:624	Crawford. 1910. Two new species of African parasitic Hymenoptera. The Canadian Entomologist, 42: 222-223.	http://hol.osu.edu/index.html?id=9725
urn:lsid:biosci.ohio-state.edu:osuc_names:9727	urn:lsid:biosci.ohio-state.edu:osuc_concepts:9727	Scelio aburiensis	Kieffer	species	synonym	original name/combination	urn:lsid:biosci.ohio-state.edu:osuc_concepts:5251	Scelio howardi	Animalia	Arthropoda	Hexapoda	Hymenoptera	Platygastridae	Scelio	urn:lsid:biosci.ohio-state.edu:osuc_pubs:459	Kieffer. 1913. Nouveaux microhyménoptères de l'Afrique équatoriale. Bollettino del Laboratorio di Zoologia Generale e Agraria della R. Scuola Superiore d'Agricultura, 7: 105-112.	http://hol.osu.edu/index.html?id=9727
urn:lsid:biosci.ohio-state.edu:osuc_names:244975	urn:lsid:biosci.ohio-state.edu:osuc_concepts:244975	Scelio igland	Yoder	species	valid	original name/combination	urn:lsid:biosci.ohio-state.edu:osuc_concepts:556	Scelio	Animalia	Arthropoda	Hexapoda	Hymenoptera	Platygastridae	Scelio			http://hol.osu.edu/index.html?id=244975
urn:lsid:biosci.ohio-state.edu:osuc_names:244982	urn:lsid:biosci.ohio-state.edu:osuc_concepts:244982	Scelio latro	Yoder	species	valid	original name/combination	urn:lsid:biosci.ohio-state.edu:osuc_concepts:556	Scelio	Animalia	Arthropoda	Hexapoda	Hymenoptera	Platygastridae	Scelio			http://hol.osu.edu/index.html?id=244982
urn:lsid:biosci.ohio-state.edu:osuc_names:244972	urn:lsid:biosci.ohio-state.edu:osuc_concepts:244972	Scelio memorabilis	Yoder	species	valid	original name/combination	urn:lsid:biosci.ohio-state.edu:osuc_concepts:556	Scelio	Animalia	Arthropoda	Hexapoda	Hymenoptera	Platygastridae	Scelio			http://hol.osu.edu/index.html?id=244972
urn:lsid:biosci.ohio-state.edu:osuc_names:244983	urn:lsid:biosci.ohio-state.edu:osuc_concepts:244983	Scelio mutio	Yoder	species	valid	original name/combination	urn:lsid:biosci.ohio-state.edu:osuc_concepts:556	Scelio	Animalia	Arthropoda	Hexapoda	Hymenoptera	Platygastridae	Scelio			http://hol.osu.edu/index.html?id=244983
urn:lsid:biosci.ohio-state.edu:osuc_names:5303	urn:lsid:biosci.ohio-state.edu:osuc_concepts:5303	Scelio philippinensis	Ashmead	species	valid	original name/combination	urn:lsid:biosci.ohio-state.edu:osuc_concepts:556	Scelio	Animalia	Arthropoda	Hexapoda	Hymenoptera	Platygastridae	Scelio	urn:lsid:biosci.ohio-state.edu:osuc_pubs:104	Ashmead. 1905. Additions to the recorded hymenopterous fauna of the Philippine Islands, with descriptions of new species. Proceedings of the U.S. National Museum, 28: 957-971.	http://hol.osu.edu/index.html?id=5303
urn:lsid:biosci.ohio-state.edu:osuc_names:9778	urn:lsid:biosci.ohio-state.edu:osuc_concepts:9778	Scelio (Scelio) philippinensis	Ashmead	species	synonym	subsequent name/combination	urn:lsid:biosci.ohio-state.edu:osuc_concepts:5303	Scelio philippinensis	Animalia	Arthropoda	Hexapoda	Hymenoptera	Platygastridae	Scelio	urn:lsid:biosci.ohio-state.edu:osuc_pubs:104	Ashmead. 1905. Additions to the recorded hymenopterous fauna of the Philippine Islands, with descriptions of new species. Proceedings of the U.S. National Museum, 28: 957-971.	http://hol.osu.edu/index.html?id=9778
urn:lsid:biosci.ohio-state.edu:osuc_names:244984	urn:lsid:biosci.ohio-state.edu:osuc_concepts:244984	Scelio pipilo	Yoder	species	valid	original name/combination	urn:lsid:biosci.ohio-state.edu:osuc_concepts:556	Scelio	Animalia	Arthropoda	Hexapoda	Hymenoptera	Platygastridae	Scelio			http://hol.osu.edu/index.html?id=244984
urn:lsid:biosci.ohio-state.edu:osuc_names:244974	urn:lsid:biosci.ohio-state.edu:osuc_concepts:244974	Scelio ructo	Yoder	species	valid	original name/combination	urn:lsid:biosci.ohio-state.edu:osuc_concepts:556	Scelio	Animalia	Arthropoda	Hexapoda	Hymenoptera	Platygastridae	Scelio			http://hol.osu.edu/index.html?id=244974
urn:lsid:biosci.ohio-state.edu:osuc_names:244973	urn:lsid:biosci.ohio-state.edu:osuc_concepts:244973	Scelio scomma	Yoder	species	valid	original name/combination	urn:lsid:biosci.ohio-state.edu:osuc_concepts:556	Scelio	Animalia	Arthropoda	Hexapoda	Hymenoptera	Platygastridae	Scelio			http://hol.osu.edu/index.html?id=244973
urn:lsid:biosci.ohio-state.edu:osuc_names:244985	urn:lsid:biosci.ohio-state.edu:osuc_concepts:244985	Scelio susurro	Yoder	species	valid	original name/combination	urn:lsid:biosci.ohio-state.edu:osuc_concepts:556	Scelio	Animalia	Arthropoda	Hexapoda	Hymenoptera	Platygastridae	Scelio			http://hol.osu.edu/index.html?id=244985
urn:lsid:biosci.ohio-state.edu:osuc_names:244976	urn:lsid:biosci.ohio-state.edu:osuc_concepts:244976	Scelio tono	Yoder	species	valid	original name/combination	urn:lsid:biosci.ohio-state.edu:osuc_concepts:556	Scelio	Animalia	Arthropoda	Hexapoda	Hymenoptera	Platygastridae	Scelio			http://hol.osu.edu/index.html?id=244976
urn:lsid:biosci.ohio-state.edu:osuc_names:5348	urn:lsid:biosci.ohio-state.edu:osuc_concepts:5348	Scelio tristis	Nixon	species	valid	original name/combination	urn:lsid:biosci.ohio-state.edu:osuc_concepts:556	Scelio	Animalia	Arthropoda	Hexapoda	Hymenoptera	Platygastridae	Scelio	urn:lsid:biosci.ohio-state.edu:osuc_pubs:585	Nixon. 1958. A synopsis of the African species of Scelio Latreille (Hymenoptera: Proctotrupoidea, Scelionidae). Transactions of the Royal Entomological Society of London, 110: 303-318.	http://hol.osu.edu/index.html?id=5348
urn:lsid:biosci.ohio-state.edu:osuc_names:244977	urn:lsid:biosci.ohio-state.edu:osuc_concepts:244977	Scelio ululo	Yoder	species	valid	original name/combination	urn:lsid:biosci.ohio-state.edu:osuc_concepts:556	Scelio	Animalia	Arthropoda	Hexapoda	Hymenoptera	Platygastridae	Scelio			http://hol.osu.edu/index.html?id=244977
urn:lsid:biosci.ohio-state.edu:osuc_names:5364	urn:lsid:biosci.ohio-state.edu:osuc_concepts:5364	Scelio zolotarevskyi	Ferrière	species	valid	original name/combination	urn:lsid:biosci.ohio-state.edu:osuc_concepts:556	Scelio	Animalia	Arthropoda	Hexapoda	Hymenoptera	Platygastridae	Scelio	urn:lsid:biosci.ohio-state.edu:osuc_pubs:955	Ferrière. 1930. On some egg-parasites from Africa. Bulletin of Entomological Research, 21: 33-44.	http://hol.osu.edu/index.html?id=5364
urn:lsid:biosci.ohio-state.edu:osuc_names:5195	urn:lsid:biosci.ohio-state.edu:osuc_concepts:5195	Scelio cheops	Nixon	species	synonym	original name/combination	urn:lsid:biosci.ohio-state.edu:osuc_concepts:5364	Scelio zolotarevskyi	Animalia	Arthropoda	Hexapoda	Hymenoptera	Platygastridae	Scelio	urn:lsid:biosci.ohio-state.edu:osuc_pubs:585	Nixon. 1958. A synopsis of the African species of Scelio Latreille (Hymenoptera: Proctotrupoidea, Scelionidae). Transactions of the Royal Entomological Society of London, 110: 303-318.	http://hol.osu.edu/index.html?id=5195
urn:lsid:biosci.ohio-state.edu:osuc_names:5340	urn:lsid:biosci.ohio-state.edu:osuc_concepts:5340	Scelio sudanensis	Ferrière	species	synonym	original name/combination	urn:lsid:biosci.ohio-state.edu:osuc_concepts:5364	Scelio zolotarevskyi	Animalia	Arthropoda	Hexapoda	Hymenoptera	Platygastridae	Scelio	urn:lsid:biosci.ohio-state.edu:osuc_pubs:960	Ferrière. 1952. Deux nouveaux parasites des oeufs de Locusta migratoria migratorioides en Afrique. Bulletin de la Société Entomologique de France, 56: 114-118.	http://hol.osu.edu/index.html?id=5340
urn:lsid:biosci.ohio-state.edu:osuc_names:244752	urn:lsid:biosci.ohio-state.edu:osuc_concepts:244752	Scelio aurantium	Yoder	species	valid	original name/combination	urn:lsid:biosci.ohio-state.edu:osuc_concepts:556	Scelio	Animalia	Arthropoda	Hexapoda	Hymenoptera	Platygastridae	Scelio			http://hol.osu.edu/index.html?id=244752
urn:lsid:biosci.ohio-state.edu:osuc_names:244754	urn:lsid:biosci.ohio-state.edu:osuc_concepts:244754	Scelio impostor	Yoder	species	valid	original name/combination	urn:lsid:biosci.ohio-state.edu:osuc_concepts:556	Scelio	Animalia	Arthropoda	Hexapoda	Hymenoptera	Platygastridae	Scelio			http://hol.osu.edu/index.html?id=244754
urn:lsid:biosci.ohio-state.edu:osuc_names:9739	urn:lsid:biosci.ohio-state.edu:osuc_concepts:9739	Scelio ipomeae	Risbec	species	valid	original name/combination	urn:lsid:biosci.ohio-state.edu:osuc_concepts:556	Scelio	Animalia	Arthropoda	Hexapoda	Hymenoptera	Platygastridae	Scelio	urn:lsid:biosci.ohio-state.edu:osuc_pubs:412	Risbec. 1950. Contribution a l'étude des Proctotrupidae (Serphiidae). (II) Pages 511-639 in Risbec. Travaux du Laboratoire d'Entomologie du Secteur Soudanis de Recherches Agronomiques. Gouvernement Général de l'Afrique Occidentale Française, Paris. 639 pp.	http://hol.osu.edu/index.html?id=9739
urn:lsid:biosci.ohio-state.edu:osuc_names:244751	urn:lsid:biosci.ohio-state.edu:osuc_concepts:244751	Scelio ntchisii	Yoder	species	valid	original name/combination	urn:lsid:biosci.ohio-state.edu:osuc_concepts:556	Scelio	Animalia	Arthropoda	Hexapoda	Hymenoptera	Platygastridae	Scelio			http://hol.osu.edu/index.html?id=244751
urn:lsid:biosci.ohio-state.edu:osuc_names:244753	urn:lsid:biosci.ohio-state.edu:osuc_concepts:244753	Scelio somaliensis	Yoder	species	valid	original name/combination	urn:lsid:biosci.ohio-state.edu:osuc_concepts:556	Scelio	Animalia	Arthropoda	Hexapoda	Hymenoptera	Platygastridae	Scelio			http://hol.osu.edu/index.html?id=244753
urn:lsid:biosci.ohio-state.edu:osuc_names:244750	urn:lsid:biosci.ohio-state.edu:osuc_concepts:244750	Scelio transtrum	Yoder	species	valid	original name/combination	urn:lsid:biosci.ohio-state.edu:osuc_concepts:556	Scelio	Animalia	Arthropoda	Hexapoda	Hymenoptera	Platygastridae	Scelio			http://hol.osu.edu/index.html?id=244750
urn:lsid:biosci.ohio-state.edu:osuc_names:244777	urn:lsid:biosci.ohio-state.edu:osuc_concepts:244777	Scelio harinhalai	Yoder	species	valid	original name/combination	urn:lsid:biosci.ohio-state.edu:osuc_concepts:556	Scelio	Animalia	Arthropoda	Hexapoda	Hymenoptera	Platygastridae	Scelio			http://hol.osu.edu/index.html?id=244777
urn:lsid:biosci.ohio-state.edu:osuc_names:244778	urn:lsid:biosci.ohio-state.edu:osuc_concepts:244778	Scelio irwini	Yoder	species	valid	original name/combination	urn:lsid:biosci.ohio-state.edu:osuc_concepts:556	Scelio	Animalia	Arthropoda	Hexapoda	Hymenoptera	Platygastridae	Scelio			http://hol.osu.edu/index.html?id=244778
urn:lsid:biosci.ohio-state.edu:osuc_names:321770	urn:lsid:biosci.ohio-state.edu:osuc_concepts:321770	Scelio obscuripennis	Johnson	species	valid	replacement name	urn:lsid:biosci.ohio-state.edu:osuc_concepts:556	Scelio	Animalia	Arthropoda	Hexapoda	Hymenoptera	Platygastridae	Scelio	urn:lsid:biosci.ohio-state.edu:osuc_pubs:842	Kieffer. 1905. Description de nouveaux Proctrotrypides exotiques. Annales de la Société Scientifique de Bruxelles. Memoires, 29: 95-142.	http://hol.osu.edu/index.html?id=321770
urn:lsid:biosci.ohio-state.edu:osuc_names:4728	urn:lsid:biosci.ohio-state.edu:osuc_concepts:4728	Lepidoscelio fuscipennis	Kieffer	species	synonym	original name/combination	urn:lsid:biosci.ohio-state.edu:osuc_concepts:321770	Scelio obscuripennis	Animalia	Arthropoda	Hexapoda	Hymenoptera	Platygastridae	Scelio	urn:lsid:biosci.ohio-state.edu:osuc_pubs:842	Kieffer. 1905. Description de nouveaux Proctrotrypides exotiques. Annales de la Société Scientifique de Bruxelles. Memoires, 29: 95-142.	http://hol.osu.edu/index.html?id=4728
urn:lsid:biosci.ohio-state.edu:osuc_names:244776	urn:lsid:biosci.ohio-state.edu:osuc_concepts:244776	Scelio parkeri	Yoder	species	valid	original name/combination	urn:lsid:biosci.ohio-state.edu:osuc_concepts:556	Scelio	Animalia	Arthropoda	Hexapoda	Hymenoptera	Platygastridae	Scelio			http://hol.osu.edu/index.html?id=244776
urn:lsid:biosci.ohio-state.edu:osuc_names:244593	urn:lsid:biosci.ohio-state.edu:osuc_concepts:244593	Scelio simoni	Yoder	species	valid	original name/combination	urn:lsid:biosci.ohio-state.edu:osuc_concepts:556	Scelio	Animalia	Arthropoda	Hexapoda	Hymenoptera	Platygastridae	Scelio			http://hol.osu.edu/index.html?id=244593
urn:lsid:biosci.ohio-state.edu:osuc_names:244594	urn:lsid:biosci.ohio-state.edu:osuc_concepts:244594	Scelio simonolus	Yoder	species	valid	original name/combination	urn:lsid:biosci.ohio-state.edu:osuc_concepts:556	Scelio	Animalia	Arthropoda	Hexapoda	Hymenoptera	Platygastridae	Scelio			http://hol.osu.edu/index.html?id=244594
urn:lsid:biosci.ohio-state.edu:osuc_names:244595	urn:lsid:biosci.ohio-state.edu:osuc_concepts:244595	Scelio vannoorti	Valerio & Yoder	species	valid	original name/combination	urn:lsid:biosci.ohio-state.edu:osuc_concepts:556	Scelio	Animalia	Arthropoda	Hexapoda	Hymenoptera	Platygastridae	Scelio			http://hol.osu.edu/index.html?id=244595
urn:lsid:biosci.ohio-state.edu:osuc_names:5165	urn:lsid:biosci.ohio-state.edu:osuc_concepts:5165	Scelio afer	Kieffer	species	valid	original name/combination	urn:lsid:biosci.ohio-state.edu:osuc_concepts:556	Scelio	Animalia	Arthropoda	Hexapoda	Hymenoptera	Platygastridae	Scelio	urn:lsid:biosci.ohio-state.edu:osuc_pubs:842	Kieffer. 1905. Description de nouveaux Proctrotrypides exotiques. Annales de la Société Scientifique de Bruxelles. Memoires, 29: 95-142.	http://hol.osu.edu/index.html?id=5165
urn:lsid:biosci.ohio-state.edu:osuc_names:9675	urn:lsid:biosci.ohio-state.edu:osuc_concepts:9675	Scelio (Scelio) afer	Kieffer	species	synonym	subsequent name/combination	urn:lsid:biosci.ohio-state.edu:osuc_concepts:5165	Scelio afer	Animalia	Arthropoda	Hexapoda	Hymenoptera	Platygastridae	Scelio	urn:lsid:biosci.ohio-state.edu:osuc_pubs:842	Kieffer. 1905. Description de nouveaux Proctrotrypides exotiques. Annales de la Société Scientifique de Bruxelles. Memoires, 29: 95-142.	http://hol.osu.edu/index.html?id=9675
urn:lsid:biosci.ohio-state.edu:osuc_names:5166	urn:lsid:biosci.ohio-state.edu:osuc_concepts:5166	Scelio africanus	Risbec	species	synonym	original name/combination	urn:lsid:biosci.ohio-state.edu:osuc_concepts:5165	Scelio afer	Animalia	Arthropoda	Hexapoda	Hymenoptera	Platygastridae	Scelio	urn:lsid:biosci.ohio-state.edu:osuc_pubs:412	Risbec. 1950. Contribution a l'étude des Proctotrupidae (Serphiidae). (II) Pages 511-639 in Risbec. Travaux du Laboratoire d'Entomologie du Secteur Soudanis de Recherches Agronomiques. Gouvernement Général de l'Afrique Occidentale Française, Paris. 639 pp.	http://hol.osu.edu/index.html?id=5166
urn:lsid:biosci.ohio-state.edu:osuc_names:5198	urn:lsid:biosci.ohio-state.edu:osuc_concepts:5198	Scelio clarus	Fouts	species	synonym	original name/combination	urn:lsid:biosci.ohio-state.edu:osuc_concepts:5165	Scelio afer	Animalia	Arthropoda	Hexapoda	Hymenoptera	Platygastridae	Scelio	urn:lsid:biosci.ohio-state.edu:osuc_pubs:666	Fouts. 1934. Report on a small collection of parasitic Hymenoptera from Italian Somaliland. Memorie della Societa Entomologica Italiana, 13: 98-109.	http://hol.osu.edu/index.html?id=5198
urn:lsid:biosci.ohio-state.edu:osuc_names:244616	urn:lsid:biosci.ohio-state.edu:osuc_concepts:244616	Scelio apospastos	Yoder	species	valid	original name/combination	urn:lsid:biosci.ohio-state.edu:osuc_concepts:556	Scelio	Animalia	Arthropoda	Hexapoda	Hymenoptera	Platygastridae	Scelio			http://hol.osu.edu/index.html?id=244616
urn:lsid:biosci.ohio-state.edu:osuc_names:244620	urn:lsid:biosci.ohio-state.edu:osuc_concepts:244620	Scelio clypeatus	Yoder	species	valid	original name/combination	urn:lsid:biosci.ohio-state.edu:osuc_concepts:556	Scelio	Animalia	Arthropoda	Hexapoda	Hymenoptera	Platygastridae	Scelio			http://hol.osu.edu/index.html?id=244620
urn:lsid:biosci.ohio-state.edu:osuc_names:244622	urn:lsid:biosci.ohio-state.edu:osuc_concepts:244622	Scelio concavus	Yoder	species	valid	original name/combination	urn:lsid:biosci.ohio-state.edu:osuc_concepts:556	Scelio	Animalia	Arthropoda	Hexapoda	Hymenoptera	Platygastridae	Scelio			http://hol.osu.edu/index.html?id=244622
urn:lsid:biosci.ohio-state.edu:osuc_names:244625	urn:lsid:biosci.ohio-state.edu:osuc_concepts:244625	Scelio erugatus	Yoder	species	valid	original name/combination	urn:lsid:biosci.ohio-state.edu:osuc_concepts:556	Scelio	Animalia	Arthropoda	Hexapoda	Hymenoptera	Platygastridae	Scelio			http://hol.osu.edu/index.html?id=244625
urn:lsid:biosci.ohio-state.edu:osuc_names:244621	urn:lsid:biosci.ohio-state.edu:osuc_concepts:244621	Scelio modulus	Yoder	species	valid	original name/combination	urn:lsid:biosci.ohio-state.edu:osuc_concepts:556	Scelio	Animalia	Arthropoda	Hexapoda	Hymenoptera	Platygastridae	Scelio			http://hol.osu.edu/index.html?id=244621
urn:lsid:biosci.ohio-state.edu:osuc_names:244617	urn:lsid:biosci.ohio-state.edu:osuc_concepts:244617	Scelio pilosilatus	Yoder	species	valid	original name/combination	urn:lsid:biosci.ohio-state.edu:osuc_concepts:556	Scelio	Animalia	Arthropoda	Hexapoda	Hymenoptera	Platygastridae	Scelio			http://hol.osu.edu/index.html?id=244617
urn:lsid:biosci.ohio-state.edu:osuc_names:244623	urn:lsid:biosci.ohio-state.edu:osuc_concepts:244623	Scelio quasiclypeatus	Yoder	species	valid	original name/combination	urn:lsid:biosci.ohio-state.edu:osuc_concepts:556	Scelio	Animalia	Arthropoda	Hexapoda	Hymenoptera	Platygastridae	Scelio			http://hol.osu.edu/index.html?id=244623
urn:lsid:biosci.ohio-state.edu:osuc_names:5314	urn:lsid:biosci.ohio-state.edu:osuc_concepts:5314	Scelio remaudierei	Ferrière	species	valid	original name/combination	urn:lsid:biosci.ohio-state.edu:osuc_concepts:556	Scelio	Animalia	Arthropoda	Hexapoda	Hymenoptera	Platygastridae	Scelio	urn:lsid:biosci.ohio-state.edu:osuc_pubs:960	Ferrière. 1952. Deux nouveaux parasites des oeufs de Locusta migratoria migratorioides en Afrique. Bulletin de la Société Entomologique de France, 56: 114-118.	http://hol.osu.edu/index.html?id=5314
urn:lsid:biosci.ohio-state.edu:osuc_names:13471	urn:lsid:biosci.ohio-state.edu:osuc_concepts:13471	Scelio remaudieri	Ferrière	species	synonym	unavailable, literature misspelling	urn:lsid:biosci.ohio-state.edu:osuc_concepts:5314	Scelio remaudierei	Animalia	Arthropoda	Hexapoda	Hymenoptera	Platygastridae	Scelio	urn:lsid:biosci.ohio-state.edu:osuc_pubs:960	Ferrière. 1952. Deux nouveaux parasites des oeufs de Locusta migratoria migratorioides en Afrique. Bulletin de la Société Entomologique de France, 56: 114-118.	http://hol.osu.edu/index.html?id=13471
urn:lsid:biosci.ohio-state.edu:osuc_names:244624	urn:lsid:biosci.ohio-state.edu:osuc_concepts:244624	Scelio retifrons	Yoder	species	valid	original name/combination	urn:lsid:biosci.ohio-state.edu:osuc_concepts:556	Scelio	Animalia	Arthropoda	Hexapoda	Hymenoptera	Platygastridae	Scelio			http://hol.osu.edu/index.html?id=244624
urn:lsid:biosci.ohio-state.edu:osuc_names:5338	urn:lsid:biosci.ohio-state.edu:osuc_concepts:5338	Scelio striatus	Priesner	species	valid	original name/combination	urn:lsid:biosci.ohio-state.edu:osuc_concepts:556	Scelio	Animalia	Arthropoda	Hexapoda	Hymenoptera	Platygastridae	Scelio	urn:lsid:biosci.ohio-state.edu:osuc_pubs:345	Priesner. 1951. New genera and species of Scelionidae (Hymenoptera, Proctotrupoidea) from Egypt. Bulletin de l'Institut Fouad I du Desert, 1(2): 119-149.	http://hol.osu.edu/index.html?id=5338
urn:lsid:biosci.ohio-state.edu:osuc_names:5241	urn:lsid:biosci.ohio-state.edu:osuc_concepts:5241	Scelio gaudens	Nixon	species	synonym	original name/combination	urn:lsid:biosci.ohio-state.edu:osuc_concepts:5338	Scelio striatus	Animalia	Arthropoda	Hexapoda	Hymenoptera	Platygastridae	Scelio	urn:lsid:biosci.ohio-state.edu:osuc_pubs:585	Nixon. 1958. A synopsis of the African species of Scelio Latreille (Hymenoptera: Proctotrupoidea, Scelionidae). Transactions of the Royal Entomological Society of London, 110: 303-318.	http://hol.osu.edu/index.html?id=5241
urn:lsid:biosci.ohio-state.edu:osuc_names:244618	urn:lsid:biosci.ohio-state.edu:osuc_concepts:244618	Scelio tritus	Yoder	species	valid	original name/combination	urn:lsid:biosci.ohio-state.edu:osuc_concepts:556	Scelio	Animalia	Arthropoda	Hexapoda	Hymenoptera	Platygastridae	Scelio			http://hol.osu.edu/index.html?id=244618
