# Supplementary material for: Monograph of the Afrotropical species of Scelio Latreille (Hymenoptera, Platygastridae), egg parasitoids of acridid grasshoppers (Orthoptera, Acrididae)
Source: Zookeys. 2014 Feb 17;(380):1–188. doi: 10.3897/zookeys.380.5755 (PMC3950483; doi:10.3897/zookeys.380.5755)
Supplement: Supplementary file 62 — Darwin Core Archive file of Afrotropical Scelio taxonomic names. (doi: 10.3897/zookeys.380.5755.app2) File format: Win Zip archive (zip). [file ZooKeys-380-001-s002.zip › AfrotropicalScelioNames/meta.xml]

<?xml version="1.0" encoding="ISO-8859-1"?>
<archive xmlns="http://rs.tdwg.org/dwc/text/" metadata="eml.xml">
	<core encoding="ISO-8859-1" linesTerminatedBy="\n" fieldsTerminatedBy="\t" fieldsEnclosedBy="" ignoreHeaderLines="1" rowType="http://rs.tdwg.org/dwc/terms/Taxon">
		<files>
			<location>data.txt</location>
		</files>
		<id  index="0" term="http://rs.tdwg.org/dwc/terms/scientificNameID"/>
		<field  index="1" term="http://rs.tdwg.org/dwc/terms/taxonID"/>
		<field  index="2" term="http://rs.tdwg.org/dwc/terms/scientificName"/>
		<field  index="3" term="http://rs.tdwg.org/dwc/terms/scientificNameAuthorship"/>
		<field  index="4" term="http://rs.tdwg.org/dwc/terms/taxonRank"/>
		<field  index="5" term="http://rs.tdwg.org/dwc/terms/taxonomicStatus"/>
		<field  index="6" term="http://rs.tdwg.org/dwc/terms/nomenclaturalStatus"/>
		<field  index="7" term="http://rs.tdwg.org/dwc/terms/parentNameUsageID"/>
		<field  index="8" term="http://rs.tdwg.org/dwc/terms/parentNameUsage"/>
		<field  index="9" term="http://rs.tdwg.org/dwc/terms/kingdom"/>
		<field  index="10" term="http://rs.tdwg.org/dwc/terms/phylum"/>
		<field  index="11" term="http://rs.tdwg.org/dwc/terms/class"/>
		<field  index="12" term="http://rs.tdwg.org/dwc/terms/order"/>
		<field  index="13" term="http://rs.tdwg.org/dwc/terms/family"/>
		<field  index="14" term="http://rs.tdwg.org/dwc/terms/genus"/>
		<field  index="15" term="http://rs.tdwg.org/dwc/terms/namePublishedInID"/>
		<field  index="16" term="http://rs.tdwg.org/dwc/terms/namePublishedIn"/>
		<field  index="17" term="http://purl.org/dc/terms/source"/>
	</core>
</archive>
