# Supplementary material for: Monograph of the Afrotropical species of Scelio Latreille (Hymenoptera, Platygastridae), egg parasitoids of acridid grasshoppers (Orthoptera, Acrididae)
Source: Zookeys. 2014 Feb 17;(380):1–188. doi: 10.3897/zookeys.380.5755 (PMC3950483; doi:10.3897/zookeys.380.5755)
Supplement: Supplementary file 63 — Darwin Core Archive file of occurrences of Afrotropical Scelio. (doi: 10.3897/zookeys.380.5755.app3) File format: Win Zip archive (zip). [file ZooKeys-380-001-s003.zip › AfrotropicalScelioOccurrences/data.txt]

occurence_lsid	language	basis_of_record	barcode_id	taxon_lsid	taxon	sex	life_stage	individual_count	institution_code	collection_code	record_notes	locality_name	latitude	longitude	georeference_source	country	state	county	town	locality_notes	collecting_date	collector	collecting_method	field_code	determiner	determination_date	type_status	habitat	associated_taxa	record_link
urn:lsid:biosci.ohio-state.edu:osuc_occurrences:OSUC__244139	en	PreservedSpecimen	OSUC 244139	urn:lsid:biosci.ohio-state.edu:osuc_names:5364	Scelio zolotarevskyi	female	adult	1	USNM	Insects	[Ex egg of Cyrtacanthacris septemfasciata] [Zambesi Riv. Dec.1908.Africa] [C.W. Howard Collector] [Paratype No 13143 U.S.N.M]	Zambezi (Zambesi) River, Africa	-18.8333	36.2833	GEOnet	Mozambique				Zambesi is a variant name of Zambezi River	Dec-1908	Howard, C. W.	none specified		Yoder, M. J. (Matthew J.)	2009	Paratype (Scelio howardi)		Nomadacris septemfasciata	http://hol.osu.edu/spmInfo.html?id=OSUC%20244139
urn:lsid:biosci.ohio-state.edu:osuc_occurrences:OSUC__244136	en	PreservedSpecimen	OSUC 244136	urn:lsid:biosci.ohio-state.edu:osuc_names:5364	Scelio zolotarevskyi	female	adult	1	USNM	Insects	[Ex egg of Cyrtacanthacris septemfasciata] [Zambesi Riv. Dec.1908.Africa] [C.W. Howard Collector] [Paratype No 13143 U.S.N.M]	Zambezi (Zambesi) River, Africa	-18.8333	36.2833	GEOnet	Mozambique				Zambesi is a variant name of Zambezi River	Dec-1908	Howard, C. W.	none specified		Yoder, M. J. (Matthew J.)	2009	Paratype (Scelio howardi)		Nomadacris septemfasciata	http://hol.osu.edu/spmInfo.html?id=OSUC%20244136
urn:lsid:biosci.ohio-state.edu:osuc_occurrences:OSUC__244138	en	PreservedSpecimen	OSUC 244138	urn:lsid:biosci.ohio-state.edu:osuc_names:5364	Scelio zolotarevskyi	female	adult	1	USNM	Insects	[Ex egg of Cyrtacanthacris septemfasciata] [Zambesi Riv. Dec.1908.Africa] [C.W. Howard Collector]	Zambezi (Zambesi) River, Africa	-18.8333	36.2833	GEOnet	Mozambique				Zambesi is a variant name of Zambezi River	Dec-1908	Howard, C. W.	none specified		Yoder, M. J. (Matthew J.)	2009			Nomadacris septemfasciata	http://hol.osu.edu/spmInfo.html?id=OSUC%20244138
urn:lsid:biosci.ohio-state.edu:osuc_occurrences:OSUC__164177	en	PreservedSpecimen	OSUC 164177	urn:lsid:biosci.ohio-state.edu:osuc_names:9739	Scelio ipomeae	female	adult	1	OSUC	Insects	[BOTSWANA: Serowe, Farmer's Brigade] [November 1988]	Farmer's Brigade, Serowe, Botswana	-22.3833	26.7167	GEOnet	Botswana			Serowe		Nov-1988	Forchhammer, P. (Per)	malaise trap		Yoder, M. J. (Matthew J.)	2009				http://hol.osu.edu/spmInfo.html?id=OSUC%20164177
urn:lsid:biosci.ohio-state.edu:osuc_occurrences:OSUC__58958	en	PreservedSpecimen	OSUC 58958	urn:lsid:biosci.ohio-state.edu:osuc_names:5251	Scelio howardi	female	adult	1	OSUC	Insects	[Kenya, Nairobi, ICIPE; added 12-JUL-2002] [iii.1982; added 12-JUL-2002]	Nairobi, International Center of Insect Physiology and Ecology (ICIPE), Nairobi Co., Kenya	-1.2211	36.8961	Wikimapia	Kenya	Nairobi		Nairobi		Mar-1982	Lubega, M. C.	none specified		Masner, L. (Lubomír)	2001				http://hol.osu.edu/spmInfo.html?id=OSUC%2058958
urn:lsid:biosci.ohio-state.edu:osuc_occurrences:OSUC__58959	en	PreservedSpecimen	OSUC 58959	urn:lsid:biosci.ohio-state.edu:osuc_names:5251	Scelio howardi	female	adult	1	OSUC	Insects	[Nairobi, Kenya, Int. Center Ins. Pysiol. &Ecol.; added 12-JUL-2002] [ii.1982; added 12-JUL-2002]	Nairobi, International Center of Insect Physiology and Ecology (ICIPE), Nairobi Co., Kenya	-1.2211	36.8961	Wikimapia	Kenya	Nairobi		Nairobi		Feb-1982	Lubega, M. C.	none specified		Masner, L. (Lubomír)	2001				http://hol.osu.edu/spmInfo.html?id=OSUC%2058959
urn:lsid:biosci.ohio-state.edu:osuc_occurrences:OSUC__250958	en	PreservedSpecimen	OSUC 250958	urn:lsid:biosci.ohio-state.edu:osuc_names:244623	Scelio quasiclypeatus	female	adult	1	CNCI	Insects	[TANZANIA: Dar es Salaam, ii. 1985 J. Middleton, FIT]	Dar es Salaam, Dar es Salaam Reg., Tanzania	-6.8	39.2833	GEOnet	Tanzania	Dar es Salaam		Dar es Salaam		Feb-1985	Middleton, J.	flight intercept trap		Yoder, M. J. (Matthew J.)	2008	Paratype			http://hol.osu.edu/spmInfo.html?id=OSUC%20250958
urn:lsid:biosci.ohio-state.edu:osuc_occurrences:OSUC__213158	en	PreservedSpecimen	OSUC 213158	urn:lsid:biosci.ohio-state.edu:osuc_names:244623	Scelio quasiclypeatus	female	adult	1	OSUC	Insects	[GABON: N'toom July 1984 MT A. Pauly orchard]	Ntoum, Citrus orchard, Estuaire Prov., Gabon	0.3833	9.7833	GEOnet	Gabon	Estuaire		Ntoum		Jul-1984	Pauly, A.	malaise trap		Yoder, M. J. (Matthew J.)	2008	Paratype	orchard		http://hol.osu.edu/spmInfo.html?id=OSUC%20213158
urn:lsid:biosci.ohio-state.edu:osuc_occurrences:OSUC__211264	en	PreservedSpecimen	OSUC 211264	urn:lsid:biosci.ohio-state.edu:osuc_names:244623	Scelio quasiclypeatus	female	adult	1	CNCI	Insects	[BOSTWANA: Serowe Framer's Brigade Dec.1986 malise trap Per Forchhammer]	Farmer's Brigade, Serowe, Botswana	-22.3833	26.7167	GEOnet	Botswana			Serowe		Dec-1986	Forchhammer, P. (Per)	malaise trap		Yoder, M. J. (Matthew J.)	2008	Paratype			http://hol.osu.edu/spmInfo.html?id=OSUC%20211264
urn:lsid:biosci.ohio-state.edu:osuc_occurrences:OSUC__212458	en	PreservedSpecimen	OSUC 212458	urn:lsid:biosci.ohio-state.edu:osuc_names:244623	Scelio quasiclypeatus	female	adult	1	CNCI	Insects	[S.AFRICA: Natal Pietermaritzburg Ukulinson Res. 15-21.I.1986 MT R.H. Miller]	Pietermaritzburg, Ukulinson Reserve, KwaZulu-Natal Prov., South Africa	-29.6	30.38	SAGNS	South Africa	KwaZulu-Natal			Coords. for Pietermaritzburg; KwaZulu-Natal is the current name for Natal Prov.	15 January 1986 - 21 January 1986	Miller, R. H.	malaise trap		Yoder, M. J. (Matthew J.)	2008	Paratype			http://hol.osu.edu/spmInfo.html?id=OSUC%20212458
urn:lsid:biosci.ohio-state.edu:osuc_occurrences:OSUC__212496	en	PreservedSpecimen	OSUC 212496	urn:lsid:biosci.ohio-state.edu:osuc_names:244750	Scelio transtrum	female	adult	1	OSUC	Insects	[YEMEN: Lahj 15-30.VI.2000, A. van Harten A.Sallam, MT]	Lahij (Lahj), Yemen	13.0567	44.8819	GEOnet	Yemen			Lahij	Lahj is a variant name of Lahij	15 June 2000 - 30 June 2000	van Harten, A. (Anthony) & Sallam, A.	malaise trap		Yoder, M. J. (Matthew J.)	2008	Paratype			http://hol.osu.edu/spmInfo.html?id=OSUC%20212496
urn:lsid:biosci.ohio-state.edu:osuc_occurrences:OSUC__212924	en	PreservedSpecimen	OSUC 212924	urn:lsid:biosci.ohio-state.edu:osuc_names:244750	Scelio transtrum	male	adult	1	CNCI	Insects	[YEMEN:Lahj IX 2000/5076 A. van Harten MT]	Lahij (Lahj), #5076, Yemen	13.0567	44.8819	GEOnet	Yemen			Lahij	Lahj is a variant name of Lahij	Sep-2000	van Harten, A. (Anthony)	malaise trap		Yoder, M. J. (Matthew J.)	2008	Paratype			http://hol.osu.edu/spmInfo.html?id=OSUC%20212924
urn:lsid:biosci.ohio-state.edu:osuc_occurrences:OSUC__212947	en	PreservedSpecimen	OSUC 212947	urn:lsid:biosci.ohio-state.edu:osuc_names:244750	Scelio transtrum	male	adult	1	CNCI	Insects	[YEMEN.Lahj I.2001/5613 A. van Harten MT]	Lahij (Lahj), #5613, Yemen	13.0567	44.8819	GEOnet	Yemen			Lahij	Lahj is a variant name of Lahij	Jan-2001	van Harten, A. (Anthony)	malaise trap		Yoder, M. J. (Matthew J.)	2008	Paratype			http://hol.osu.edu/spmInfo.html?id=OSUC%20212947
urn:lsid:biosci.ohio-state.edu:osuc_occurrences:OSUC__212973	en	PreservedSpecimen	OSUC 212973	urn:lsid:biosci.ohio-state.edu:osuc_names:244750	Scelio transtrum	female	adult	1	CNCI	Insects	[TANZANIA: Dares Salaam Univ. of Dares Salaam X-XI.84 J.Middleton]	University of Dar es Salaam, Dar es Salaam Reg., Tanzania	-6.8	39.2833	GEOnet	Tanzania	Dar es Salaam		Dar es Salaam		Oct-1984 - Nov-1984	Middleton, J.	none specified		Yoder, M. J. (Matthew J.)	2008	Paratype			http://hol.osu.edu/spmInfo.html?id=OSUC%20212973
urn:lsid:biosci.ohio-state.edu:osuc_occurrences:OSUC__212965	en	PreservedSpecimen	OSUC 212965	urn:lsid:biosci.ohio-state.edu:osuc_names:244750	Scelio transtrum	female	adult	1	CNCI	Insects	[TANZANIA: Dares Salaam Univ. of Dares Salaam X-XI.84 J.Middleton]	University of Dar es Salaam, Dar es Salaam Reg., Tanzania	-6.8	39.2833	GEOnet	Tanzania	Dar es Salaam		Dar es Salaam		Oct-1984 - Nov-1984	Middleton, J.	none specified		Yoder, M. J. (Matthew J.)	2008	Paratype			http://hol.osu.edu/spmInfo.html?id=OSUC%20212965
urn:lsid:biosci.ohio-state.edu:osuc_occurrences:OSUC__212505	en	PreservedSpecimen	OSUC 212505	urn:lsid:biosci.ohio-state.edu:osuc_names:244750	Scelio transtrum	female	adult	1	CNCI	Insects	[KENYA: Nairobi environs, 01°.2301'S 36°.8513'E 1656m, I-II.2002, S.Kimani, YPT]	environs of Nairobi, 01.2301°S 36.8513°E, 1656m, Nairobi Co., Kenya	-1.23	36.85	label	Kenya	Nairobi				Jan-2002 - Feb-2002	Kimani, S.	yellow pan trap		Yoder, M. J. (Matthew J.)	2008	Paratype			http://hol.osu.edu/spmInfo.html?id=OSUC%20212505
urn:lsid:biosci.ohio-state.edu:osuc_occurrences:CASENT__2042611	en	PreservedSpecimen	CASENT 2042611	urn:lsid:biosci.ohio-state.edu:osuc_names:244750	Scelio transtrum	female	adult	1	CASC	Insects	[KENYA: Coast Province, 2 km S Voi, 3°24.7'S 38°32.3'E] [16 Dec 2002]	2km S Voi, 03°24.7'S 38°32.3'E, Taita Taveta Co., Kenya	-3.4117	38.5383	label	Kenya	Taita Taveta			Taita Taveta split from the former Coast Prov.	16 December 2002	Prentice, M. A.	none specified		Yoder, M. J. (Matthew J.)	2008	Paratype			http://hol.osu.edu/spmInfo.html?id=CASENT%202042611
urn:lsid:biosci.ohio-state.edu:osuc_occurrences:OSUC__213460	en	PreservedSpecimen	OSUC 213460	urn:lsid:biosci.ohio-state.edu:osuc_names:244750	Scelio transtrum	female	adult	1	SANC	Insects	[SOUTH AFRICA TVL Kruger Nat. Park Pafuri 22.26S 31.12E 264m 21.i.1984 CD Eardley]	Kruger National Park, 22°26'S 31°12'E, 264m, Pafuri, Limpopo Prov., South Africa	-22.4333	31.2167	label	South Africa	Limpopo			Limpopo is part of the former Transvaal Prov.	21 January 1984	Eardley, C. D. (Connal D.)	none specified		Yoder, M. J. (Matthew J.)	2008	Paratype			http://hol.osu.edu/spmInfo.html?id=OSUC%20213460
urn:lsid:biosci.ohio-state.edu:osuc_occurrences:OSUC__212934	en	PreservedSpecimen	OSUC 212934	urn:lsid:biosci.ohio-state.edu:osuc_names:244750	Scelio transtrum	female	adult	1	CNCI	Insects	[YEMEN:Lahj VIII.2000/5046 A. van Harten MT]	Lahij (Lahj), #5046, Yemen	13.0567	44.8819	GEOnet	Yemen			Lahij	Lahj is a variant name of Lahij	Aug-2000	van Harten, A. (Anthony)	malaise trap		Yoder, M. J. (Matthew J.)	2008	Paratype			http://hol.osu.edu/spmInfo.html?id=OSUC%20212934
urn:lsid:biosci.ohio-state.edu:osuc_occurrences:OSUC__234720	en	PreservedSpecimen	OSUC 234720	urn:lsid:biosci.ohio-state.edu:osuc_names:244752	Scelio aurantium	female	adult	1	OSUC	Insects	[24°36.507'S 27°14.302'E S AFRICA: Northern Prov. ~20 km W. Thabazimbi near Crocodile River 12.xii.1999-5.ii.2000, MT thorn-scrub TKPhillips]	~20km W Thabazimbi, 24°36.507'S 27°14.302'E, thornscrub, nr. Crocodile River, Limpopo Prov., South Africa	-24.6085	27.2383	label	South Africa	Limpopo				12 December 1999 - 5 February 2000	Philips, T. K. (T. Keith)	malaise trap		Yoder, M. J. (Matthew J.)	2008	Paratype	thornscrub		http://hol.osu.edu/spmInfo.html?id=OSUC%20234720
urn:lsid:biosci.ohio-state.edu:osuc_occurrences:OSUC__213370	en	PreservedSpecimen	OSUC 213370	urn:lsid:biosci.ohio-state.edu:osuc_names:244752	Scelio aurantium	female	adult	1	SANC	Insects	[SOUTH AFRICA Tv1 Fanie Botha Nat Res nr Tzeneen 23.50S 30.10E 2-6.iii.1986 JS Donaldson]	Fanie Botha Dam Nature Reserve, 23°50'S 30°10'E, nr. Tzaneen, Limpopo Prov., South Africa	-23.8333	30.1667	label	South Africa	Limpopo			Limpopo is part of the former Transvaal Prov.	2 March 1986 - 6 March 1986	Donaldson, J. S.	none specified		Yoder, M. J. (Matthew J.)	2008	Paratype			http://hol.osu.edu/spmInfo.html?id=OSUC%20213370
urn:lsid:biosci.ohio-state.edu:osuc_occurrences:OSUC__213354	en	PreservedSpecimen	OSUC 213354	urn:lsid:biosci.ohio-state.edu:osuc_names:244752	Scelio aurantium	female	adult	1	SANC	Insects	[SOUTH AFRICA KZN Kuleni farm E. of Hluhluwe 27.54S 32.22E 14.ii.1990 CD Eardley] [from malaise]	Kuleni Farm, 27°54'S 32°22'E, E of Hluhluwe, KwaZulu-Natal Prov., South Africa	-27.9	32.3667	label	South Africa	KwaZulu-Natal				14 February 1990	Eardley, C. D. (Connal D.)	malaise trap		Yoder, M. J. (Matthew J.)	2008	Paratype			http://hol.osu.edu/spmInfo.html?id=OSUC%20213354
urn:lsid:biosci.ohio-state.edu:osuc_occurrences:OSUC__211393	en	PreservedSpecimen	OSUC 211393	urn:lsid:biosci.ohio-state.edu:osuc_names:244752	Scelio aurantium	female	adult	1	CNCI	Insects	[S.Africa: Trans 15km.E. Klaserie Guernsey Farm 19-31.XII.1985 M.Sanborne PT]	Guernsey Farm, 15km E Klaserie, Limpopo Prov., South Africa	-24.4167	31.0833	GEOnet	South Africa	Limpopo			Limpopo is part of the former Transvaal Prov.	19 December 1985 - 31 December 1985	Sanborne, M.	pan trap		Yoder, M. J. (Matthew J.)	2008	Paratype			http://hol.osu.edu/spmInfo.html?id=OSUC%20211393
urn:lsid:biosci.ohio-state.edu:osuc_occurrences:OSUC__211286	en	PreservedSpecimen	OSUC 211286	urn:lsid:biosci.ohio-state.edu:osuc_names:244752	Scelio aurantium	female	adult	1	CNCI	Insects	[S. AFRICA: Trans. Guernsey Farm 15km E Klaserie XII-19-31-1985 mal. M. Sanborne]	Guernsey Farm, 15km E Klaserie, Limpopo Prov., South Africa	-24.4167	31.0833	GEOnet	South Africa	Limpopo			Limpopo is part of the former Transvaal Prov.	19 December 1985 - 31 December 1985	Sanborne, M.	malaise trap		Yoder, M. J. (Matthew J.)	2008	Paratype			http://hol.osu.edu/spmInfo.html?id=OSUC%20211286
urn:lsid:biosci.ohio-state.edu:osuc_occurrences:OSUC__212308	en	PreservedSpecimen	OSUC 212308	urn:lsid:biosci.ohio-state.edu:osuc_names:244752	Scelio aurantium	female	adult	1	CNCI	Insects	[S.Africa: Trans. 15km E. Klasene Guernsey Farm 19-31.XII.1985 H&A Howden MT]	Guernsey Farm, 15km E Klaserie, Limpopo Prov., South Africa	-24.4167	31.0833	GEOnet	South Africa	Limpopo			Limpopo is part of the former Transvaal Prov.	19 December 1985 - 31 December 1985	Howden, H. (Henry) & Howden, A.	malaise trap		Yoder, M. J. (Matthew J.)	2008	Paratype			http://hol.osu.edu/spmInfo.html?id=OSUC%20212308
urn:lsid:biosci.ohio-state.edu:osuc_occurrences:OSUC__212672	en	PreservedSpecimen	OSUC 212672	urn:lsid:biosci.ohio-state.edu:osuc_names:244752	Scelio aurantium	female	adult	1	CNCI	Insects	[S. AFRICA: Trans. 15km E Klasene Guernsey Farm 19-31.XII.1985 H&A Howden MT]	Guernsey Farm, 15km E Klaserie, Limpopo Prov., South Africa	-24.4167	31.0833	GEOnet	South Africa	Limpopo			Limpopo is part of the former Transvaal Prov.	19 December 1985 - 31 December 1985	Howden, H. (Henry) & Howden, A.	malaise trap		Yoder, M. J. (Matthew J.)	2008	Paratype			http://hol.osu.edu/spmInfo.html?id=OSUC%20212672
urn:lsid:biosci.ohio-state.edu:osuc_occurrences:OSUC__213395	en	PreservedSpecimen	OSUC 213395	urn:lsid:biosci.ohio-state.edu:osuc_names:244752	Scelio aurantium	male	adult	1	SANC	Insects	[SOUTH AFRICA Dukuduku Res. Ntl. i.1978 GL Prinsloo]	Dukuduku Forest Reserve, KwaZulu-Natal Prov., South Africa	-28.3833	32.3167	GEOnet	South Africa	KwaZulu-Natal			Natal is the former name of KwaZulu-Natal Prov.	Jan-1978	Prinsloo, G. L.	none specified		Yoder, M. J. (Matthew J.)	2008	Paratype			http://hol.osu.edu/spmInfo.html?id=OSUC%20213395
urn:lsid:biosci.ohio-state.edu:osuc_occurrences:OSUC__213396	en	PreservedSpecimen	OSUC 213396	urn:lsid:biosci.ohio-state.edu:osuc_names:244752	Scelio aurantium	male	adult	1	SANC	Insects	[SOUTH AFRICA Dukuduku Res. Ntl. i.1978 GL Prinsloo]	Dukuduku Forest Reserve, KwaZulu-Natal Prov., South Africa	-28.3833	32.3167	GEOnet	South Africa	KwaZulu-Natal			Natal is the former name of KwaZulu-Natal Prov.	Jan-1978	Prinsloo, G. L.	none specified		Yoder, M. J. (Matthew J.)	2008	Paratype			http://hol.osu.edu/spmInfo.html?id=OSUC%20213396
urn:lsid:biosci.ohio-state.edu:osuc_occurrences:OSUC__250814	en	PreservedSpecimen	OSUC 250814	urn:lsid:biosci.ohio-state.edu:osuc_names:244754	Scelio impostor	female	adult	1	CNCI	Insects	[33°05'39"S 21°49'59"E SOUTH AFRICA: W. Cape Kat River X-ing, 25km N Prince Albert, 3-24.x.2004 Irwin, Parker, Hauser MT 500m dampwash SA-018]	Kat River Crossing, 33°05'39"S 21°49'59"E, 500m, SA-018, damp wash, 25km N Prince Albert, Western Cape Prov., South Africa	-33.0942	21.8331	label	South Africa	Western Cape			Western Cape was part of the former Cape Prov.	3 October 2004 - 24 October 2004	Irwin, Parker & Hauser	malaise trap		Yoder, M. J. (Matthew J.)	2008	Paratype	damp wash		http://hol.osu.edu/spmInfo.html?id=OSUC%20250814
urn:lsid:biosci.ohio-state.edu:osuc_occurrences:OSUC__250973	en	PreservedSpecimen	OSUC 250973	urn:lsid:biosci.ohio-state.edu:osuc_names:244754	Scelio impostor	female	adult	1	CNCI	Insects	[33°05'39"S 21°49'59"E SOUTH AFRICA: W. Cape Kat River X-ing, 25km N Prince Albert, 3-24.x.2004 Irwin, Parker, Hauser MT 500m dampwash SA-018]	Kat River Crossing, 33°05'39"S 21°49'59"E, 500m, SA-018, damp wash, 25km N Prince Albert, Western Cape Prov., South Africa	-33.0942	21.8331	label	South Africa	Western Cape			Western Cape was part of the former Cape Prov.	3 October 2004 - 24 October 2004	Irwin, Parker & Hauser	malaise trap		Yoder, M. J. (Matthew J.)	2008	Paratype	damp wash		http://hol.osu.edu/spmInfo.html?id=OSUC%20250973
urn:lsid:biosci.ohio-state.edu:osuc_occurrences:OSUC__250815	en	PreservedSpecimen	OSUC 250815	urn:lsid:biosci.ohio-state.edu:osuc_names:244754	Scelio impostor	female	adult	1	CNCI	Insects	[33°05'39"S 21°49'59"E SOUTH AFRICA: W. Cape Kat River X-ing, 25km N Prince Albert, 3-24.x.2004 Irwin, Parker, Hauser MT 500m dampwash SA-018]	Kat River Crossing, 33°05'39"S 21°49'59"E, 500m, SA-018, damp wash, 25km N Prince Albert, Western Cape Prov., South Africa	-33.0942	21.8331	label	South Africa	Western Cape			Western Cape was part of the former Cape Prov.	3 October 2004 - 24 October 2004	Irwin, Parker & Hauser	malaise trap		Yoder, M. J. (Matthew J.)	2008	Paratype	damp wash		http://hol.osu.edu/spmInfo.html?id=OSUC%20250815
urn:lsid:biosci.ohio-state.edu:osuc_occurrences:OSUC__250816	en	PreservedSpecimen	OSUC 250816	urn:lsid:biosci.ohio-state.edu:osuc_names:244754	Scelio impostor	female	adult	1	SANC	Insects	[33°05'39"S 21°49'59"E SOUTH AFRICA: W. Cape Kat River X-ing, 25km N Prince Albert, 3-24.x.2004 Irwin, Parker, Hauser MT 500m dampwash SA-018]	Kat River Crossing, 33°05'39"S 21°49'59"E, 500m, SA-018, damp wash, 25km N Prince Albert, Western Cape Prov., South Africa	-33.0942	21.8331	label	South Africa	Western Cape			Western Cape was part of the former Cape Prov.	3 October 2004 - 24 October 2004	Irwin, Parker & Hauser	malaise trap		Yoder, M. J. (Matthew J.)	2008	Holotype	damp wash		http://hol.osu.edu/spmInfo.html?id=OSUC%20250816
urn:lsid:biosci.ohio-state.edu:osuc_occurrences:OSUC__250972	en	PreservedSpecimen	OSUC 250972	urn:lsid:biosci.ohio-state.edu:osuc_names:244754	Scelio impostor	male	adult	1	CNCI	Insects	[33°05'39"S 21°49'59"E SOUTH AFRICA: W. Cape Kat River X-ing, 25km N Prince Albert, 3-24.x.2004 Irwin, Parker, Hauser MT 500m dampwash SA-018]	Kat River Crossing, 33°05'39"S 21°49'59"E, 500m, SA-018, damp wash, 25km N Prince Albert, Western Cape Prov., South Africa	-33.0942	21.8331	label	South Africa	Western Cape			Western Cape was part of the former Cape Prov.	3 October 2004 - 24 October 2004	Irwin, Parker & Hauser	malaise trap		Yoder, M. J. (Matthew J.)	2008	Paratype	damp wash		http://hol.osu.edu/spmInfo.html?id=OSUC%20250972
urn:lsid:biosci.ohio-state.edu:osuc_occurrences:OSUC__250817	en	PreservedSpecimen	OSUC 250817	urn:lsid:biosci.ohio-state.edu:osuc_names:244754	Scelio impostor	female	adult	1	CNCI	Insects	[33°05'39"S 21°49'59"E SOUTH AFRICA: W. Cape Kat River X-ing, 25km N Prince Albert, 3-24.x.2004 Irwin, Parker, Hauser MT 500m dampwash SA-018]	Kat River Crossing, 33°05'39"S 21°49'59"E, 500m, SA-018, damp wash, 25km N Prince Albert, Western Cape Prov., South Africa	-33.0942	21.8331	label	South Africa	Western Cape			Western Cape was part of the former Cape Prov.	3 October 2004 - 24 October 2004	Irwin, Parker & Hauser	malaise trap		Yoder, M. J. (Matthew J.)	2008	Paratype	damp wash		http://hol.osu.edu/spmInfo.html?id=OSUC%20250817
urn:lsid:biosci.ohio-state.edu:osuc_occurrences:OSUC__213568	en	PreservedSpecimen	OSUC 213568	urn:lsid:biosci.ohio-state.edu:osuc_names:244620	Scelio clypeatus	female	adult	1	OSUC	Insects	[06°32'34''N 03°03'06''W GHANA: Bia National Park Camp 15 Research Camp 190m 22-25.vi.2005 J Gill & TK Philips]	Bia National Park, 06°32'34"N 03°03'06"W, 190m, camp 15 / research camp, Ghana	6.5428	-3.0517	label	Ghana					22 June 2005 - 25 June 2005	Gill, J. (Jocelyn) & Philips, T. K. (T. Keith)	none specified		Yoder, M. J. (Matthew J.)	2008	Paratype			http://hol.osu.edu/spmInfo.html?id=OSUC%20213568
urn:lsid:biosci.ohio-state.edu:osuc_occurrences:OSUC__213565	en	PreservedSpecimen	OSUC 213565	urn:lsid:biosci.ohio-state.edu:osuc_names:244620	Scelio clypeatus	female	adult	1	OSUC	Insects	[06°32'34''N 03°03'06''W GHANA: Bia National Park Camp 15 Research Camp 190m 22-25.vi.2005 J Gill & TK Philips]	Bia National Park, 06°32'34"N 03°03'06"W, 190m, camp 15 / research camp, Ghana	6.5428	-3.0517	label	Ghana					22 June 2005 - 25 June 2005	Gill, J. (Jocelyn) & Philips, T. K. (T. Keith)	none specified		Yoder, M. J. (Matthew J.)	2008	Paratype			http://hol.osu.edu/spmInfo.html?id=OSUC%20213565
urn:lsid:biosci.ohio-state.edu:osuc_occurrences:OSUC__142596	en	PreservedSpecimen	OSUC 142596	urn:lsid:biosci.ohio-state.edu:osuc_names:9739	Scelio ipomeae	female	adult	1	OSUC	Insects	[S AFRICA: Gauteng, 5.6 km W of M17 on Hwy 513, Schoeman Farm] [4-23.XII.1999]	Schoeman Farm, hwy 513, 5.6km W M17, Gauteng Prov., South Africa	-25.6667	28	map	South Africa	Gauteng				4 December 1999 - 23 December 1999	Philips, T. K. (T. Keith)	malaise trap		Yoder, M. J. (Matthew J.)	2008				http://hol.osu.edu/spmInfo.html?id=OSUC%20142596
urn:lsid:biosci.ohio-state.edu:osuc_occurrences:OSUC__142598	en	PreservedSpecimen	OSUC 142598	urn:lsid:biosci.ohio-state.edu:osuc_names:9739	Scelio ipomeae	female	adult	1	OSUC	Insects	[S AFRICA: Gauteng, 5.6 km W of M17 on Hwy 513, Schoeman Farm] [4-23.XII.1999]	Schoeman Farm, hwy 513, 5.6km W M17, Gauteng Prov., South Africa	-25.6667	28	map	South Africa	Gauteng				4 December 1999 - 23 December 1999	Philips, T. K. (T. Keith)	malaise trap		Yoder, M. J. (Matthew J.)	2008				http://hol.osu.edu/spmInfo.html?id=OSUC%20142598
urn:lsid:biosci.ohio-state.edu:osuc_occurrences:OSUC__142603	en	PreservedSpecimen	OSUC 142603	urn:lsid:biosci.ohio-state.edu:osuc_names:9739	Scelio ipomeae	male	adult	1	OSUC	Insects	[S AFRICA: Northwest Prov., ~20km W. of Thabazimbi, Robertse Farm, thorn-bush] [23.x-12.xii.1999]	Robertse Farm, thornbush, ~20km W Thabazimbi, Limpopo Prov., South Africa	-24.6085	27.2383	other label	South Africa	Limpopo				23 October 1999 - 12 December 1999	Philips, T. K. (T. Keith)	malaise trap		Yoder, M. J. (Matthew J.)	2008				http://hol.osu.edu/spmInfo.html?id=OSUC%20142603
urn:lsid:biosci.ohio-state.edu:osuc_occurrences:OSUC__142604	en	PreservedSpecimen	OSUC 142604	urn:lsid:biosci.ohio-state.edu:osuc_names:9739	Scelio ipomeae	male	adult	1	OSUC	Insects	[S AFRICA: Northwest Prov., ~20km W. of Thabazimbi, Robertse Farm, thorn-bush] [23.x-12.xii.1999]	Robertse Farm, thornbush, ~20km W Thabazimbi, Limpopo Prov., South Africa	-24.6085	27.2383	other label	South Africa	Limpopo				23 October 1999 - 12 December 1999	Philips, T. K. (T. Keith)	malaise trap		Yoder, M. J. (Matthew J.)	2008				http://hol.osu.edu/spmInfo.html?id=OSUC%20142604
urn:lsid:biosci.ohio-state.edu:osuc_occurrences:OSUC__142607	en	PreservedSpecimen	OSUC 142607	urn:lsid:biosci.ohio-state.edu:osuc_names:9739	Scelio ipomeae	female	adult	1	OSUC	Insects	[S AFRICA: Northwest Prov., ~20km W. of Thabazimbi, Robertse Farm, thorn-bush] [23.x-12.xii.1999]	Robertse Farm, thornbush, ~20km W Thabazimbi, Limpopo Prov., South Africa	-24.6085	27.2383	other label	South Africa	Limpopo				23 October 1999 - 12 December 1999	Philips, T. K. (T. Keith)	malaise trap		Yoder, M. J. (Matthew J.)	2008				http://hol.osu.edu/spmInfo.html?id=OSUC%20142607
urn:lsid:biosci.ohio-state.edu:osuc_occurrences:OSUC__142608	en	PreservedSpecimen	OSUC 142608	urn:lsid:biosci.ohio-state.edu:osuc_names:9739	Scelio ipomeae	female	adult	1	OSUC	Insects	[S AFRICA: Northwest Prov., ~20km W. of Thabazimbi, Robertse Farm, thorn-bush] [23.x-12.xii.1999]	Robertse Farm, thornbush, ~20km W Thabazimbi, Limpopo Prov., South Africa	-24.6085	27.2383	other label	South Africa	Limpopo				23 October 1999 - 12 December 1999	Philips, T. K. (T. Keith)	malaise trap		Yoder, M. J. (Matthew J.)	2008				http://hol.osu.edu/spmInfo.html?id=OSUC%20142608
urn:lsid:biosci.ohio-state.edu:osuc_occurrences:OSUC__142609	en	PreservedSpecimen	OSUC 142609	urn:lsid:biosci.ohio-state.edu:osuc_names:9739	Scelio ipomeae	male	adult	1	OSUC	Insects	[S AFRICA: Northwest Prov., ~20km W. of Thabazimbi, Robertse Farm, thorn-bush] [23.x-12.xii.1999]	Robertse Farm, thornbush, ~20km W Thabazimbi, Limpopo Prov., South Africa	-24.6085	27.2383	other label	South Africa	Limpopo				23 October 1999 - 12 December 1999	Philips, T. K. (T. Keith)	malaise trap		Yoder, M. J. (Matthew J.)	2008				http://hol.osu.edu/spmInfo.html?id=OSUC%20142609
urn:lsid:biosci.ohio-state.edu:osuc_occurrences:OSUC__142610	en	PreservedSpecimen	OSUC 142610	urn:lsid:biosci.ohio-state.edu:osuc_names:9739	Scelio ipomeae	male	adult	1	OSUC	Insects	[S AFRICA: Northwest Prov., ~20km W. of Thabazimbi, Robertse Farm, thorn-bush] [23.x-12.xii.1999]	Robertse Farm, thornbush, ~20km W Thabazimbi, Limpopo Prov., South Africa	-24.6085	27.2383	other label	South Africa	Limpopo				23 October 1999 - 12 December 1999	Philips, T. K. (T. Keith)	malaise trap		Yoder, M. J. (Matthew J.)	2008				http://hol.osu.edu/spmInfo.html?id=OSUC%20142610
urn:lsid:biosci.ohio-state.edu:osuc_occurrences:OSUC__142611	en	PreservedSpecimen	OSUC 142611	urn:lsid:biosci.ohio-state.edu:osuc_names:9739	Scelio ipomeae	female	adult	1	OSUC	Insects	[S AFRICA: Northwest Prov., ~20km W. of Thabazimbi, Robertse Farm, thorn-bush] [23.x-12.xii.1999]	Robertse Farm, thornbush, ~20km W Thabazimbi, Limpopo Prov., South Africa	-24.6085	27.2383	other label	South Africa	Limpopo				23 October 1999 - 12 December 1999	Philips, T. K. (T. Keith)	malaise trap		Yoder, M. J. (Matthew J.)	2008				http://hol.osu.edu/spmInfo.html?id=OSUC%20142611
urn:lsid:biosci.ohio-state.edu:osuc_occurrences:OSUC__142612	en	PreservedSpecimen	OSUC 142612	urn:lsid:biosci.ohio-state.edu:osuc_names:9739	Scelio ipomeae	male	adult	1	OSUC	Insects	[S AFRICA: Northwest Prov., ~20km W. of Thabazimbi, Robertse Farm, thorn-bush] [23.x-12.xii.1999]	Robertse Farm, thornbush, ~20km W Thabazimbi, Limpopo Prov., South Africa	-24.6085	27.2383	other label	South Africa	Limpopo				23 October 1999 - 12 December 1999	Philips, T. K. (T. Keith)	malaise trap		Yoder, M. J. (Matthew J.)	2008				http://hol.osu.edu/spmInfo.html?id=OSUC%20142612
urn:lsid:biosci.ohio-state.edu:osuc_occurrences:OSUC__142613	en	PreservedSpecimen	OSUC 142613	urn:lsid:biosci.ohio-state.edu:osuc_names:9739	Scelio ipomeae	female	adult	1	OSUC	Insects	[S AFRICA: Northwest Prov., ~20km W. of Thabazimbi, Robertse Farm, thorn-bush] [23.x-12.xii.1999]	Robertse Farm, thornbush, ~20km W Thabazimbi, Limpopo Prov., South Africa	-24.6085	27.2383	other label	South Africa	Limpopo				23 October 1999 - 12 December 1999	Philips, T. K. (T. Keith)	malaise trap		Yoder, M. J. (Matthew J.)	2008				http://hol.osu.edu/spmInfo.html?id=OSUC%20142613
urn:lsid:biosci.ohio-state.edu:osuc_occurrences:OSUC__142614	en	PreservedSpecimen	OSUC 142614	urn:lsid:biosci.ohio-state.edu:osuc_names:9739	Scelio ipomeae	male	adult	1	OSUC	Insects	[S AFRICA: Northwest Prov., ~20km W. of Thabazimbi, Robertse Farm, thorn-bush] [23.x-12.xii.1999]	Robertse Farm, thornbush, ~20km W Thabazimbi, Limpopo Prov., South Africa	-24.6085	27.2383	other label	South Africa	Limpopo				23 October 1999 - 12 December 1999	Philips, T. K. (T. Keith)	malaise trap		Yoder, M. J. (Matthew J.)	2008				http://hol.osu.edu/spmInfo.html?id=OSUC%20142614
urn:lsid:biosci.ohio-state.edu:osuc_occurrences:OSUC__142615	en	PreservedSpecimen	OSUC 142615	urn:lsid:biosci.ohio-state.edu:osuc_names:9739	Scelio ipomeae	male	adult	1	OSUC	Insects	[S AFRICA: Northwest Prov., ~20km W. of Thabazimbi, Robertse Farm, thorn-bush] [23.x-12.xii.1999]	Robertse Farm, thornbush, ~20km W Thabazimbi, Limpopo Prov., South Africa	-24.6085	27.2383	other label	South Africa	Limpopo				23 October 1999 - 12 December 1999	Philips, T. K. (T. Keith)	malaise trap		Yoder, M. J. (Matthew J.)	2008				http://hol.osu.edu/spmInfo.html?id=OSUC%20142615
urn:lsid:biosci.ohio-state.edu:osuc_occurrences:OSUC__142669	en	PreservedSpecimen	OSUC 142669	urn:lsid:biosci.ohio-state.edu:osuc_names:9739	Scelio ipomeae	male	adult	1	OSUC	Insects	[BENIN: Abomey Calavi, ~25 Km N Cotonou] [XII-1988]	Abomey-Calavi, ~25km N Cotonou, Benin	6.45	2.35	GEOnet	Benin			Abomey-Calavi		Dec-1988	Noyes, J. S. (John S.)	malaise trap		Yoder, M. J. (Matthew J.)	2008				http://hol.osu.edu/spmInfo.html?id=OSUC%20142669
urn:lsid:biosci.ohio-state.edu:osuc_occurrences:OSUC__160041	en	PreservedSpecimen	OSUC 160041	urn:lsid:biosci.ohio-state.edu:osuc_names:9739	Scelio ipomeae	female	adult	1	EMEC	Insects	Scelio det. L.Masner, 1993; [BOTSWANA: Serowe, Farmer's Brigade] [Dec. 1987]	Farmer's Brigade, Serowe, Botswana	-22.3833	26.7167	GEOnet	Botswana			Serowe		Dec-1987	Forchhammer, P. (Per)	malaise trap		Yoder, M. J. (Matthew J.)	2008				http://hol.osu.edu/spmInfo.html?id=OSUC%20160041
urn:lsid:biosci.ohio-state.edu:osuc_occurrences:OSUC__160042	en	PreservedSpecimen	OSUC 160042	urn:lsid:biosci.ohio-state.edu:osuc_names:9739	Scelio ipomeae	male	adult	1	EMEC	Insects	[BOTSWANA: Serowe, Farmer's Brigade] [Dec. 1987]	Farmer's Brigade, Serowe, Botswana	-22.3833	26.7167	GEOnet	Botswana			Serowe		Dec-1987	Forchhammer, P. (Per)	malaise trap		Yoder, M. J. (Matthew J.)	2008				http://hol.osu.edu/spmInfo.html?id=OSUC%20160042
urn:lsid:biosci.ohio-state.edu:osuc_occurrences:OSUC__160045	en	PreservedSpecimen	OSUC 160045	urn:lsid:biosci.ohio-state.edu:osuc_names:9739	Scelio ipomeae	male	adult	1	EMEC	Insects	[BOTSWANA: Serowe, Farmer's Brigade] [January 1987]	Farmer's Brigade, Serowe, Botswana	-22.3833	26.7167	GEOnet	Botswana			Serowe		Jan-1987	Forchhammer, P. (Per)	malaise trap		Yoder, M. J. (Matthew J.)	2008				http://hol.osu.edu/spmInfo.html?id=OSUC%20160045
urn:lsid:biosci.ohio-state.edu:osuc_occurrences:OSUC__160046	en	PreservedSpecimen	OSUC 160046	urn:lsid:biosci.ohio-state.edu:osuc_names:9739	Scelio ipomeae	male	adult	1	EMEC	Insects	[BOTSWANA: Serowe, Farmer's Brigade] [Dec. 1987]	Farmer's Brigade, Serowe, Botswana	-22.3833	26.7167	GEOnet	Botswana			Serowe		Dec-1987	Forchhammer, P. (Per)	malaise trap		Yoder, M. J. (Matthew J.)	2008				http://hol.osu.edu/spmInfo.html?id=OSUC%20160046
urn:lsid:biosci.ohio-state.edu:osuc_occurrences:OSUC__160047	en	PreservedSpecimen	OSUC 160047	urn:lsid:biosci.ohio-state.edu:osuc_names:9739	Scelio ipomeae	male	adult	1	EMEC	Insects	[BOTSWANA: Serowe, Farmer's Brigade] [Dec. 1987]	Farmer's Brigade, Serowe, Botswana	-22.3833	26.7167	GEOnet	Botswana			Serowe		Dec-1987	Forchhammer, P. (Per)	malaise trap		Yoder, M. J. (Matthew J.)	2008				http://hol.osu.edu/spmInfo.html?id=OSUC%20160047
urn:lsid:biosci.ohio-state.edu:osuc_occurrences:OSUC__160048	en	PreservedSpecimen	OSUC 160048	urn:lsid:biosci.ohio-state.edu:osuc_names:9739	Scelio ipomeae	male	adult	1	EMEC	Insects	[BOTSWANA: Serowe, Farmer's Brigade] [Dec. 1987]	Farmer's Brigade, Serowe, Botswana	-22.3833	26.7167	GEOnet	Botswana			Serowe		Dec-1987	Forchhammer, P. (Per)	malaise trap		Yoder, M. J. (Matthew J.)	2008				http://hol.osu.edu/spmInfo.html?id=OSUC%20160048
urn:lsid:biosci.ohio-state.edu:osuc_occurrences:OSUC__160049	en	PreservedSpecimen	OSUC 160049	urn:lsid:biosci.ohio-state.edu:osuc_names:9739	Scelio ipomeae	male	adult	1	EMEC	Insects	[BOTSWANA: Serowe, Farmer's Brigade] [January 1987]	Farmer's Brigade, Serowe, Botswana	-22.3833	26.7167	GEOnet	Botswana			Serowe		Jan-1987	Forchhammer, P. (Per)	malaise trap		Yoder, M. J. (Matthew J.)	2008				http://hol.osu.edu/spmInfo.html?id=OSUC%20160049
urn:lsid:biosci.ohio-state.edu:osuc_occurrences:OSUC__160050	en	PreservedSpecimen	OSUC 160050	urn:lsid:biosci.ohio-state.edu:osuc_names:9739	Scelio ipomeae	male	adult	1	EMEC	Insects	[BOTSWANA: Serowe, Farmer's Brigade] [Dec. 1987]	Farmer's Brigade, Serowe, Botswana	-22.3833	26.7167	GEOnet	Botswana			Serowe		Dec-1987	Forchhammer, P. (Per)	malaise trap		Yoder, M. J. (Matthew J.)	2008				http://hol.osu.edu/spmInfo.html?id=OSUC%20160050
urn:lsid:biosci.ohio-state.edu:osuc_occurrences:OSUC__160052	en	PreservedSpecimen	OSUC 160052	urn:lsid:biosci.ohio-state.edu:osuc_names:9739	Scelio ipomeae	female	adult	1	EMEC	Insects	[BOTSWANA: Serowe, Farmer's Brigade] [Oct. 1987]	Farmer's Brigade, Serowe, Botswana	-22.3833	26.7167	GEOnet	Botswana			Serowe		Oct-1987	Forchhammer, P. (Per)	malaise trap		Yoder, M. J. (Matthew J.)	2008				http://hol.osu.edu/spmInfo.html?id=OSUC%20160052
urn:lsid:biosci.ohio-state.edu:osuc_occurrences:OSUC__164131	en	PreservedSpecimen	OSUC 164131	urn:lsid:biosci.ohio-state.edu:osuc_names:9739	Scelio ipomeae	female	adult	1	OSUC	Insects	[BOTSWANA: Serowe, Farmer's Brigade] [November 1988]	Farmer's Brigade, Serowe, Botswana	-22.3833	26.7167	GEOnet	Botswana			Serowe		Nov-1988	Forchhammer, P. (Per)	malaise trap		Yoder, M. J. (Matthew J.)	2008				http://hol.osu.edu/spmInfo.html?id=OSUC%20164131
urn:lsid:biosci.ohio-state.edu:osuc_occurrences:OSUC__164133	en	PreservedSpecimen	OSUC 164133	urn:lsid:biosci.ohio-state.edu:osuc_names:9739	Scelio ipomeae	female	adult	1	OSUC	Insects	[BOTSWANA: Serowe, Farmer's Brigade] [November 1988]	Farmer's Brigade, Serowe, Botswana	-22.3833	26.7167	GEOnet	Botswana			Serowe		Nov-1988	Forchhammer, P. (Per)	malaise trap		Yoder, M. J. (Matthew J.)	2008				http://hol.osu.edu/spmInfo.html?id=OSUC%20164133
urn:lsid:biosci.ohio-state.edu:osuc_occurrences:OSUC__164135	en	PreservedSpecimen	OSUC 164135	urn:lsid:biosci.ohio-state.edu:osuc_names:9739	Scelio ipomeae	female	adult	1	OSUC	Insects	[BOTSWANA: Serowe, Farmer's Brigade] [November 1988]	Farmer's Brigade, Serowe, Botswana	-22.3833	26.7167	GEOnet	Botswana			Serowe		Nov-1988	Forchhammer, P. (Per)	malaise trap		Yoder, M. J. (Matthew J.)	2008				http://hol.osu.edu/spmInfo.html?id=OSUC%20164135
urn:lsid:biosci.ohio-state.edu:osuc_occurrences:OSUC__164136	en	PreservedSpecimen	OSUC 164136	urn:lsid:biosci.ohio-state.edu:osuc_names:9739	Scelio ipomeae	female	adult	1	OSUC	Insects	[BOTSWANA: Serowe, Farmer's Brigade] [November 1988]	Farmer's Brigade, Serowe, Botswana	-22.3833	26.7167	GEOnet	Botswana			Serowe		Nov-1988	Forchhammer, P. (Per)	malaise trap		Yoder, M. J. (Matthew J.)	2008				http://hol.osu.edu/spmInfo.html?id=OSUC%20164136
urn:lsid:biosci.ohio-state.edu:osuc_occurrences:OSUC__164138	en	PreservedSpecimen	OSUC 164138	urn:lsid:biosci.ohio-state.edu:osuc_names:9739	Scelio ipomeae	female	adult	1	OSUC	Insects	[BOTSWANA: Serowe, Farmer's Brigade] [November 1988]	Farmer's Brigade, Serowe, Botswana	-22.3833	26.7167	GEOnet	Botswana			Serowe		Nov-1988	Forchhammer, P. (Per)	malaise trap		Yoder, M. J. (Matthew J.)	2008				http://hol.osu.edu/spmInfo.html?id=OSUC%20164138
urn:lsid:biosci.ohio-state.edu:osuc_occurrences:OSUC__164139	en	PreservedSpecimen	OSUC 164139	urn:lsid:biosci.ohio-state.edu:osuc_names:9739	Scelio ipomeae	female	adult	1	OSUC	Insects	[BOTSWANA: Serowe, Farmer's Brigade] [November 1988]	Farmer's Brigade, Serowe, Botswana	-22.3833	26.7167	GEOnet	Botswana			Serowe		Nov-1988	Forchhammer, P. (Per)	malaise trap		Yoder, M. J. (Matthew J.)	2008				http://hol.osu.edu/spmInfo.html?id=OSUC%20164139
urn:lsid:biosci.ohio-state.edu:osuc_occurrences:OSUC__164141	en	PreservedSpecimen	OSUC 164141	urn:lsid:biosci.ohio-state.edu:osuc_names:9739	Scelio ipomeae	female	adult	1	OSUC	Insects	[BOTSWANA: Serowe, Farmer's Brigade] [November 1988]	Farmer's Brigade, Serowe, Botswana	-22.3833	26.7167	GEOnet	Botswana			Serowe		Nov-1988	Forchhammer, P. (Per)	malaise trap		Yoder, M. J. (Matthew J.)	2008				http://hol.osu.edu/spmInfo.html?id=OSUC%20164141
urn:lsid:biosci.ohio-state.edu:osuc_occurrences:OSUC__164142	en	PreservedSpecimen	OSUC 164142	urn:lsid:biosci.ohio-state.edu:osuc_names:9739	Scelio ipomeae	female	adult	1	OSUC	Insects	[BOTSWANA: Serowe, Farmer's Brigade] [November 1988]	Farmer's Brigade, Serowe, Botswana	-22.3833	26.7167	GEOnet	Botswana			Serowe		Nov-1988	Forchhammer, P. (Per)	malaise trap		Yoder, M. J. (Matthew J.)	2008				http://hol.osu.edu/spmInfo.html?id=OSUC%20164142
urn:lsid:biosci.ohio-state.edu:osuc_occurrences:OSUC__164143	en	PreservedSpecimen	OSUC 164143	urn:lsid:biosci.ohio-state.edu:osuc_names:9739	Scelio ipomeae	female	adult	1	OSUC	Insects	[BOTSWANA: Serowe, Farmer's Brigade] [November 1988]	Farmer's Brigade, Serowe, Botswana	-22.3833	26.7167	GEOnet	Botswana			Serowe		Nov-1988	Forchhammer, P. (Per)	malaise trap		Yoder, M. J. (Matthew J.)	2008				http://hol.osu.edu/spmInfo.html?id=OSUC%20164143
urn:lsid:biosci.ohio-state.edu:osuc_occurrences:OSUC__164144	en	PreservedSpecimen	OSUC 164144	urn:lsid:biosci.ohio-state.edu:osuc_names:9739	Scelio ipomeae	female	adult	1	OSUC	Insects	[BOTSWANA: Serowe, Farmer's Brigade] [November 1988]	Farmer's Brigade, Serowe, Botswana	-22.3833	26.7167	GEOnet	Botswana			Serowe		Nov-1988	Forchhammer, P. (Per)	malaise trap		Yoder, M. J. (Matthew J.)	2008				http://hol.osu.edu/spmInfo.html?id=OSUC%20164144
urn:lsid:biosci.ohio-state.edu:osuc_occurrences:OSUC__164146	en	PreservedSpecimen	OSUC 164146	urn:lsid:biosci.ohio-state.edu:osuc_names:9739	Scelio ipomeae	female	adult	1	OSUC	Insects	[BOTSWANA: Serowe, Farmer's Brigade] [November 1988]	Farmer's Brigade, Serowe, Botswana	-22.3833	26.7167	GEOnet	Botswana			Serowe		Nov-1988	Forchhammer, P. (Per)	malaise trap		Yoder, M. J. (Matthew J.)	2008				http://hol.osu.edu/spmInfo.html?id=OSUC%20164146
urn:lsid:biosci.ohio-state.edu:osuc_occurrences:OSUC__164147	en	PreservedSpecimen	OSUC 164147	urn:lsid:biosci.ohio-state.edu:osuc_names:9739	Scelio ipomeae	female	adult	1	OSUC	Insects	[BOTSWANA: Serowe, Farmer's Brigade] [November 1988]	Farmer's Brigade, Serowe, Botswana	-22.3833	26.7167	GEOnet	Botswana			Serowe		Nov-1988	Forchhammer, P. (Per)	malaise trap		Yoder, M. J. (Matthew J.)	2008				http://hol.osu.edu/spmInfo.html?id=OSUC%20164147
urn:lsid:biosci.ohio-state.edu:osuc_occurrences:OSUC__164148	en	PreservedSpecimen	OSUC 164148	urn:lsid:biosci.ohio-state.edu:osuc_names:9739	Scelio ipomeae	female	adult	1	OSUC	Insects	[BOTSWANA: Serowe, Farmer's Brigade] [November 1988]	Farmer's Brigade, Serowe, Botswana	-22.3833	26.7167	GEOnet	Botswana			Serowe		Nov-1988	Forchhammer, P. (Per)	malaise trap		Yoder, M. J. (Matthew J.)	2008				http://hol.osu.edu/spmInfo.html?id=OSUC%20164148
urn:lsid:biosci.ohio-state.edu:osuc_occurrences:OSUC__164149	en	PreservedSpecimen	OSUC 164149	urn:lsid:biosci.ohio-state.edu:osuc_names:9739	Scelio ipomeae	female	adult	1	OSUC	Insects	[BOTSWANA: Serowe, Farmer's Brigade] [November 1988]	Farmer's Brigade, Serowe, Botswana	-22.3833	26.7167	GEOnet	Botswana			Serowe		Nov-1988	Forchhammer, P. (Per)	malaise trap		Yoder, M. J. (Matthew J.)	2008				http://hol.osu.edu/spmInfo.html?id=OSUC%20164149
urn:lsid:biosci.ohio-state.edu:osuc_occurrences:OSUC__164150	en	PreservedSpecimen	OSUC 164150	urn:lsid:biosci.ohio-state.edu:osuc_names:9739	Scelio ipomeae	female	adult	1	OSUC	Insects	[BOTSWANA: Serowe, Farmer's Brigade] [November 1988]	Farmer's Brigade, Serowe, Botswana	-22.3833	26.7167	GEOnet	Botswana			Serowe		Nov-1988	Forchhammer, P. (Per)	malaise trap		Yoder, M. J. (Matthew J.)	2008				http://hol.osu.edu/spmInfo.html?id=OSUC%20164150
urn:lsid:biosci.ohio-state.edu:osuc_occurrences:OSUC__164152	en	PreservedSpecimen	OSUC 164152	urn:lsid:biosci.ohio-state.edu:osuc_names:9739	Scelio ipomeae	female	adult	1	OSUC	Insects	[BOTSWANA: Serowe, Farmer's Brigade] [November 1988]	Farmer's Brigade, Serowe, Botswana	-22.3833	26.7167	GEOnet	Botswana			Serowe		Nov-1988	Forchhammer, P. (Per)	malaise trap		Yoder, M. J. (Matthew J.)	2008				http://hol.osu.edu/spmInfo.html?id=OSUC%20164152
urn:lsid:biosci.ohio-state.edu:osuc_occurrences:OSUC__164153	en	PreservedSpecimen	OSUC 164153	urn:lsid:biosci.ohio-state.edu:osuc_names:9739	Scelio ipomeae	female	adult	1	OSUC	Insects	[BOTSWANA: Serowe, Farmer's Brigade] [November 1988]	Farmer's Brigade, Serowe, Botswana	-22.3833	26.7167	GEOnet	Botswana			Serowe		Nov-1988	Forchhammer, P. (Per)	malaise trap		Yoder, M. J. (Matthew J.)	2008				http://hol.osu.edu/spmInfo.html?id=OSUC%20164153
urn:lsid:biosci.ohio-state.edu:osuc_occurrences:OSUC__164154	en	PreservedSpecimen	OSUC 164154	urn:lsid:biosci.ohio-state.edu:osuc_names:9739	Scelio ipomeae	female	adult	1	OSUC	Insects	[BOTSWANA: Serowe, Farmer's Brigade] [November 1988]	Farmer's Brigade, Serowe, Botswana	-22.3833	26.7167	GEOnet	Botswana			Serowe		Nov-1988	Forchhammer, P. (Per)	malaise trap		Yoder, M. J. (Matthew J.)	2008				http://hol.osu.edu/spmInfo.html?id=OSUC%20164154
urn:lsid:biosci.ohio-state.edu:osuc_occurrences:OSUC__164155	en	PreservedSpecimen	OSUC 164155	urn:lsid:biosci.ohio-state.edu:osuc_names:9739	Scelio ipomeae	female	adult	1	OSUC	Insects	[BOTSWANA: Serowe, Farmer's Brigade] [November 1988]	Farmer's Brigade, Serowe, Botswana	-22.3833	26.7167	GEOnet	Botswana			Serowe		Nov-1988	Forchhammer, P. (Per)	malaise trap		Yoder, M. J. (Matthew J.)	2008				http://hol.osu.edu/spmInfo.html?id=OSUC%20164155
urn:lsid:biosci.ohio-state.edu:osuc_occurrences:OSUC__164156	en	PreservedSpecimen	OSUC 164156	urn:lsid:biosci.ohio-state.edu:osuc_names:9739	Scelio ipomeae	female	adult	1	OSUC	Insects	[BOTSWANA: Serowe, Farmer's Brigade] [November 1988]	Farmer's Brigade, Serowe, Botswana	-22.3833	26.7167	GEOnet	Botswana			Serowe		Nov-1988	Forchhammer, P. (Per)	malaise trap		Yoder, M. J. (Matthew J.)	2008				http://hol.osu.edu/spmInfo.html?id=OSUC%20164156
urn:lsid:biosci.ohio-state.edu:osuc_occurrences:OSUC__164157	en	PreservedSpecimen	OSUC 164157	urn:lsid:biosci.ohio-state.edu:osuc_names:9739	Scelio ipomeae	female	adult	1	OSUC	Insects	[BOTSWANA: Serowe, Farmer's Brigade] [November 1988]	Farmer's Brigade, Serowe, Botswana	-22.3833	26.7167	GEOnet	Botswana			Serowe		Nov-1988	Forchhammer, P. (Per)	malaise trap		Yoder, M. J. (Matthew J.)	2008				http://hol.osu.edu/spmInfo.html?id=OSUC%20164157
urn:lsid:biosci.ohio-state.edu:osuc_occurrences:OSUC__164158	en	PreservedSpecimen	OSUC 164158	urn:lsid:biosci.ohio-state.edu:osuc_names:9739	Scelio ipomeae	female	adult	1	OSUC	Insects	[BOTSWANA: Serowe, Farmer's Brigade] [November 1988]	Farmer's Brigade, Serowe, Botswana	-22.3833	26.7167	GEOnet	Botswana			Serowe		Nov-1988	Forchhammer, P. (Per)	malaise trap		Yoder, M. J. (Matthew J.)	2008				http://hol.osu.edu/spmInfo.html?id=OSUC%20164158
urn:lsid:biosci.ohio-state.edu:osuc_occurrences:OSUC__164159	en	PreservedSpecimen	OSUC 164159	urn:lsid:biosci.ohio-state.edu:osuc_names:9739	Scelio ipomeae	female	adult	1	OSUC	Insects	[BOTSWANA: Serowe, Farmer's Brigade] [November 1988]	Farmer's Brigade, Serowe, Botswana	-22.3833	26.7167	GEOnet	Botswana			Serowe		Nov-1988	Forchhammer, P. (Per)	malaise trap		Yoder, M. J. (Matthew J.)	2008				http://hol.osu.edu/spmInfo.html?id=OSUC%20164159
urn:lsid:biosci.ohio-state.edu:osuc_occurrences:OSUC__164160	en	PreservedSpecimen	OSUC 164160	urn:lsid:biosci.ohio-state.edu:osuc_names:9739	Scelio ipomeae	female	adult	1	OSUC	Insects	[BOTSWANA: Serowe, Farmer's Brigade] [November 1988]	Farmer's Brigade, Serowe, Botswana	-22.3833	26.7167	GEOnet	Botswana			Serowe		Nov-1988	Forchhammer, P. (Per)	malaise trap		Yoder, M. J. (Matthew J.)	2008				http://hol.osu.edu/spmInfo.html?id=OSUC%20164160
urn:lsid:biosci.ohio-state.edu:osuc_occurrences:OSUC__164161	en	PreservedSpecimen	OSUC 164161	urn:lsid:biosci.ohio-state.edu:osuc_names:9739	Scelio ipomeae	female	adult	1	OSUC	Insects	[BOTSWANA: Serowe, Farmer's Brigade] [November 1988]	Farmer's Brigade, Serowe, Botswana	-22.3833	26.7167	GEOnet	Botswana			Serowe		Nov-1988	Forchhammer, P. (Per)	malaise trap		Yoder, M. J. (Matthew J.)	2008				http://hol.osu.edu/spmInfo.html?id=OSUC%20164161
urn:lsid:biosci.ohio-state.edu:osuc_occurrences:OSUC__164162	en	PreservedSpecimen	OSUC 164162	urn:lsid:biosci.ohio-state.edu:osuc_names:9739	Scelio ipomeae	female	adult	1	OSUC	Insects	[BOTSWANA: Serowe, Farmer's Brigade] [November 1988]	Farmer's Brigade, Serowe, Botswana	-22.3833	26.7167	GEOnet	Botswana			Serowe		Nov-1988	Forchhammer, P. (Per)	malaise trap		Yoder, M. J. (Matthew J.)	2008				http://hol.osu.edu/spmInfo.html?id=OSUC%20164162
urn:lsid:biosci.ohio-state.edu:osuc_occurrences:OSUC__164163	en	PreservedSpecimen	OSUC 164163	urn:lsid:biosci.ohio-state.edu:osuc_names:9739	Scelio ipomeae	female	adult	1	OSUC	Insects	[BOTSWANA: Serowe, Farmer's Brigade] [November 1988]	Farmer's Brigade, Serowe, Botswana	-22.3833	26.7167	GEOnet	Botswana			Serowe		Nov-1988	Forchhammer, P. (Per)	malaise trap		Yoder, M. J. (Matthew J.)	2008				http://hol.osu.edu/spmInfo.html?id=OSUC%20164163
urn:lsid:biosci.ohio-state.edu:osuc_occurrences:OSUC__164164	en	PreservedSpecimen	OSUC 164164	urn:lsid:biosci.ohio-state.edu:osuc_names:9739	Scelio ipomeae	female	adult	1	OSUC	Insects	[BOTSWANA: Serowe, Farmer's Brigade] [November 1988]	Farmer's Brigade, Serowe, Botswana	-22.3833	26.7167	GEOnet	Botswana			Serowe		Nov-1988	Forchhammer, P. (Per)	malaise trap		Yoder, M. J. (Matthew J.)	2008				http://hol.osu.edu/spmInfo.html?id=OSUC%20164164
urn:lsid:biosci.ohio-state.edu:osuc_occurrences:OSUC__164167	en	PreservedSpecimen	OSUC 164167	urn:lsid:biosci.ohio-state.edu:osuc_names:9739	Scelio ipomeae	female	adult	1	OSUC	Insects	[BOTSWANA: Serowe, Farmer's Brigade] [November 1988]	Farmer's Brigade, Serowe, Botswana	-22.3833	26.7167	GEOnet	Botswana			Serowe		Nov-1988	Forchhammer, P. (Per)	malaise trap		Yoder, M. J. (Matthew J.)	2008				http://hol.osu.edu/spmInfo.html?id=OSUC%20164167
urn:lsid:biosci.ohio-state.edu:osuc_occurrences:OSUC__164168	en	PreservedSpecimen	OSUC 164168	urn:lsid:biosci.ohio-state.edu:osuc_names:9739	Scelio ipomeae	female	adult	1	OSUC	Insects	[BOTSWANA: Serowe, Farmer's Brigade] [November 1988]	Farmer's Brigade, Serowe, Botswana	-22.3833	26.7167	GEOnet	Botswana			Serowe		Nov-1988	Forchhammer, P. (Per)	malaise trap		Yoder, M. J. (Matthew J.)	2008				http://hol.osu.edu/spmInfo.html?id=OSUC%20164168
urn:lsid:biosci.ohio-state.edu:osuc_occurrences:OSUC__164169	en	PreservedSpecimen	OSUC 164169	urn:lsid:biosci.ohio-state.edu:osuc_names:9739	Scelio ipomeae	female	adult	1	OSUC	Insects	[BOTSWANA: Serowe, Farmer's Brigade] [November 1988]	Farmer's Brigade, Serowe, Botswana	-22.3833	26.7167	GEOnet	Botswana			Serowe		Nov-1988	Forchhammer, P. (Per)	malaise trap		Yoder, M. J. (Matthew J.)	2008				http://hol.osu.edu/spmInfo.html?id=OSUC%20164169
urn:lsid:biosci.ohio-state.edu:osuc_occurrences:OSUC__164170	en	PreservedSpecimen	OSUC 164170	urn:lsid:biosci.ohio-state.edu:osuc_names:9739	Scelio ipomeae	female	adult	1	OSUC	Insects	[BOTSWANA: Serowe, Farmer's Brigade] [November 1988]	Farmer's Brigade, Serowe, Botswana	-22.3833	26.7167	GEOnet	Botswana			Serowe		Nov-1988	Forchhammer, P. (Per)	malaise trap		Yoder, M. J. (Matthew J.)	2008				http://hol.osu.edu/spmInfo.html?id=OSUC%20164170
urn:lsid:biosci.ohio-state.edu:osuc_occurrences:OSUC__164172	en	PreservedSpecimen	OSUC 164172	urn:lsid:biosci.ohio-state.edu:osuc_names:9739	Scelio ipomeae	female	adult	1	OSUC	Insects	[BOTSWANA: Serowe, Farmer's Brigade] [November 1988]	Farmer's Brigade, Serowe, Botswana	-22.3833	26.7167	GEOnet	Botswana			Serowe		Nov-1988	Forchhammer, P. (Per)	malaise trap		Yoder, M. J. (Matthew J.)	2008				http://hol.osu.edu/spmInfo.html?id=OSUC%20164172
urn:lsid:biosci.ohio-state.edu:osuc_occurrences:OSUC__164173	en	PreservedSpecimen	OSUC 164173	urn:lsid:biosci.ohio-state.edu:osuc_names:9739	Scelio ipomeae	female	adult	1	OSUC	Insects	[BOTSWANA: Serowe, Farmer's Brigade] [November 1988]	Farmer's Brigade, Serowe, Botswana	-22.3833	26.7167	GEOnet	Botswana			Serowe		Nov-1988	Forchhammer, P. (Per)	malaise trap		Yoder, M. J. (Matthew J.)	2008				http://hol.osu.edu/spmInfo.html?id=OSUC%20164173
urn:lsid:biosci.ohio-state.edu:osuc_occurrences:OSUC__164174	en	PreservedSpecimen	OSUC 164174	urn:lsid:biosci.ohio-state.edu:osuc_names:9739	Scelio ipomeae	female	adult	1	OSUC	Insects	[BOTSWANA: Serowe, Farmer's Brigade] [November 1988]	Farmer's Brigade, Serowe, Botswana	-22.3833	26.7167	GEOnet	Botswana			Serowe		Nov-1988	Forchhammer, P. (Per)	malaise trap		Yoder, M. J. (Matthew J.)	2008				http://hol.osu.edu/spmInfo.html?id=OSUC%20164174
urn:lsid:biosci.ohio-state.edu:osuc_occurrences:OSUC__164175	en	PreservedSpecimen	OSUC 164175	urn:lsid:biosci.ohio-state.edu:osuc_names:9739	Scelio ipomeae	female	adult	1	OSUC	Insects	[BOTSWANA: Serowe, Farmer's Brigade] [November 1988]	Farmer's Brigade, Serowe, Botswana	-22.3833	26.7167	GEOnet	Botswana			Serowe		Nov-1988	Forchhammer, P. (Per)	malaise trap		Yoder, M. J. (Matthew J.)	2008				http://hol.osu.edu/spmInfo.html?id=OSUC%20164175
urn:lsid:biosci.ohio-state.edu:osuc_occurrences:OSUC__250715	en	PreservedSpecimen	OSUC 250715	urn:lsid:biosci.ohio-state.edu:osuc_names:244594	Scelio simonolus	female	adult	1	SAMC	Insects	[SOUTH AFRICA: Western Cape Prov., Cape Town, Table Mountain Nat. Park, Constantiaberg 460m 10.i-1.ii.1996 S van Noort Malaise trap site 3, Cb-31]	Cape Town, 460m, site 3, Table Mountain N.P., Constantiaberg, Western Cape Prov., South Africa	-34.0333	18.3833	other label	South Africa	Western Cape		Cape Town		10 January 1996 - 1 February 1996	van Noort, S. (Simon)	malaise trap		Yoder, M. J. (Matthew J.)	2008	Holotype			http://hol.osu.edu/spmInfo.html?id=OSUC%20250715
urn:lsid:biosci.ohio-state.edu:osuc_occurrences:OSUC__250745	en	PreservedSpecimen	OSUC 250745	urn:lsid:biosci.ohio-state.edu:osuc_names:244594	Scelio simonolus	female	adult	1	SAMC	Insects	[SOUTH AFRICA: Constantiaberg, 460 m, 3 March 1995, Simon van Noort sweep, mesic mountain fynbos, CB-10]	Constantiaberg, 460m, CB-10, mesic mountain fynbos, Western Cape Prov., South Africa	-34.0333	18.3833	other label	South Africa	Western Cape		Cape Town		3 March 1995	van Noort, S. (Simon)	sweeping		Yoder, M. J. (Matthew J.)	2008	Paratype			http://hol.osu.edu/spmInfo.html?id=OSUC%20250745
urn:lsid:biosci.ohio-state.edu:osuc_occurrences:OSUC__212260	en	PreservedSpecimen	OSUC 212260	urn:lsid:biosci.ohio-state.edu:osuc_names:244623	Scelio quasiclypeatus	female	adult	1	BMNH	Insects	[CAMEROUM: Nkoemvon 30.xi.1979 D. Jackson malaise]	Nkoemvom, Cameroon	2.8	11.1333	GEOnet	Cameroon			Nkoemvom		30 November 1979	Jackson, D.	malaise trap		Yoder, M. J. (Matthew J.)	2008	Holotype			http://hol.osu.edu/spmInfo.html?id=OSUC%20212260
urn:lsid:biosci.ohio-state.edu:osuc_occurrences:OSUC__214177	en	PreservedSpecimen	OSUC 214177	urn:lsid:biosci.ohio-state.edu:osuc_names:5165	Scelio afer	female	adult	1	CNCI	Insects	[KENYA: Rift Valley Saiwa swamp, 1882m 1°05.65'N 39°07.10'E 15-29.i.2006, swamp edge, R. Copepland, MT]	Saiwa Swamp, 01°05.65'N 35°07.10'E, 1882m, swamp edge, Trans Nzoia Co., Kenya	1.0942	35.1183	label	Kenya	Trans Nzoia			longitude degrees were incorrect on label (not 39 but 35); Trans Nzoia split from the former Rift Valley Prov.	15 January 2006 - 29 January 2006	Copeland, R. (Robert)	malaise trap		Yoder, M. J. (Matthew J.)	2008		swamp edge		http://hol.osu.edu/spmInfo.html?id=OSUC%20214177
urn:lsid:biosci.ohio-state.edu:osuc_occurrences:OSUC__213198	en	PreservedSpecimen	OSUC 213198	urn:lsid:biosci.ohio-state.edu:osuc_names:244595	Scelio vannoorti	female	adult	1	CNCI	Insects	[SOUTH AFRICA, W. Cape Constantiaberge, 640m, 34° 02.5'S 18° 23.5'E, above road to mast overlooking Hout bay.] [2 - 14 March 1994 S. van Noort, Mesic Mountain Fynbos, Malaise Trap]	Constantiaberg, 34°02.5'S 18°23.5'E, 640m, mesic mountain fynbos, above road to mast overlooking Hout Bay, Western Cape Prov., South Africa	-34.0417	18.3917	label	South Africa	Western Cape		Cape Town		2 March 1994 - 14 March 1994	van Noort, S. (Simon)	malaise trap		Yoder, M. J. (Matthew J.)	2008	Paratype	mesic mountain fynbos		http://hol.osu.edu/spmInfo.html?id=OSUC%20213198
urn:lsid:biosci.ohio-state.edu:osuc_occurrences:OSUC__214201	en	PreservedSpecimen	OSUC 214201	urn:lsid:biosci.ohio-state.edu:osuc_names:244593	Scelio simoni	female	adult	1	SAMC	Insects	[34°02'S 18°23'E S. AFRICA: W. Cape Prov., Cape Town, 460m Constantiaberg 10-17.iii.1995, S. van Noort, Malaise trap]	Cape Town, 34°02'S 18°23'E, 460m, Constantiaberg, Western Cape Prov., South Africa	-34.0333	18.3833	label	South Africa	Western Cape		Cape Town		10 March 1995 - 17 March 1995	van Noort, S. (Simon)	malaise trap		Yoder, M. J. (Matthew J.)	2008	Holotype			http://hol.osu.edu/spmInfo.html?id=OSUC%20214201
urn:lsid:biosci.ohio-state.edu:osuc_occurrences:OSUC__213634	en	PreservedSpecimen	OSUC 213634	urn:lsid:biosci.ohio-state.edu:osuc_names:244593	Scelio simoni	female	adult	1	OSUC	Insects	[24°02.17'S 18°23.53'E SOUTH AFRICA: West Cape Prov., Cape Town Constantiaberg] [above Donkerboskloof 17-27.iii.1995, van Noort Mesic Mountain Fynbos 460m, Malaise trap]	Cape Town, 34°02.17'S 18°23.53'E, 460m, mesic mountain fynbos, Constantiaberg, above Donkerboskloof, Western Cape Prov., South Africa	-34.0362	18.3922	label	South Africa	Western Cape		Cape Town		17 March 1995 - 27 March 1995	van Noort, S. (Simon)	malaise trap		Yoder, M. J. (Matthew J.)	2008	Paratype	mesic mountain fynbos		http://hol.osu.edu/spmInfo.html?id=OSUC%20213634
urn:lsid:biosci.ohio-state.edu:osuc_occurrences:OSUC__213695	en	PreservedSpecimen	OSUC 213695	urn:lsid:biosci.ohio-state.edu:osuc_names:244593	Scelio simoni	female	adult	1	SAMC	Insects	[24°02.17'S 18°23.53'E SOUTH AFRICA: West Cape Prov., Cape Town Constantiaberg] [above Donkerboskloof 17-27.iii.1995, van Noort Mesic Mountain Fynbos 460m, Malaise trap]	Cape Town, 34°02.17'S 18°23.53'E, 460m, mesic mountain fynbos, Constantiaberg, above Donkerboskloof, Western Cape Prov., South Africa	-34.0362	18.3922	label	South Africa	Western Cape		Cape Town		17 March 1995 - 27 March 1995	van Noort, S. (Simon)	malaise trap		Yoder, M. J. (Matthew J.)	2008	Paratype	mesic mountain fynbos		http://hol.osu.edu/spmInfo.html?id=OSUC%20213695
urn:lsid:biosci.ohio-state.edu:osuc_occurrences:OSUC__250744	en	PreservedSpecimen	OSUC 250744	urn:lsid:biosci.ohio-state.edu:osuc_names:244593	Scelio simoni	female	adult	1	SAMC	Insects	[SOUTH AFRICA: Constantiaberg, 460 m, Site 2. 21 April-10 May 1995, Malaise Trap Simon van Noort, Cb-1]	Constantiaberg, 460m, CB-1, site 2, Western Cape Prov., South Africa	-34.0333	18.3833	other label	South Africa	Western Cape		Cape Town		21 April 1995 - 10 May 1995	van Noort, S. (Simon)	malaise trap		Yoder, M. J. (Matthew J.)	2008	Paratype			http://hol.osu.edu/spmInfo.html?id=OSUC%20250744
urn:lsid:biosci.ohio-state.edu:osuc_occurrences:OSUC__250747	en	PreservedSpecimen	OSUC 250747	urn:lsid:biosci.ohio-state.edu:osuc_names:244593	Scelio simoni	female	adult	1	SAMC	Insects	[SOUTH AFRICA: Western Cape Prov., Cape Town, Table Mountain Nat. Park, Constantiaberg 460m 7-21.iv.1995 S van Noort Malaise trap Cb-18]	Cape Town, 460m, Table Mountain N.P., Constantiaberg, Western Cape Prov., South Africa	-34.0333	18.3833	other label	South Africa	Western Cape		Cape Town		7 April 1995 - 21 April 1995	van Noort, S. (Simon)	malaise trap		Yoder, M. J. (Matthew J.)	2008	Paratype			http://hol.osu.edu/spmInfo.html?id=OSUC%20250747
urn:lsid:biosci.ohio-state.edu:osuc_occurrences:OSUC__250713	en	PreservedSpecimen	OSUC 250713	urn:lsid:biosci.ohio-state.edu:osuc_names:244593	Scelio simoni	female	adult	1	SAMC	Insects	[SOUTH AFRICA: Western Cape Prov., Cape Town, Table Mountain Nat. Park, Constantiaberg 460m 10.i-1.ii.1996 S van Noort Malaise trap site 3, Cb-31]	Cape Town, 460m, site 3, Table Mountain N.P., Constantiaberg, Western Cape Prov., South Africa	-34.0333	18.3833	other label	South Africa	Western Cape		Cape Town		10 January 1996 - 1 February 1996	van Noort, S. (Simon)	malaise trap		Yoder, M. J. (Matthew J.)	2008	Paratype			http://hol.osu.edu/spmInfo.html?id=OSUC%20250713
urn:lsid:biosci.ohio-state.edu:osuc_occurrences:OSUC__250743	en	PreservedSpecimen	OSUC 250743	urn:lsid:biosci.ohio-state.edu:osuc_names:244593	Scelio simoni	male	adult	1	SAMC	Insects	[SOUTH AFRICA: CB-13 Iziko Mus.]	Constantiaberg, 460m, CB-13, site 1, Western Cape Prov., South Africa	-34.0333	18.3833	other label	South Africa	Western Cape		Cape Town		3 March 1995 - 10 March 1995	van Noort, S. (Simon)	malaise trap		Yoder, M. J. (Matthew J.)	2008	Paratype			http://hol.osu.edu/spmInfo.html?id=OSUC%20250743
urn:lsid:biosci.ohio-state.edu:osuc_occurrences:OSUC__214235	en	PreservedSpecimen	OSUC 214235	urn:lsid:biosci.ohio-state.edu:osuc_names:244593	Scelio simoni	male	adult	1	SAMC	Insects	[34°02'S 18°23'E S. AFRICA: W. Cape Prov., Cape Town, 460m Constantiaberg 1.ii-1.iii.1996, S. van Noort, MT site 3]	Cape Town, 34°02'S 18°23'E, 460m, site 3, Constantiaberg, Western Cape Prov., South Africa	-34.0333	18.3833	label	South Africa	Western Cape		Cape Town		1 February 1996 - 1 March 1996	van Noort, S. (Simon)	malaise trap		Yoder, M. J. (Matthew J.)	2008	Paratype			http://hol.osu.edu/spmInfo.html?id=OSUC%20214235
urn:lsid:biosci.ohio-state.edu:osuc_occurrences:OSUC__261369	en	PreservedSpecimen	OSUC 261369	urn:lsid:biosci.ohio-state.edu:osuc_names:5364	Scelio zolotarevskyi	male	adult	1	MNHN	Insects	[ANKILIARIVO MADAGASCAR 14.8.63 D. WINTREBERT] [EX OOTH. Heteracris S 41]	Ankiliarivo, Toliara Auto. Prov., Madagascar	-23.35	44.55	GEOnet	Madagascar	Toliara		Ankiliarivo		14 August 1963	Wintrebert, D.	none specified		Masner, L. (Lubomír)	2009			Heteracris	http://hol.osu.edu/spmInfo.html?id=OSUC%20261369
urn:lsid:biosci.ohio-state.edu:osuc_occurrences:OSUC__261370	en	PreservedSpecimen	OSUC 261370	urn:lsid:biosci.ohio-state.edu:osuc_names:5364	Scelio zolotarevskyi	male	adult	1	MNHN	Insects	[ANKILIARIVO MADAGASCAR 14.8.63 D. WINTREBERT] [EX OOTH. Heteracris S 41]	Ankiliarivo, Toliara Auto. Prov., Madagascar	-23.35	44.55	GEOnet	Madagascar	Toliara		Ankiliarivo		14 August 1963	Wintrebert, D.	none specified		Masner, L. (Lubomír)	2009			Heteracris	http://hol.osu.edu/spmInfo.html?id=OSUC%20261370
urn:lsid:biosci.ohio-state.edu:osuc_occurrences:OSUC__261371	en	PreservedSpecimen	OSUC 261371	urn:lsid:biosci.ohio-state.edu:osuc_names:5364	Scelio zolotarevskyi	female	adult	1	MNHN	Insects	[ANKILIARIVO MADAGASCAR 14.8.63 D. WINTREBERT] [EX OOTH. Heteracris S 41]	Ankiliarivo, Toliara Auto. Prov., Madagascar	-23.35	44.55	GEOnet	Madagascar	Toliara		Ankiliarivo		14 August 1963	Wintrebert, D.	none specified		Masner, L. (Lubomír)	2009			Heteracris	http://hol.osu.edu/spmInfo.html?id=OSUC%20261371
urn:lsid:biosci.ohio-state.edu:osuc_occurrences:OSUC__261372	en	PreservedSpecimen	OSUC 261372	urn:lsid:biosci.ohio-state.edu:osuc_names:5364	Scelio zolotarevskyi	female	adult	1	MNHN	Insects	[ANKILIARIVO MADAGASCAR 14.8.63 D. WINTREBERT] [EX OOTH. Heteracris S 41]	Ankiliarivo, Toliara Auto. Prov., Madagascar	-23.35	44.55	GEOnet	Madagascar	Toliara		Ankiliarivo		14 August 1963	Wintrebert, D.	none specified		Masner, L. (Lubomír)	2009			Heteracris	http://hol.osu.edu/spmInfo.html?id=OSUC%20261372
urn:lsid:biosci.ohio-state.edu:osuc_occurrences:OSUC__261373	en	PreservedSpecimen	OSUC 261373	urn:lsid:biosci.ohio-state.edu:osuc_names:5364	Scelio zolotarevskyi	male	adult	1	MNHN	Insects	[ANKILIARIVO MADAGASCAR 14.8.63 D. WINTREBERT] [EX OOTH. Heteracris S 41]	Ankiliarivo, Toliara Auto. Prov., Madagascar	-23.35	44.55	GEOnet	Madagascar	Toliara		Ankiliarivo		14 August 1963	Wintrebert, D.	none specified		Masner, L. (Lubomír)	2009			Heteracris	http://hol.osu.edu/spmInfo.html?id=OSUC%20261373
urn:lsid:biosci.ohio-state.edu:osuc_occurrences:OSUC__261374	en	PreservedSpecimen	OSUC 261374	urn:lsid:biosci.ohio-state.edu:osuc_names:5364	Scelio zolotarevskyi	male	adult	1	MNHN	Insects	[ANKILIARIVO MADAGASCAR 14.8.63 D. WINTREBERT] [EX OOTH. Heteracris S 41]	Ankiliarivo, Toliara Auto. Prov., Madagascar	-23.35	44.55	GEOnet	Madagascar	Toliara		Ankiliarivo		14 August 1963	Wintrebert, D.	none specified		Masner, L. (Lubomír)	2009			Heteracris	http://hol.osu.edu/spmInfo.html?id=OSUC%20261374
urn:lsid:biosci.ohio-state.edu:osuc_occurrences:OSUC__261375	en	PreservedSpecimen	OSUC 261375	urn:lsid:biosci.ohio-state.edu:osuc_names:5364	Scelio zolotarevskyi	female	adult	1	MNHN	Insects	Gastrimargus africanus; [Bevato Madagascar 6.6.1964 D. Wintrebert] [EX OOTH. GASTRIMARGUS S 106]	Bevato, Toliara Auto. Prov., Madagascar	-23.9333	44.6167	GEOnet	Madagascar	Toliara		Bevato		6 June 1964	Wintrebert, D.	none specified		Masner, L. (Lubomír)	2009			Gastrimargus africanus	http://hol.osu.edu/spmInfo.html?id=OSUC%20261375
urn:lsid:biosci.ohio-state.edu:osuc_occurrences:OSUC__261376	en	PreservedSpecimen	OSUC 261376	urn:lsid:biosci.ohio-state.edu:osuc_names:5364	Scelio zolotarevskyi	female	adult	1	MNHN	Insects	Gastrimargus africanus; [Bevato Madagascar 6.6.1964 D. Wintrebert] [EX OOTH. GASTRIMARGUS S 106]	Bevato, Toliara Auto. Prov., Madagascar	-23.9333	44.6167	GEOnet	Madagascar	Toliara		Bevato		6 June 1964	Wintrebert, D.	none specified		Masner, L. (Lubomír)	2009			Gastrimargus africanus	http://hol.osu.edu/spmInfo.html?id=OSUC%20261376
urn:lsid:biosci.ohio-state.edu:osuc_occurrences:OSUC__261377	en	PreservedSpecimen	OSUC 261377	urn:lsid:biosci.ohio-state.edu:osuc_names:5364	Scelio zolotarevskyi	female	adult	1	MNHN	Insects	Gastrimargus africanus; [Bevato Madagascar 6.6.1964 D. Wintrebert] [EX OOTH. GASTRIMARGUS S 106]	Bevato, Toliara Auto. Prov., Madagascar	-23.9333	44.6167	GEOnet	Madagascar	Toliara		Bevato		6 June 1964	Wintrebert, D.	none specified		Masner, L. (Lubomír)	2009			Gastrimargus africanus	http://hol.osu.edu/spmInfo.html?id=OSUC%20261377
urn:lsid:biosci.ohio-state.edu:osuc_occurrences:OSUC__261378	en	PreservedSpecimen	OSUC 261378	urn:lsid:biosci.ohio-state.edu:osuc_names:5364	Scelio zolotarevskyi	female	adult	1	MNHN	Insects	Gastrimargus africanus; [Bevato Madagascar 6.6.1964 D. Wintrebert] [EX OOTH. GASTRIMARGUS S 106]	Bevato, Toliara Auto. Prov., Madagascar	-23.9333	44.6167	GEOnet	Madagascar	Toliara		Bevato		6 June 1964	Wintrebert, D.	none specified		Masner, L. (Lubomír)	2009			Gastrimargus africanus	http://hol.osu.edu/spmInfo.html?id=OSUC%20261378
urn:lsid:biosci.ohio-state.edu:osuc_occurrences:OSUC__261379	en	PreservedSpecimen	OSUC 261379	urn:lsid:biosci.ohio-state.edu:osuc_names:5364	Scelio zolotarevskyi	female	adult	1	MNHN	Insects	Gastrimargus africanus; [Bevato Madagascar 6.6.1964 D. Wintrebert] [EX OOTH. GASTRIMARGUS S 106]	Bevato, Toliara Auto. Prov., Madagascar	-23.9333	44.6167	GEOnet	Madagascar	Toliara		Bevato		6 June 1964	Wintrebert, D.	none specified		Masner, L. (Lubomír)	2009			Gastrimargus africanus	http://hol.osu.edu/spmInfo.html?id=OSUC%20261379
urn:lsid:biosci.ohio-state.edu:osuc_occurrences:OSUC__261380	en	PreservedSpecimen	OSUC 261380	urn:lsid:biosci.ohio-state.edu:osuc_names:5364	Scelio zolotarevskyi	female	adult	1	MNHN	Insects	Gastrimargus africanus; [Bevato Madagascar 6.6.1964 D. Wintrebert] [EX OOTH. GASTRIMARGUS S 106]	Bevato, Toliara Auto. Prov., Madagascar	-23.9333	44.6167	GEOnet	Madagascar	Toliara		Bevato		6 June 1964	Wintrebert, D.	none specified		Masner, L. (Lubomír)	2009			Gastrimargus africanus	http://hol.osu.edu/spmInfo.html?id=OSUC%20261380
urn:lsid:biosci.ohio-state.edu:osuc_occurrences:OSUC__261388	en	PreservedSpecimen	OSUC 261388	urn:lsid:biosci.ohio-state.edu:osuc_names:5364	Scelio zolotarevskyi	male	adult	1	MNHN	Insects	Gastrimargus africanus; [Antsakoandahy Madagascar 6.11.64 D. Wintrebert] [EX OOTH. GASTRIMARGUS S 125]	Antsakoandahy, Toliara Auto. Prov., Madagascar	-23.7667	44.4333	GEOnet	Madagascar	Toliara		Antsakoandahy		6 November 1964	Wintrebert, D.	none specified		Masner, L. (Lubomír)	2009			Gastrimargus africanus	http://hol.osu.edu/spmInfo.html?id=OSUC%20261388
urn:lsid:biosci.ohio-state.edu:osuc_occurrences:OSUC__261368	en	PreservedSpecimen	OSUC 261368	urn:lsid:biosci.ohio-state.edu:osuc_names:5364	Scelio zolotarevskyi	male	adult	1	MNHN	Insects	[ANKILIARIVO MADAGASCAR 14.8.63 D. WINTREBERT] [EX OOTH. Heteracris S 41]	Ankiliarivo, Toliara Auto. Prov., Madagascar	-23.35	44.55	GEOnet	Madagascar	Toliara		Ankiliarivo		14 August 1963	Wintrebert, D.	none specified		Masner, L. (Lubomír)	2009			Heteracris	http://hol.osu.edu/spmInfo.html?id=OSUC%20261368
urn:lsid:biosci.ohio-state.edu:osuc_occurrences:OSUC__261201	en	PreservedSpecimen	OSUC 261201	urn:lsid:biosci.ohio-state.edu:osuc_names:5364	Scelio zolotarevskyi	female	adult	1	MNHN	Insects	[S14] [Eclos le 4.X.1962, s/ oeufs Locusta m.c.S., Tsimaniriolony 30.VII-1962, D. WINTREBERT rec.]	Tsimaniriolona, Madagascar	-21	46.0833	Google Earth	Madagascar					30 July 1962	Wintrebert, D.	none specified		Masner, L. (Lubomír)	2009			Locusta migratoria capito	http://hol.osu.edu/spmInfo.html?id=OSUC%20261201
urn:lsid:biosci.ohio-state.edu:osuc_occurrences:OSUC__261208	en	PreservedSpecimen	OSUC 261208	urn:lsid:biosci.ohio-state.edu:osuc_names:5364	Scelio zolotarevskyi	female	pupa	1	MNHN	Insects	[S9] [ds oeufs MANDRONARIVA Sept. 1962 D. WINTREBERT]	Mandronarivo, Toliara Auto. Prov., Madagascar	-21.1167	45.6333	GEOnet	Madagascar	Toliara		Mandronarivo		Sep-1962	Wintrebert, D.	none specified		Masner, L. (Lubomír)	2009			Locusta	http://hol.osu.edu/spmInfo.html?id=OSUC%20261208
urn:lsid:biosci.ohio-state.edu:osuc_occurrences:OSUC__261210	en	PreservedSpecimen	OSUC 261210	urn:lsid:biosci.ohio-state.edu:osuc_names:5364	Scelio zolotarevskyi	female	adult	1	MNHN	Insects	ds oeufs Locusta MANDRONARIVO Sept. 1962 D. WINTREBERT; [S9]	Mandronarivo, Toliara Auto. Prov., Madagascar	-21.1167	45.6333	GEOnet	Madagascar	Toliara		Mandronarivo		Sep-1962	Wintrebert, D.	none specified		Masner, L. (Lubomír)	2009			Locusta	http://hol.osu.edu/spmInfo.html?id=OSUC%20261210
urn:lsid:biosci.ohio-state.edu:osuc_occurrences:OSUC__261221	en	PreservedSpecimen	OSUC 261221	urn:lsid:biosci.ohio-state.edu:osuc_names:5364	Scelio zolotarevskyi	male	adult	1	MNHN	Insects	s/ oeufs d'Eyprepocnemis smaragdipes, éclos le 4.ix.1962, ANKIHARIVO, 31.VIII.1962, D.WINTREBERT; [S15]	Ankiharivo, Madagascar	-20.6667	45.8667	Google Earth	Madagascar					31 August 1962	Wintrebert, D.	none specified		Masner, L. (Lubomír)	2009			Eyprepocnemis smaragdipes	http://hol.osu.edu/spmInfo.html?id=OSUC%20261221
urn:lsid:biosci.ohio-state.edu:osuc_occurrences:OSUC__261224	en	PreservedSpecimen	OSUC 261224	urn:lsid:biosci.ohio-state.edu:osuc_names:5364	Scelio zolotarevskyi	female	adult	1	MNHN	Insects	s/ oeufs d'Eyprepocnemis smaragdipes, éclos le 4.ix.1962, ANKIHARIVO, 31.VIII.1962, D.WINTREBERT; [S15]	Ankiharivo, Madagascar	-20.6667	45.8667	Google Earth	Madagascar					31 August 1962	Wintrebert, D.	none specified		Masner, L. (Lubomír)	2009			Eyprepocnemis smaragdipes	http://hol.osu.edu/spmInfo.html?id=OSUC%20261224
urn:lsid:biosci.ohio-state.edu:osuc_occurrences:OSUC__261227	en	PreservedSpecimen	OSUC 261227	urn:lsid:biosci.ohio-state.edu:osuc_names:5364	Scelio zolotarevskyi	female	adult	1	MNHN	Insects	[Ankiliarivo Madagascar D. Wintrebert] [S 17 ex w de Nomadacris du 10-XII-62 ] [eclosion Le 2-I-63]	Ankiliarivo, Toliara Auto. Prov., Madagascar	-23.35	44.55	GEOnet	Madagascar	Toliara		Ankiliarivo		10 December 1962	Wintrebert, D.	none specified		Masner, L. (Lubomír)	2009			Nomadacris	http://hol.osu.edu/spmInfo.html?id=OSUC%20261227
urn:lsid:biosci.ohio-state.edu:osuc_occurrences:OSUC__261231	en	PreservedSpecimen	OSUC 261231	urn:lsid:biosci.ohio-state.edu:osuc_names:5364	Scelio zolotarevskyi	female	adult	1	MNHN	Insects	[Ankiliarivo Madagascar D. Wintrebert] [S 17 ex w de Nomadacris du 10-XII-62 ] [eclosion Le 2-I-1963]	Ankiliarivo, Toliara Auto. Prov., Madagascar	-23.35	44.55	GEOnet	Madagascar	Toliara		Ankiliarivo		10 December 1962	Wintrebert, D.	none specified		Masner, L. (Lubomír)	2009			Nomadacris	http://hol.osu.edu/spmInfo.html?id=OSUC%20261231
urn:lsid:biosci.ohio-state.edu:osuc_occurrences:OSUC__261235	en	PreservedSpecimen	OSUC 261235	urn:lsid:biosci.ohio-state.edu:osuc_names:5364	Scelio zolotarevskyi	female	adult	1	MNHN	Insects	[Ankiliarivo Madagascar D. Wintrebert] [S 17 ex w de Nomadacris du 10-XII-62 ] [eclosion Le 2-I-63]	Ankiliarivo, Toliara Auto. Prov., Madagascar	-23.35	44.55	GEOnet	Madagascar	Toliara		Ankiliarivo		10 December 1962	Wintrebert, D.	none specified		Masner, L. (Lubomír)	2009			Nomadacris	http://hol.osu.edu/spmInfo.html?id=OSUC%20261235
urn:lsid:biosci.ohio-state.edu:osuc_occurrences:OSUC__261238	en	PreservedSpecimen	OSUC 261238	urn:lsid:biosci.ohio-state.edu:osuc_names:5364	Scelio zolotarevskyi	female	adult	1	MNHN	Insects	[Ankiliarivo Madagascar D. Wintrebert] [S 18 ex. w Nomadacris 18-XII-62] [Eclosion le 2-I-63] [S18]	Ankiliarivo, Toliara Auto. Prov., Madagascar	-23.35	44.55	GEOnet	Madagascar	Toliara		Ankiliarivo		18 December 1962	Wintrebert, D.	none specified		Masner, L. (Lubomír)	2009			Nomadacris	http://hol.osu.edu/spmInfo.html?id=OSUC%20261238
urn:lsid:biosci.ohio-state.edu:osuc_occurrences:OSUC__261241	en	PreservedSpecimen	OSUC 261241	urn:lsid:biosci.ohio-state.edu:osuc_names:5364	Scelio zolotarevskyi	female	adult	1	MNHN	Insects	[Ankiliarivo Madagascar D. Wintrebert] [S 18 ex. w Nomadacris 18-XII-62] [Eclosion Le 2-I-63]	Ankiliarivo, Toliara Auto. Prov., Madagascar	-23.35	44.55	GEOnet	Madagascar	Toliara		Ankiliarivo		18 December 1962	Wintrebert, D.	none specified		Masner, L. (Lubomír)	2009			Nomadacris	http://hol.osu.edu/spmInfo.html?id=OSUC%20261241
urn:lsid:biosci.ohio-state.edu:osuc_occurrences:OSUC__261245	en	PreservedSpecimen	OSUC 261245	urn:lsid:biosci.ohio-state.edu:osuc_names:5364	Scelio zolotarevskyi	female	adult	1	MNHN	Insects	[Ankiliarivo Madagascar D. Wintrebert] [S 18 ex. w Nomadacris 18-XII-62] [Eclosion Le 2-I-63]	Ankiliarivo, Toliara Auto. Prov., Madagascar	-23.35	44.55	GEOnet	Madagascar	Toliara		Ankiliarivo		18 December 1962	Wintrebert, D.	none specified		Masner, L. (Lubomír)	2009			Nomadacris	http://hol.osu.edu/spmInfo.html?id=OSUC%20261245
urn:lsid:biosci.ohio-state.edu:osuc_occurrences:OSUC__261249	en	PreservedSpecimen	OSUC 261249	urn:lsid:biosci.ohio-state.edu:osuc_names:5364	Scelio zolotarevskyi	female	adult	1	MNHN	Insects	[Ankiliarivo Madagascar D. Wintrebert] [S 18 ex. w Nomadacris 18-XII-62] [Eclosion Le 2-I-63]	Ankiliarivo, Toliara Auto. Prov., Madagascar	-23.35	44.55	GEOnet	Madagascar	Toliara		Ankiliarivo		18 December 1962	Wintrebert, D.	none specified		Masner, L. (Lubomír)	2009			Nomadacris	http://hol.osu.edu/spmInfo.html?id=OSUC%20261249
urn:lsid:biosci.ohio-state.edu:osuc_occurrences:OSUC__261253	en	PreservedSpecimen	OSUC 261253	urn:lsid:biosci.ohio-state.edu:osuc_names:5364	Scelio zolotarevskyi	female	adult	1	MNHN	Insects	[Ankiliarivo Madagascar D. Wintrebert] [S 19 ex w de Nomadacris ] [Eclosion Le 13-I-63]	Ankiliarivo, Toliara Auto. Prov., Madagascar	-23.35	44.55	GEOnet	Madagascar	Toliara		Ankiliarivo		13 January 1963	Wintrebert, D.	none specified		Masner, L. (Lubomír)	2009			Nomadacris	http://hol.osu.edu/spmInfo.html?id=OSUC%20261253
urn:lsid:biosci.ohio-state.edu:osuc_occurrences:OSUC__261257	en	PreservedSpecimen	OSUC 261257	urn:lsid:biosci.ohio-state.edu:osuc_names:5364	Scelio zolotarevskyi	female	adult	1	MNHN	Insects	[Ankiliarivo Madagascar D. Wintrebert] [S 19 ex w de Nomadacris ] [Eclosion Le 13-I-63]	Ankiliarivo, Toliara Auto. Prov., Madagascar	-23.35	44.55	GEOnet	Madagascar	Toliara		Ankiliarivo		13 January 1963	Wintrebert, D.	none specified		Masner, L. (Lubomír)	2009			Nomadacris	http://hol.osu.edu/spmInfo.html?id=OSUC%20261257
urn:lsid:biosci.ohio-state.edu:osuc_occurrences:OSUC__261261	en	PreservedSpecimen	OSUC 261261	urn:lsid:biosci.ohio-state.edu:osuc_names:5364	Scelio zolotarevskyi	female	adult	1	MNHN	Insects	[Ankiliarivo Madagascar D. Wintrebert] [S 21 ex W de Nomadacris Le 18-I-63] [Eclosion Le 26-I-63]	Ankiliarivo, Toliara Auto. Prov., Madagascar	-23.35	44.55	GEOnet	Madagascar	Toliara		Ankiliarivo		18 January 1963	Wintrebert, D.	none specified		Masner, L. (Lubomír)	2009			Nomadacris	http://hol.osu.edu/spmInfo.html?id=OSUC%20261261
urn:lsid:biosci.ohio-state.edu:osuc_occurrences:OSUC__261265	en	PreservedSpecimen	OSUC 261265	urn:lsid:biosci.ohio-state.edu:osuc_names:5364	Scelio zolotarevskyi	female	adult	1	MNHN	Insects	[Ankiliarivo S.W. Madagascar D. Wintrebert] [S 26 ex W de Nomadacris 18-II-63] [Eclosion Le 26-II-63]	Ankiliarivo, Toliara Auto. Prov., Madagascar	-23.35	44.55	GEOnet	Madagascar	Toliara		Ankiliarivo		18 February 1963	Wintrebert, D.	none specified		Masner, L. (Lubomír)	2009			Nomadacris	http://hol.osu.edu/spmInfo.html?id=OSUC%20261265
urn:lsid:biosci.ohio-state.edu:osuc_occurrences:OSUC__261269	en	PreservedSpecimen	OSUC 261269	urn:lsid:biosci.ohio-state.edu:osuc_names:5364	Scelio zolotarevskyi	male	adult	1	MNHN	Insects	[Ankiliarivo Madagascar D. Wintrebert] [S 25 ex W Acrotylus sp. 16-II-63] [Eclosion Le 22-II-63]	Ankiliarivo, Toliara Auto. Prov., Madagascar	-23.35	44.55	GEOnet	Madagascar	Toliara		Ankiliarivo		16 February 1963	Wintrebert, D.	none specified		Masner, L. (Lubomír)	2009			Acrotylus	http://hol.osu.edu/spmInfo.html?id=OSUC%20261269
urn:lsid:biosci.ohio-state.edu:osuc_occurrences:OSUC__261273	en	PreservedSpecimen	OSUC 261273	urn:lsid:biosci.ohio-state.edu:osuc_names:5364	Scelio zolotarevskyi	female	adult	1	MNHN	Insects	[Ankiliarivo Madagascar D. Wintrebert] [S 25 ex W Acrotylus sp. 16-II-63] [Eclosion Le 22-II-63]	Ankiliarivo, Toliara Auto. Prov., Madagascar	-23.35	44.55	GEOnet	Madagascar	Toliara		Ankiliarivo		16 February 1963	Wintrebert, D.	none specified		Masner, L. (Lubomír)	2009			Acrotylus	http://hol.osu.edu/spmInfo.html?id=OSUC%20261273
urn:lsid:biosci.ohio-state.edu:osuc_occurrences:OSUC__261277	en	PreservedSpecimen	OSUC 261277	urn:lsid:biosci.ohio-state.edu:osuc_names:5364	Scelio zolotarevskyi	female	adult	1	MNHN	Insects	[Mahafaly Madagascar D. Wintrebert] [Plateau calcaire (clairières)] [S 22ex W Locusta migratoria capito ] [Eclosion Le 30-I-63] [S 22]	Mahafaly, limestone plateau / clearings, Toliara Auto. Prov., Madagascar	-24.5	44.5	GEOnet	Madagascar	Toliara				30 January 1963	Wintrebert, D.	none specified		Masner, L. (Lubomír)	2009		limestone plateau; clearings	Locusta migratoria capito	http://hol.osu.edu/spmInfo.html?id=OSUC%20261277
urn:lsid:biosci.ohio-state.edu:osuc_occurrences:OSUC__261281	en	PreservedSpecimen	OSUC 261281	urn:lsid:biosci.ohio-state.edu:osuc_names:5364	Scelio zolotarevskyi	female	adult	1	MNHN	Insects	[Mahafaly Madagascar D. Wintrebert] [Plateau calcaire (clairières)] [S 22ex W Locusta migratoria capito ] [Eclosion Le 30-I-63]	Mahafaly, limestone plateau / clearings, Toliara Auto. Prov., Madagascar	-24.5	44.5	GEOnet	Madagascar	Toliara				30 January 1963	Wintrebert, D.	none specified		Masner, L. (Lubomír)	2009		limestone plateau; clearings	Locusta migratoria capito	http://hol.osu.edu/spmInfo.html?id=OSUC%20261281
urn:lsid:biosci.ohio-state.edu:osuc_occurrences:OSUC__261285	en	PreservedSpecimen	OSUC 261285	urn:lsid:biosci.ohio-state.edu:osuc_names:5364	Scelio zolotarevskyi	female	adult	1	MNHN	Insects	[Mahafaly Madagascar D. Wintrebert] [Plateau calcaire (clairières)] [S 22ex W Locusta migratoria capito ] [Eclosion Le 30-I-63]	Mahafaly, limestone plateau / clearings, Toliara Auto. Prov., Madagascar	-24.5	44.5	GEOnet	Madagascar	Toliara				30 January 1963	Wintrebert, D.	none specified		Masner, L. (Lubomír)	2009		limestone plateau; clearings	Locusta migratoria capito	http://hol.osu.edu/spmInfo.html?id=OSUC%20261285
urn:lsid:biosci.ohio-state.edu:osuc_occurrences:OSUC__261289	en	PreservedSpecimen	OSUC 261289	urn:lsid:biosci.ohio-state.edu:osuc_names:5364	Scelio zolotarevskyi	female	adult	1	MNHN	Insects	[Mahafaly Madagascar D. Wintrebert] [Plateau calcaire (clairières)] [S 22ex W Locusta migratoria capito ] [Eclosion Le 30-I-63]	Mahafaly, limestone plateau / clearings, Toliara Auto. Prov., Madagascar	-24.5	44.5	GEOnet	Madagascar	Toliara				30 January 1963	Wintrebert, D.	none specified		Masner, L. (Lubomír)	2009		limestone plateau; clearings	Locusta migratoria capito	http://hol.osu.edu/spmInfo.html?id=OSUC%20261289
urn:lsid:biosci.ohio-state.edu:osuc_occurrences:OSUC__261293	en	PreservedSpecimen	OSUC 261293	urn:lsid:biosci.ohio-state.edu:osuc_names:5364	Scelio zolotarevskyi	female	adult	1	MNHN	Insects	[Ankiliarivo S.W. Madagascar D. Wintrebert] [S 28 ex w Locusta 18-I-63] [S 28]	Ankiliarivo, Toliara Auto. Prov., Madagascar	-23.35	44.55	GEOnet	Madagascar	Toliara		Ankiliarivo		18 January 1963	Wintrebert, D.	none specified		Masner, L. (Lubomír)	2009			Locusta	http://hol.osu.edu/spmInfo.html?id=OSUC%20261293
urn:lsid:biosci.ohio-state.edu:osuc_occurrences:OSUC__261297	en	PreservedSpecimen	OSUC 261297	urn:lsid:biosci.ohio-state.edu:osuc_names:5364	Scelio zolotarevskyi	female	adult	1	MNHN	Insects	[Fanafasoa S.W. Madagascar clairière D. Wintrebert] [S 29 ex w de Locusta 3-II-63 ] [Eclosion Le 4-III-63]	Fanafasoa, clearing, Toliara Auto. Prov., Madagascar	-21	45	GEOnet	Madagascar	Toliara				3 February 1963	Wintrebert, D.	none specified		Masner, L. (Lubomír)	2009		clearing	Locusta	http://hol.osu.edu/spmInfo.html?id=OSUC%20261297
urn:lsid:biosci.ohio-state.edu:osuc_occurrences:OSUC__261301	en	PreservedSpecimen	OSUC 261301	urn:lsid:biosci.ohio-state.edu:osuc_names:5364	Scelio zolotarevskyi	female	adult	1	MNHN	Insects	[Fanafasoa S.W. Madagascar clairière D. Wintrebert] [S 29 ex w de Locusta 3-II-63 ] [Eclosion Le 4-III-63]	Fanafasoa, clearing, Toliara Auto. Prov., Madagascar	-21	45	GEOnet	Madagascar	Toliara				3 February 1963	Wintrebert, D.	none specified		Masner, L. (Lubomír)	2009		clearing	Locusta	http://hol.osu.edu/spmInfo.html?id=OSUC%20261301
urn:lsid:biosci.ohio-state.edu:osuc_occurrences:OSUC__261305	en	PreservedSpecimen	OSUC 261305	urn:lsid:biosci.ohio-state.edu:osuc_names:5364	Scelio zolotarevskyi	male	adult	1	MNHN	Insects	[Fanafasoa S.W. Madagascar clairière D. Wintrebert] [S 29 ex w de Locusta 3-II-63 ] [Eclosion Le 4-III-63]	Fanafasoa, clearing, Toliara Auto. Prov., Madagascar	-21	45	GEOnet	Madagascar	Toliara				3 February 1963	Wintrebert, D.	none specified		Masner, L. (Lubomír)	2009		clearing	Locusta	http://hol.osu.edu/spmInfo.html?id=OSUC%20261305
urn:lsid:biosci.ohio-state.edu:osuc_occurrences:OSUC__261309	en	PreservedSpecimen	OSUC 261309	urn:lsid:biosci.ohio-state.edu:osuc_names:5364	Scelio zolotarevskyi	female	adult	1	MNHN	Insects	[Fanafasoa S.W. Madagascar clairière D. Wintrebert] [S 29 ex w de Locusta 3-II-63 ] [Eclosion Le 4-III-63]	Fanafasoa, clearing, Toliara Auto. Prov., Madagascar	-21	45	GEOnet	Madagascar	Toliara				3 February 1963	Wintrebert, D.	none specified		Masner, L. (Lubomír)	2009		clearing	Locusta	http://hol.osu.edu/spmInfo.html?id=OSUC%20261309
urn:lsid:biosci.ohio-state.edu:osuc_occurrences:OSUC__261313	en	PreservedSpecimen	OSUC 261313	urn:lsid:biosci.ohio-state.edu:osuc_names:5364	Scelio zolotarevskyi	female	adult	1	MNHN	Insects	[Fanafasoa S.W. Madagascar clairière D. Wintrebert] [S 29 ex w de Locusta 3-II-63 ] [Eclosion Le 4-III-63]	Fanafasoa, clearing, Toliara Auto. Prov., Madagascar	-21	45	GEOnet	Madagascar	Toliara				3 February 1963	Wintrebert, D.	none specified		Masner, L. (Lubomír)	2009		clearing	Locusta	http://hol.osu.edu/spmInfo.html?id=OSUC%20261313
urn:lsid:biosci.ohio-state.edu:osuc_occurrences:OSUC__261317	en	PreservedSpecimen	OSUC 261317	urn:lsid:biosci.ohio-state.edu:osuc_names:5364	Scelio zolotarevskyi	female	adult	1	MNHN	Insects	[Fanafasoa S.W. Madagascar clairière D. Wintrebert] [S 29 ex w de Locusta 3-II-63 ] [Eclosion Le 4-III-63]	Fanafasoa, clearing, Toliara Auto. Prov., Madagascar	-21	45	GEOnet	Madagascar	Toliara				3 February 1963	Wintrebert, D.	none specified		Masner, L. (Lubomír)	2009		clearing	Locusta	http://hol.osu.edu/spmInfo.html?id=OSUC%20261317
urn:lsid:biosci.ohio-state.edu:osuc_occurrences:OSUC__261321	en	PreservedSpecimen	OSUC 261321	urn:lsid:biosci.ohio-state.edu:osuc_names:5364	Scelio zolotarevskyi	female	adult	1	MNHN	Insects	[Fanafasoa S.W. Madagascar clairière D. Wintrebert] [S 29 ex w de Locusta 3-II-63 ] [Eclosion Le 4-III-63]	Fanafasoa, clearing, Toliara Auto. Prov., Madagascar	-21	45	GEOnet	Madagascar	Toliara				3 February 1963	Wintrebert, D.	none specified		Masner, L. (Lubomír)	2009		clearing	Locusta	http://hol.osu.edu/spmInfo.html?id=OSUC%20261321
urn:lsid:biosci.ohio-state.edu:osuc_occurrences:OSUC__261325	en	PreservedSpecimen	OSUC 261325	urn:lsid:biosci.ohio-state.edu:osuc_names:5364	Scelio zolotarevskyi	male	adult	1	MNHN	Insects	[Ankiliarivo Madagascar D. Wintrebert] [S 30 ex w Locusta du 3-II-63] [Eclosion Le 5-III-63]	Ankiliarivo, Toliara Auto. Prov., Madagascar	-23.35	44.55	GEOnet	Madagascar	Toliara		Ankiliarivo		3 February 1963	Wintrebert, D.	none specified		Masner, L. (Lubomír)	2009			Locusta	http://hol.osu.edu/spmInfo.html?id=OSUC%20261325
urn:lsid:biosci.ohio-state.edu:osuc_occurrences:OSUC__261329	en	PreservedSpecimen	OSUC 261329	urn:lsid:biosci.ohio-state.edu:osuc_names:5364	Scelio zolotarevskyi	female	adult	1	MNHN	Insects	[Ankiliarivo Madagascar D. Wintrebert] [S 30 ex w Locusta du 3-II-63] [Eclosion Le 5-III-63]	Ankiliarivo, Toliara Auto. Prov., Madagascar	-23.35	44.55	GEOnet	Madagascar	Toliara		Ankiliarivo		3 February 1963	Wintrebert, D.	none specified		Masner, L. (Lubomír)	2009			Locusta	http://hol.osu.edu/spmInfo.html?id=OSUC%20261329
urn:lsid:biosci.ohio-state.edu:osuc_occurrences:OSUC__261333	en	PreservedSpecimen	OSUC 261333	urn:lsid:biosci.ohio-state.edu:osuc_names:5364	Scelio zolotarevskyi	female	adult	1	MNHN	Insects	[Amborovory Madagascar P. Dechappe] [S 16 Ex w de Nomadacris 6-XII-62] [Eclosion Le 15-XII-62]	Amborovoky, Toliara Auto. Prov., Madgascar	-21.7167	43.8	GEOnet	Madagascar	Toliara		Amborovoky	Amborovory is a misspelling of Amborovoky	6 December 1962	Dechappe, P.	none specified		Masner, L. (Lubomír)	2009			Nomadacris	http://hol.osu.edu/spmInfo.html?id=OSUC%20261333
urn:lsid:biosci.ohio-state.edu:osuc_occurrences:OSUC__261337	en	PreservedSpecimen	OSUC 261337	urn:lsid:biosci.ohio-state.edu:osuc_names:5364	Scelio zolotarevskyi	female	adult	1	MNHN	Insects	[Ankiliarivo Madagascar D. Wintrebert] [S 21 ex W de Nomadacris Le 18-I-63] [Eclosion Le 26-I-63]	Ankiliarivo, Toliara Auto. Prov., Madagascar	-23.35	44.55	GEOnet	Madagascar	Toliara		Ankiliarivo		18 January 1963	Wintrebert, D.	none specified		Masner, L. (Lubomír)	2009			Nomadacris	http://hol.osu.edu/spmInfo.html?id=OSUC%20261337
urn:lsid:biosci.ohio-state.edu:osuc_occurrences:OSUC__261382	en	PreservedSpecimen	OSUC 261382	urn:lsid:biosci.ohio-state.edu:osuc_names:244618	Scelio tritus	male	adult	1	MNHN	Insects	Heteracris zolotarevskyi; [Besely Madagascar 23.9.64 D. Wintrebert] [Ex. ooth. Heteracris S 120]	Besaly Bas (Besaly-Sud), Toliara Auto. Prov., Madagascar	-24.35	45	GEOnet	Madagascar	Toliara		Besaly Bas	Besaly Sud is an alternate name of Besaly Bas	23 September 1964	Wintrebert, D.	none specified		Yoder, M. J. (Matthew J.)	2008			Heteracris zolotarevskyi	http://hol.osu.edu/spmInfo.html?id=OSUC%20261382
urn:lsid:biosci.ohio-state.edu:osuc_occurrences:OSUC__261383	en	PreservedSpecimen	OSUC 261383	urn:lsid:biosci.ohio-state.edu:osuc_names:244618	Scelio tritus	female	adult	1	MNHN	Insects	Heteracris zolotarevskyi; [Besely Madagascar 23.9.64 D. Wintrebert] [Ex. ooth. Heteracris S 120]	Besaly Bas (Besaly-Sud), Toliara Auto. Prov., Madagascar	-24.35	45	GEOnet	Madagascar	Toliara		Besaly Bas	Besaly Sud is an alternate name of Besaly Bas	23 September 1964	Wintrebert, D.	none specified		Yoder, M. J. (Matthew J.)	2008			Heteracris zolotarevskyi	http://hol.osu.edu/spmInfo.html?id=OSUC%20261383
urn:lsid:biosci.ohio-state.edu:osuc_occurrences:OSUC__261384	en	PreservedSpecimen	OSUC 261384	urn:lsid:biosci.ohio-state.edu:osuc_names:244618	Scelio tritus	female	adult	1	MNHN	Insects	Heteracris zolotarevskyi; [Besely Madagascar 23.9.64 D. Wintrebert] [Ex. ooth. Heteracris S 120]	Besaly Bas (Besaly-Sud), Toliara Auto. Prov., Madagascar	-24.35	45	GEOnet	Madagascar	Toliara		Besaly Bas	Besaly Sud is an alternate name of Besaly Bas	23 September 1964	Wintrebert, D.	none specified		Yoder, M. J. (Matthew J.)	2008			Heteracris zolotarevskyi	http://hol.osu.edu/spmInfo.html?id=OSUC%20261384
urn:lsid:biosci.ohio-state.edu:osuc_occurrences:OSUC__261385	en	PreservedSpecimen	OSUC 261385	urn:lsid:biosci.ohio-state.edu:osuc_names:244618	Scelio tritus	female	adult	1	MNHN	Insects	Heteracris zolotarevskyi; [Besely Madagascar 23.9.64 D. Wintrebert] [Ex. ooth. Heteracris S 120]	Besaly Bas (Besaly-Sud), Toliara Auto. Prov., Madagascar	-24.35	45	GEOnet	Madagascar	Toliara		Besaly Bas	Besaly Sud is an alternate name of Besaly Bas	23 September 1964	Wintrebert, D.	none specified		Yoder, M. J. (Matthew J.)	2008			Heteracris zolotarevskyi	http://hol.osu.edu/spmInfo.html?id=OSUC%20261385
urn:lsid:biosci.ohio-state.edu:osuc_occurrences:OSUC__261386	en	PreservedSpecimen	OSUC 261386	urn:lsid:biosci.ohio-state.edu:osuc_names:244618	Scelio tritus	female	adult	1	MNHN	Insects	Heteracris zolotarevskyi; [Besely Madagascar 23.9.64 D. Wintrebert] [Ex. ooth. Heteracris S 120]	Besaly Bas (Besaly-Sud), Toliara Auto. Prov., Madagascar	-24.35	45	GEOnet	Madagascar	Toliara		Besaly Bas	Besaly Sud is an alternate name of Besaly Bas	23 September 1964	Wintrebert, D.	none specified		Yoder, M. J. (Matthew J.)	2008			Heteracris zolotarevskyi	http://hol.osu.edu/spmInfo.html?id=OSUC%20261386
urn:lsid:biosci.ohio-state.edu:osuc_occurrences:OSUC__261381	en	PreservedSpecimen	OSUC 261381	urn:lsid:biosci.ohio-state.edu:osuc_names:244618	Scelio tritus	female	adult	1	MNHN	Insects	Heteracris zolotarevskyi; [Besely Madagascar 23.9.64 D. Wintrebert] [Ex. ooth. Heteracris S 120] [Scelio remaudieri FERRIÈRE Dét. Dr MASNER]	Besaly Bas (Besaly-Sud), Toliara Auto. Prov., Madagascar	-24.35	45	GEOnet	Madagascar	Toliara		Besaly Bas	Besaly Sud is an alternate name of Besaly Bas	23 September 1964	Wintrebert, D.	none specified		Yoder, M. J. (Matthew J.)	2008			Heteracris zolotarevskyi	http://hol.osu.edu/spmInfo.html?id=OSUC%20261381
urn:lsid:biosci.ohio-state.edu:osuc_occurrences:OSUC__214112	en	PreservedSpecimen	OSUC 214112	urn:lsid:biosci.ohio-state.edu:osuc_names:5338	Scelio striatus	male	adult	1	CNCI	Insects	[KENYA: Nyanza Kusa, 10.x-6.xii.2004 0°18'12"S 34°53'21"E I.Prikryl, Malaise trap]	Kusa, 00°18'12"S 34°53'21"E, Kisumu Co., Kenya	-0.3033	34.8892	label	Kenya	Kisumu		Kusa	Kisumu split from the former Nyanza Prov.	10 October 2003 - 6 December 2003	Prikryl, I.	malaise trap		Yoder, M. J. (Matthew J.)	2009				http://hol.osu.edu/spmInfo.html?id=OSUC%20214112
urn:lsid:biosci.ohio-state.edu:osuc_occurrences:OSUC__213381	en	PreservedSpecimen	OSUC 213381	urn:lsid:biosci.ohio-state.edu:osuc_names:5338	Scelio striatus	male	adult	1	SANC	Insects	[SOUTH AFRICA ECape Beacon Bay NE East London 32.59S 27.56E 12.xi.1998 J Pietersen] [colected by sweeping]	Beacon Bay, 32°59'S 27°56'E, NE of East London, Eastern Cape Prov., South Africa	-32.9833	27.9333	label	South Africa	Eastern Cape		Beacon Bay		12 November 1998	Pietersen, J.	sweeping		Yoder, M. J. (Matthew J.)	2009				http://hol.osu.edu/spmInfo.html?id=OSUC%20213381
urn:lsid:biosci.ohio-state.edu:osuc_occurrences:OSUC__212967	en	PreservedSpecimen	OSUC 212967	urn:lsid:biosci.ohio-state.edu:osuc_names:5338	Scelio striatus	male	adult	1	CNCI	Insects	[TANZANIA: Dares Salaam Univ. of Dares Salaam X-XI.84 J.Middleton]	University of Dar es Salaam, Dar es Salaam Reg., Tanzania	-6.8	39.2833	GEOnet	Tanzania	Dar es Salaam		Dar es Salaam		Oct-1984 - Nov-1984	Middleton, J.	none specified		Yoder, M. J. (Matthew J.)	2009				http://hol.osu.edu/spmInfo.html?id=OSUC%20212967
urn:lsid:biosci.ohio-state.edu:osuc_occurrences:OSUC__254667	en	PreservedSpecimen	OSUC 254667	urn:lsid:biosci.ohio-state.edu:osuc_names:5338	Scelio striatus	male	adult	1	CNCI	Insects	[YEMEN: Lahj 7.ix.2001 MT Van Harten coll., 6038]	Lahij (Lahj), #6038, Yemen	13.0567	44.8819	GEOnet	Yemen			Lahij	Lahj is a variant name of Lahij	7 September 2001	van Harten	malaise trap		Yoder, M. J. (Matthew J.)	2009				http://hol.osu.edu/spmInfo.html?id=OSUC%20254667
urn:lsid:biosci.ohio-state.edu:osuc_occurrences:OSUC__250943	en	PreservedSpecimen	OSUC 250943	urn:lsid:biosci.ohio-state.edu:osuc_names:5338	Scelio striatus	male	adult	1	CNCI	Insects	[YEMEN: 12km NW of Manakhah, 6990m 5.v-17.vi.2002, MT A.van Harten coll.]	12km NW Manakhah, #6990, San'a' Gov., Yemen	15.14	43.65	Google Earth	Yemen	San'a'			6990 is not the elevation but a field number; derived from GEOnet	5 May 2002 - 17 June 2002	van Harten, A. (Anthony)	malaise trap		Yoder, M. J. (Matthew J.)	2009				http://hol.osu.edu/spmInfo.html?id=OSUC%20250943
urn:lsid:biosci.ohio-state.edu:osuc_occurrences:OSUC__250879	en	PreservedSpecimen	OSUC 250879	urn:lsid:biosci.ohio-state.edu:osuc_names:5338	Scelio striatus	male	adult	1	CNCI	Insects	[YEMEN: Lahj 7.ix.2001 MT Van Harten 6038]	Lahij (Lahj), #6038, Yemen	13.0567	44.8819	GEOnet	Yemen			Lahij	Lahj is a variant name of Lahij	7 September 2001	van Harten	malaise trap		Yoder, M. J. (Matthew J.)	2009				http://hol.osu.edu/spmInfo.html?id=OSUC%20250879
urn:lsid:biosci.ohio-state.edu:osuc_occurrences:OSUC__251054	en	PreservedSpecimen	OSUC 251054	urn:lsid:biosci.ohio-state.edu:osuc_names:5338	Scelio striatus	male	adult	1	CNCI	Insects	[YEMEN: 12km NW Manakhah, MT 3.vii-21.viii.2001, van Harten, 5981]	12km NW Manakhah, #5981, San'a' Gov., Yemen	15.14	43.65	Google Earth	Yemen	San'a'			derived from GEOnet	3 July 2001 - 21 August 2001	van Harten	malaise trap		Yoder, M. J. (Matthew J.)	2009				http://hol.osu.edu/spmInfo.html?id=OSUC%20251054
urn:lsid:biosci.ohio-state.edu:osuc_occurrences:OSUC__251039	en	PreservedSpecimen	OSUC 251039	urn:lsid:biosci.ohio-state.edu:osuc_names:5338	Scelio striatus	male	adult	1	CNCI	Insects	[YEMEN: 12km NW Manakhah, MT 3.vii-21.viii.2001, van Harten, 5981]	12km NW Manakhah, #5981, San'a' Gov., Yemen	15.14	43.65	Google Earth	Yemen	San'a'			derived from GEOnet	3 July 2001 - 21 August 2001	van Harten	malaise trap		Yoder, M. J. (Matthew J.)	2009				http://hol.osu.edu/spmInfo.html?id=OSUC%20251039
urn:lsid:biosci.ohio-state.edu:osuc_occurrences:OSUC__251033	en	PreservedSpecimen	OSUC 251033	urn:lsid:biosci.ohio-state.edu:osuc_names:5338	Scelio striatus	male	adult	1	CNCI	Insects	[YEMEN: 12km NW Manakhah, MT 3.vii-21.viii.2001, van Harten, 5981]	12km NW Manakhah, #5981, San'a' Gov., Yemen	15.14	43.65	Google Earth	Yemen	San'a'			derived from GEOnet	3 July 2001 - 21 August 2001	van Harten	malaise trap		Yoder, M. J. (Matthew J.)	2009				http://hol.osu.edu/spmInfo.html?id=OSUC%20251033
urn:lsid:biosci.ohio-state.edu:osuc_occurrences:OSUC__251056	en	PreservedSpecimen	OSUC 251056	urn:lsid:biosci.ohio-state.edu:osuc_names:5338	Scelio striatus	male	adult	1	OSUC	Insects	[YEMEN: 12km NW Manakhah, MT 3.vii-21.viii.2001, van Harten, 5981]	12km NW Manakhah, #5981, San'a' Gov., Yemen	15.14	43.65	Google Earth	Yemen	San'a'			derived from GEOnet	3 July 2001 - 21 August 2001	van Harten	malaise trap		Yoder, M. J. (Matthew J.)	2009				http://hol.osu.edu/spmInfo.html?id=OSUC%20251056
urn:lsid:biosci.ohio-state.edu:osuc_occurrences:OSUC__251052	en	PreservedSpecimen	OSUC 251052	urn:lsid:biosci.ohio-state.edu:osuc_names:5338	Scelio striatus	male	adult	1	CNCI	Insects	[YEMEN: 12km NW Manakhah, MT 3.vii-21.viii.2001, van Harten, 5981]	12km NW Manakhah, #5981, San'a' Gov., Yemen	15.14	43.65	Google Earth	Yemen	San'a'			derived from GEOnet	3 July 2001 - 21 August 2001	van Harten	malaise trap		Yoder, M. J. (Matthew J.)	2009				http://hol.osu.edu/spmInfo.html?id=OSUC%20251052
urn:lsid:biosci.ohio-state.edu:osuc_occurrences:OSUC__261206	en	PreservedSpecimen	OSUC 261206	urn:lsid:biosci.ohio-state.edu:osuc_names:5364	Scelio zolotarevskyi	undetermined	adult	1	MNHN	Insects	ds oeufs Locusta MANDRONARIVO Sept. 1962 D. WINTREBERT; [S9]	Mandronarivo, Toliara Auto. Prov., Madagascar	-21.1167	45.6333	GEOnet	Madagascar	Toliara		Mandronarivo		Sep-1962	Wintrebert, D.	none specified		Masner, L. (Lubomír)	2009			Locusta	http://hol.osu.edu/spmInfo.html?id=OSUC%20261206
urn:lsid:biosci.ohio-state.edu:osuc_occurrences:OSUC__261207	en	PreservedSpecimen	OSUC 261207	urn:lsid:biosci.ohio-state.edu:osuc_names:5364	Scelio zolotarevskyi	male	adult	1	MNHN	Insects	[S11] [de oeufs Locusta ANTAVY 11.IX.1962 D. WINTREBERT]	Antavy, Fianarantsoa Auto. Prov., Madagascar	-20.7	46.3	GEOnet	Madagascar	Fianarantsoa		Antavy		11 September 1962	Wintrebert, D.	none specified		Masner, L. (Lubomír)	2009			Locusta	http://hol.osu.edu/spmInfo.html?id=OSUC%20261207
urn:lsid:biosci.ohio-state.edu:osuc_occurrences:OSUC__261214	en	PreservedSpecimen	OSUC 261214	urn:lsid:biosci.ohio-state.edu:osuc_names:5364	Scelio zolotarevskyi	female	adult	1	MNHN	Insects	ds oeufs Locusta AMBOROMPOTSY VII. 1962 SCELIO rec.; [S8]	Amborompotsy, Fianarantsoa Auto. Prov., Madagascar	-20.6	46.25	GEOnet	Madagascar	Fianarantsoa		Amborompotsy		Jul-1962		none specified		Masner, L. (Lubomír)	2009			Locusta	http://hol.osu.edu/spmInfo.html?id=OSUC%20261214
urn:lsid:biosci.ohio-state.edu:osuc_occurrences:OSUC__261219	en	PreservedSpecimen	OSUC 261219	urn:lsid:biosci.ohio-state.edu:osuc_names:5364	Scelio zolotarevskyi	female	adult	1	MNHN	Insects	s/ oeufs d'Eyprepocnemis smaragdipes, éclos le 4.ix.1962, ANKIHARIVO, 31.VIII.1962, D.WINTREBERT; [S15]	Ankiharivo, Madagascar	-20.6667	45.8667	Google Earth	Madagascar					31 August 1962	Wintrebert, D.	none specified		Masner, L. (Lubomír)	2009			Eyprepocnemis smaragdipes	http://hol.osu.edu/spmInfo.html?id=OSUC%20261219
urn:lsid:biosci.ohio-state.edu:osuc_occurrences:OSUC__261226	en	PreservedSpecimen	OSUC 261226	urn:lsid:biosci.ohio-state.edu:osuc_names:5364	Scelio zolotarevskyi	female	adult	1	MNHN	Insects	[Ankiliarivo Madagascar D. Wintrebert] [S 17 ex w de Nomadacris du 10-XII-62 ] [eclosion Le 2-I-63] [S 17] [Scelio zolotarevskyi Ferr. Det. Masner]	Ankiliarivo, Toliara Auto. Prov., Madagascar	-23.35	44.55	GEOnet	Madagascar	Toliara		Ankiliarivo		10 December 1962	Wintrebert, D.	none specified		Masner, L. (Lubomír)	2009			Nomadacris	http://hol.osu.edu/spmInfo.html?id=OSUC%20261226
urn:lsid:biosci.ohio-state.edu:osuc_occurrences:OSUC__261230	en	PreservedSpecimen	OSUC 261230	urn:lsid:biosci.ohio-state.edu:osuc_names:5364	Scelio zolotarevskyi	female	adult	1	MNHN	Insects	[Ankiliarivo Madagascar D. Wintrebert] [S 17 ex w de Nomadacris du 10-XII-1962 ] [eclosion Le 2-I-63]	Ankiliarivo, Toliara Auto. Prov., Madagascar	-23.35	44.55	GEOnet	Madagascar	Toliara		Ankiliarivo		10 December 1962	Wintrebert, D.	none specified		Masner, L. (Lubomír)	2009			Nomadacris	http://hol.osu.edu/spmInfo.html?id=OSUC%20261230
urn:lsid:biosci.ohio-state.edu:osuc_occurrences:OSUC__261234	en	PreservedSpecimen	OSUC 261234	urn:lsid:biosci.ohio-state.edu:osuc_names:5364	Scelio zolotarevskyi	female	adult	1	MNHN	Insects	[Ankiliarivo Madagascar D. Wintrebert] [S 17 ex w de Nomadacris du 10-XII-62 ] [eclosion Le 2-I-63]	Ankiliarivo, Toliara Auto. Prov., Madagascar	-23.35	44.55	GEOnet	Madagascar	Toliara		Ankiliarivo		10 December 1962	Wintrebert, D.	none specified		Masner, L. (Lubomír)	2009			Nomadacris	http://hol.osu.edu/spmInfo.html?id=OSUC%20261234
urn:lsid:biosci.ohio-state.edu:osuc_occurrences:OSUC__261242	en	PreservedSpecimen	OSUC 261242	urn:lsid:biosci.ohio-state.edu:osuc_names:5364	Scelio zolotarevskyi	male	adult	1	MNHN	Insects	[Ankiliarivo Madagascar D. Wintrebert] [S 18 ex. w Nomadacris 18-XII-62] [Eclosion Le 2-I-63]	Ankiliarivo, Toliara Auto. Prov., Madagascar	-23.35	44.55	GEOnet	Madagascar	Toliara		Ankiliarivo		18 December 1962	Wintrebert, D.	none specified		Masner, L. (Lubomír)	2009			Nomadacris	http://hol.osu.edu/spmInfo.html?id=OSUC%20261242
urn:lsid:biosci.ohio-state.edu:osuc_occurrences:OSUC__261246	en	PreservedSpecimen	OSUC 261246	urn:lsid:biosci.ohio-state.edu:osuc_names:5364	Scelio zolotarevskyi	female	adult	1	MNHN	Insects	[Ankiliarivo Madagascar D. Wintrebert] [S 18 ex. w Nomadacris 18-XII-62] [Eclosion Le 2-I-63]	Ankiliarivo, Toliara Auto. Prov., Madagascar	-23.35	44.55	GEOnet	Madagascar	Toliara		Ankiliarivo		18 December 1962	Wintrebert, D.	none specified		Masner, L. (Lubomír)	2009			Nomadacris	http://hol.osu.edu/spmInfo.html?id=OSUC%20261246
urn:lsid:biosci.ohio-state.edu:osuc_occurrences:OSUC__261250	en	PreservedSpecimen	OSUC 261250	urn:lsid:biosci.ohio-state.edu:osuc_names:5364	Scelio zolotarevskyi	female	adult	1	MNHN	Insects	[Ankiliarivo Madagascar D. Wintrebert] [S 18 ex. w Nomadacris 18-XII-62] [Eclosion Le 2-I-63]	Ankiliarivo, Toliara Auto. Prov., Madagascar	-23.35	44.55	GEOnet	Madagascar	Toliara		Ankiliarivo		18 December 1962	Wintrebert, D.	none specified		Masner, L. (Lubomír)	2009			Nomadacris	http://hol.osu.edu/spmInfo.html?id=OSUC%20261250
urn:lsid:biosci.ohio-state.edu:osuc_occurrences:OSUC__261254	en	PreservedSpecimen	OSUC 261254	urn:lsid:biosci.ohio-state.edu:osuc_names:5364	Scelio zolotarevskyi	female	adult	1	MNHN	Insects	[Ankiliarivo Madagascar D. Wintrebert] [S 19 ex w de Nomadacris ] [Eclosion Le 13-I-63]	Ankiliarivo, Toliara Auto. Prov., Madagascar	-23.35	44.55	GEOnet	Madagascar	Toliara		Ankiliarivo		13 January 1963	Wintrebert, D.	none specified		Masner, L. (Lubomír)	2009			Nomadacris	http://hol.osu.edu/spmInfo.html?id=OSUC%20261254
urn:lsid:biosci.ohio-state.edu:osuc_occurrences:OSUC__261258	en	PreservedSpecimen	OSUC 261258	urn:lsid:biosci.ohio-state.edu:osuc_names:5364	Scelio zolotarevskyi	female	adult	1	MNHN	Insects	[Ankiliarivo Madagascar D. Wintrebert] [S 21 ex W de Nomadacris Le 18-I-63] [Eclosion Le 26-I-63]	Ankiliarivo, Toliara Auto. Prov., Madagascar	-23.35	44.55	GEOnet	Madagascar	Toliara		Ankiliarivo		18 January 1963	Wintrebert, D.	none specified		Masner, L. (Lubomír)	2009			Nomadacris	http://hol.osu.edu/spmInfo.html?id=OSUC%20261258
urn:lsid:biosci.ohio-state.edu:osuc_occurrences:OSUC__261262	en	PreservedSpecimen	OSUC 261262	urn:lsid:biosci.ohio-state.edu:osuc_names:5364	Scelio zolotarevskyi	male	adult	1	MNHN	Insects	[Ankiliarivo S.W. Madagascar D. Wintrebert] [S 26 ex W de Nomadacris 18-II-63] [Eclosion Le 26-II-63] [S 26]	Ankiliarivo, Toliara Auto. Prov., Madagascar	-23.35	44.55	GEOnet	Madagascar	Toliara		Ankiliarivo		18 February 1963	Wintrebert, D.	none specified		Masner, L. (Lubomír)	2009			Nomadacris	http://hol.osu.edu/spmInfo.html?id=OSUC%20261262
urn:lsid:biosci.ohio-state.edu:osuc_occurrences:OSUC__261266	en	PreservedSpecimen	OSUC 261266	urn:lsid:biosci.ohio-state.edu:osuc_names:5364	Scelio zolotarevskyi	female	adult	1	MNHN	Insects	[Ankiliarivo Madagascar D. Wintrebert] [S 25 ex W Acrotylus sp. 16-II-63] [Eclosion Le 22-II-63]	Ankiliarivo, Toliara Auto. Prov., Madagascar	-23.35	44.55	GEOnet	Madagascar	Toliara		Ankiliarivo		16 February 1963	Wintrebert, D.	none specified		Masner, L. (Lubomír)	2009			Acrotylus	http://hol.osu.edu/spmInfo.html?id=OSUC%20261266
urn:lsid:biosci.ohio-state.edu:osuc_occurrences:OSUC__261270	en	PreservedSpecimen	OSUC 261270	urn:lsid:biosci.ohio-state.edu:osuc_names:5364	Scelio zolotarevskyi	female	adult	1	MNHN	Insects	[Ankiliarivo Madagascar D. Wintrebert] [S 25 ex W Acrotylus sp. 16-II-63] [Eclosion Le 22-II-63]	Ankiliarivo, Toliara Auto. Prov., Madagascar	-23.35	44.55	GEOnet	Madagascar	Toliara		Ankiliarivo		16 February 1963	Wintrebert, D.	none specified		Masner, L. (Lubomír)	2009			Acrotylus	http://hol.osu.edu/spmInfo.html?id=OSUC%20261270
urn:lsid:biosci.ohio-state.edu:osuc_occurrences:OSUC__261274	en	PreservedSpecimen	OSUC 261274	urn:lsid:biosci.ohio-state.edu:osuc_names:5364	Scelio zolotarevskyi	female	adult	1	MNHN	Insects	[Ankiliarivo Madagascar D. Wintrebert] [S 25 ex W Acrotylus sp. 16-II-63] [Eclosion Le 22-II-63]	Ankiliarivo, Toliara Auto. Prov., Madagascar	-23.35	44.55	GEOnet	Madagascar	Toliara		Ankiliarivo		16 February 1963	Wintrebert, D.	none specified		Masner, L. (Lubomír)	2009			Acrotylus	http://hol.osu.edu/spmInfo.html?id=OSUC%20261274
urn:lsid:biosci.ohio-state.edu:osuc_occurrences:OSUC__261278	en	PreservedSpecimen	OSUC 261278	urn:lsid:biosci.ohio-state.edu:osuc_names:5364	Scelio zolotarevskyi	female	adult	1	MNHN	Insects	[Mahafaly Madagascar D. Wintrebert] [Plateau calcaire (clairières)] [S 22ex W Locusta migratoria capito ] [Eclosion Le 30-I-63]	Mahafaly, limestone plateau / clearings, Toliara Auto. Prov., Madagascar	-24.5	44.5	GEOnet	Madagascar	Toliara				30 January 1963	Wintrebert, D.	none specified		Masner, L. (Lubomír)	2009		limestone plateau; clearings	Locusta migratoria capito	http://hol.osu.edu/spmInfo.html?id=OSUC%20261278
urn:lsid:biosci.ohio-state.edu:osuc_occurrences:OSUC__261282	en	PreservedSpecimen	OSUC 261282	urn:lsid:biosci.ohio-state.edu:osuc_names:5364	Scelio zolotarevskyi	female	adult	1	MNHN	Insects	[Mahafaly Madagascar D. Wintrebert] [Plateau calcaire (clairières)] [S 22ex W Locusta migratoria capito ] [Eclosion Le 30-I-63]	Mahafaly, limestone plateau / clearings, Toliara Auto. Prov., Madagascar	-24.5	44.5	GEOnet	Madagascar	Toliara				30 January 1963	Wintrebert, D.	none specified		Masner, L. (Lubomír)	2009		limestone plateau; clearings	Locusta migratoria capito	http://hol.osu.edu/spmInfo.html?id=OSUC%20261282
urn:lsid:biosci.ohio-state.edu:osuc_occurrences:OSUC__261286	en	PreservedSpecimen	OSUC 261286	urn:lsid:biosci.ohio-state.edu:osuc_names:5364	Scelio zolotarevskyi	female	adult	1	MNHN	Insects	[Mahafaly Madagascar D. Wintrebert] [Plateau calcaire (clairières)] [S 22ex W Locusta migratoria capito ] [Eclosion Le 30-I-63]	Mahafaly, limestone plateau / clearings, Toliara Auto. Prov., Madagascar	-24.5	44.5	GEOnet	Madagascar	Toliara				30 January 1963	Wintrebert, D.	none specified		Masner, L. (Lubomír)	2009		limestone plateau; clearings	Locusta migratoria capito	http://hol.osu.edu/spmInfo.html?id=OSUC%20261286
urn:lsid:biosci.ohio-state.edu:osuc_occurrences:OSUC__261290	en	PreservedSpecimen	OSUC 261290	urn:lsid:biosci.ohio-state.edu:osuc_names:5364	Scelio zolotarevskyi	female	adult	1	MNHN	Insects	[Ankiliarivo S.W. Madagascar D. Wintrebert] [S 23 ex w Locusta migratoria capito ] [Eclosion Le 7-II-63] [S 23]	Ankiliarivo, Toliara Auto. Prov., Madagascar	-23.35	44.55	GEOnet	Madagascar	Toliara		Ankiliarivo		7 February 1963	Wintrebert, D.	none specified		Masner, L. (Lubomír)	2009			Locusta migratoria capito	http://hol.osu.edu/spmInfo.html?id=OSUC%20261290
urn:lsid:biosci.ohio-state.edu:osuc_occurrences:OSUC__261294	en	PreservedSpecimen	OSUC 261294	urn:lsid:biosci.ohio-state.edu:osuc_names:5364	Scelio zolotarevskyi	male	adult	1	MNHN	Insects	[Ankiliarivo S.W. Madagascar D. Wintrebert] [S 28 ex w Locusta 18-I-63]	Ankiliarivo, Toliara Auto. Prov., Madagascar	-23.35	44.55	GEOnet	Madagascar	Toliara		Ankiliarivo		18 January 1963	Wintrebert, D.	none specified		Masner, L. (Lubomír)	2009			Locusta	http://hol.osu.edu/spmInfo.html?id=OSUC%20261294
urn:lsid:biosci.ohio-state.edu:osuc_occurrences:OSUC__261298	en	PreservedSpecimen	OSUC 261298	urn:lsid:biosci.ohio-state.edu:osuc_names:5364	Scelio zolotarevskyi	female	adult	1	MNHN	Insects	[Fanafasoa S.W. Madagascar clairière D. Wintrebert] [S 29 ex w de Locusta 3-II-63 ] [Eclosion Le 4-III-63]	Fanafasoa, clearing, Toliara Auto. Prov., Madagascar	-21	45	GEOnet	Madagascar	Toliara				3 February 1963	Wintrebert, D.	none specified		Masner, L. (Lubomír)	2009		clearing	Locusta	http://hol.osu.edu/spmInfo.html?id=OSUC%20261298
urn:lsid:biosci.ohio-state.edu:osuc_occurrences:OSUC__261302	en	PreservedSpecimen	OSUC 261302	urn:lsid:biosci.ohio-state.edu:osuc_names:5364	Scelio zolotarevskyi	female	adult	1	MNHN	Insects	[Fanafasoa S.W. Madagascar clairière D. Wintrebert] [S 29 ex w de Locusta 3-II-63 ] [Eclosion Le 4-III-63]	Fanafasoa, clearing, Toliara Auto. Prov., Madagascar	-21	45	GEOnet	Madagascar	Toliara				3 February 1963	Wintrebert, D.	none specified		Masner, L. (Lubomír)	2009		clearing	Locusta	http://hol.osu.edu/spmInfo.html?id=OSUC%20261302
urn:lsid:biosci.ohio-state.edu:osuc_occurrences:OSUC__261306	en	PreservedSpecimen	OSUC 261306	urn:lsid:biosci.ohio-state.edu:osuc_names:5364	Scelio zolotarevskyi	female	adult	1	MNHN	Insects	[Fanafasoa S.W. Madagascar clairière D. Wintrebert] [S 29 ex w de Locusta 3-II-63 ] [Eclosion Le 4-III-63]	Fanafasoa, clearing, Toliara Auto. Prov., Madagascar	-21	45	GEOnet	Madagascar	Toliara				3 February 1963	Wintrebert, D.	none specified		Masner, L. (Lubomír)	2009		clearing	Locusta	http://hol.osu.edu/spmInfo.html?id=OSUC%20261306
urn:lsid:biosci.ohio-state.edu:osuc_occurrences:OSUC__261310	en	PreservedSpecimen	OSUC 261310	urn:lsid:biosci.ohio-state.edu:osuc_names:5364	Scelio zolotarevskyi	female	adult	1	MNHN	Insects	[Fanafasoa S.W. Madagascar clairière D. Wintrebert] [S 29 ex w de Locusta 3-II-1963 ] [Eclosion Le 4-III-63]	Fanafasoa, clearing, Toliara Auto. Prov., Madagascar	-21	45	GEOnet	Madagascar	Toliara				3 February 1963	Wintrebert, D.	none specified		Masner, L. (Lubomír)	2009		clearing	Locusta	http://hol.osu.edu/spmInfo.html?id=OSUC%20261310
urn:lsid:biosci.ohio-state.edu:osuc_occurrences:OSUC__261314	en	PreservedSpecimen	OSUC 261314	urn:lsid:biosci.ohio-state.edu:osuc_names:5364	Scelio zolotarevskyi	female	adult	1	MNHN	Insects	[Fanafasoa S.W. Madagascar clairière D. Wintrebert] [S 29 ex w de Locusta 3-II-63 ] [Eclosion Le 4-III-63]	Fanafasoa, clearing, Toliara Auto. Prov., Madagascar	-21	45	GEOnet	Madagascar	Toliara				3 February 1963	Wintrebert, D.	none specified		Masner, L. (Lubomír)	2009		clearing	Locusta	http://hol.osu.edu/spmInfo.html?id=OSUC%20261314
urn:lsid:biosci.ohio-state.edu:osuc_occurrences:OSUC__261318	en	PreservedSpecimen	OSUC 261318	urn:lsid:biosci.ohio-state.edu:osuc_names:5364	Scelio zolotarevskyi	female	adult	1	MNHN	Insects	[Fanafasoa S.W. Madagascar clairière D. Wintrebert] [S 29 ex w de Locusta 3-II-63 ] [Eclosion Le 4-III-63]	Fanafasoa, clearing, Toliara Auto. Prov., Madagascar	-21	45	GEOnet	Madagascar	Toliara				3 February 1963	Wintrebert, D.	none specified		Masner, L. (Lubomír)	2009		clearing	Locusta	http://hol.osu.edu/spmInfo.html?id=OSUC%20261318
urn:lsid:biosci.ohio-state.edu:osuc_occurrences:OSUC__261322	en	PreservedSpecimen	OSUC 261322	urn:lsid:biosci.ohio-state.edu:osuc_names:5364	Scelio zolotarevskyi	female	adult	1	MNHN	Insects	[Fanafasoa S.W. Madagascar clairière D. Wintrebert] [S 29 ex w de Locusta 3-II-63 ] [Eclosion Le 4-III-63]	Fanafasoa, clearing, Toliara Auto. Prov., Madagascar	-21	45	GEOnet	Madagascar	Toliara				3 February 1963	Wintrebert, D.	none specified		Masner, L. (Lubomír)	2009		clearing	Locusta	http://hol.osu.edu/spmInfo.html?id=OSUC%20261322
urn:lsid:biosci.ohio-state.edu:osuc_occurrences:OSUC__261326	en	PreservedSpecimen	OSUC 261326	urn:lsid:biosci.ohio-state.edu:osuc_names:5364	Scelio zolotarevskyi	female	adult	1	MNHN	Insects	[Ankiliarivo Madagascar D. Wintrebert] [S 30 ex w Locusta du 3-II-63] [Eclosion Le 5-III-63]	Ankiliarivo, Toliara Auto. Prov., Madagascar	-23.35	44.55	GEOnet	Madagascar	Toliara		Ankiliarivo		3 February 1963	Wintrebert, D.	none specified		Masner, L. (Lubomír)	2009			Locusta	http://hol.osu.edu/spmInfo.html?id=OSUC%20261326
urn:lsid:biosci.ohio-state.edu:osuc_occurrences:OSUC__261330	en	PreservedSpecimen	OSUC 261330	urn:lsid:biosci.ohio-state.edu:osuc_names:5364	Scelio zolotarevskyi	female	adult	1	MNHN	Insects	[Amborovory Madagascar P. Dechappe] [S 16 Ex w de Nomadacris 6-XII-62] [Eclosion Le 15-XII-62] [S 16]	Amborovoky, Toliara Auto. Prov., Madgascar	-21.7167	43.8	GEOnet	Madagascar	Toliara		Amborovoky	Amborovory is a misspelling of Amborovoky	6 December 1962	Dechappe, P.	none specified		Masner, L. (Lubomír)	2009			Nomadacris	http://hol.osu.edu/spmInfo.html?id=OSUC%20261330
urn:lsid:biosci.ohio-state.edu:osuc_occurrences:OSUC__261334	en	PreservedSpecimen	OSUC 261334	urn:lsid:biosci.ohio-state.edu:osuc_names:5364	Scelio zolotarevskyi	female	adult	1	MNHN	Insects	[Amborovory Madagascar P. Dechappe] [S 16 Ex w de Nomadacris 6-XII-62] [Eclosion Le 15-XII-62]	Amborovoky, Toliara Auto. Prov., Madgascar	-21.7167	43.8	GEOnet	Madagascar	Toliara		Amborovoky	Amborovory is a misspelling of Amborovoky	6 December 1962	Dechappe, P.	none specified		Masner, L. (Lubomír)	2009			Nomadacris	http://hol.osu.edu/spmInfo.html?id=OSUC%20261334
urn:lsid:biosci.ohio-state.edu:osuc_occurrences:OSUC__261338	en	PreservedSpecimen	OSUC 261338	urn:lsid:biosci.ohio-state.edu:osuc_names:5364	Scelio zolotarevskyi	female	adult	1	MNHN	Insects	[Ankiliarivo Madagascar D. Wintrebert] [S 21 ex W de Nomadacris Le 18-I-63] [Eclosion Le 26-I-63]	Ankiliarivo, Toliara Auto. Prov., Madagascar	-23.35	44.55	GEOnet	Madagascar	Toliara		Ankiliarivo		18 January 1963	Wintrebert, D.	none specified		Masner, L. (Lubomír)	2009			Nomadacris	http://hol.osu.edu/spmInfo.html?id=OSUC%20261338
urn:lsid:biosci.ohio-state.edu:osuc_occurrences:OSUC__260263	en	PreservedSpecimen	OSUC 260263	urn:lsid:biosci.ohio-state.edu:osuc_names:5364	Scelio zolotarevskyi	female	adult	1	MNHN	Insects	[Madagascar Ankiliarivo D. Wintrebert] [S 35 sur w Gastrimargus africanus le 1-VI-1963] [Sortie des Parasites le 20-VI-1963]	Ankiliarivo, Toliara Auto. Prov., Madagascar	-23.35	44.55	GEOnet	Madagascar	Toliara		Ankiliarivo		1 June 1963	Wintrebert, D.	none specified		Masner, L. (Lubomír)	2009			Gastrimargus africanus	http://hol.osu.edu/spmInfo.html?id=OSUC%20260263
urn:lsid:biosci.ohio-state.edu:osuc_occurrences:OSUC__260264	en	PreservedSpecimen	OSUC 260264	urn:lsid:biosci.ohio-state.edu:osuc_names:5364	Scelio zolotarevskyi	female	adult	1	MNHN	Insects	[Madagascar Ankiliarivo D. Wintrebert] [S 35 sur w Gastrimargus africanus le 1-VI-1963] [Sortie des Parasites le 20-VI-1963]	Ankiliarivo, Toliara Auto. Prov., Madagascar	-23.35	44.55	GEOnet	Madagascar	Toliara		Ankiliarivo		1 June 1963	Wintrebert, D.	none specified		Masner, L. (Lubomír)	2009			Gastrimargus africanus	http://hol.osu.edu/spmInfo.html?id=OSUC%20260264
urn:lsid:biosci.ohio-state.edu:osuc_occurrences:OSUC__260265	en	PreservedSpecimen	OSUC 260265	urn:lsid:biosci.ohio-state.edu:osuc_names:5364	Scelio zolotarevskyi	female	adult	1	MNHN	Insects	[Madagascar Ankiliarivo D. Wintrebert] [S 35 sur w Gastrimargus africanus le 1-VI-1963] [Sortie des Parasites le 20-VI-1963]	Ankiliarivo, Toliara Auto. Prov., Madagascar	-23.35	44.55	GEOnet	Madagascar	Toliara		Ankiliarivo		1 June 1963	Wintrebert, D.	none specified		Masner, L. (Lubomír)	2009			Gastrimargus africanus	http://hol.osu.edu/spmInfo.html?id=OSUC%20260265
urn:lsid:biosci.ohio-state.edu:osuc_occurrences:OSUC__260266	en	PreservedSpecimen	OSUC 260266	urn:lsid:biosci.ohio-state.edu:osuc_names:5364	Scelio zolotarevskyi	female	adult	1	MNHN	Insects	[Madagascar Ankiliarivo D. Wintrebert] [S 35 sur w Gastrimargus africanus le 1-VI-1963] [Sortie des Parasites le 20-VI-1963]	Ankiliarivo, Toliara Auto. Prov., Madagascar	-23.35	44.55	GEOnet	Madagascar	Toliara		Ankiliarivo		1 June 1963	Wintrebert, D.	none specified		Masner, L. (Lubomír)	2009			Gastrimargus africanus	http://hol.osu.edu/spmInfo.html?id=OSUC%20260266
urn:lsid:biosci.ohio-state.edu:osuc_occurrences:OSUC__260267	en	PreservedSpecimen	OSUC 260267	urn:lsid:biosci.ohio-state.edu:osuc_names:5364	Scelio zolotarevskyi	female	adult	1	MNHN	Insects	[Madagascar Ankiliarivo D. Wintrebert] [S 35 sur w Gastrimargus africanus le 1-VI-1963] [Sortie des Parasites le 20-VI-1963]	Ankiliarivo, Toliara Auto. Prov., Madagascar	-23.35	44.55	GEOnet	Madagascar	Toliara		Ankiliarivo		1 June 1963	Wintrebert, D.	none specified		Masner, L. (Lubomír)	2009			Gastrimargus africanus	http://hol.osu.edu/spmInfo.html?id=OSUC%20260267
urn:lsid:biosci.ohio-state.edu:osuc_occurrences:OSUC__260268	en	PreservedSpecimen	OSUC 260268	urn:lsid:biosci.ohio-state.edu:osuc_names:5364	Scelio zolotarevskyi	female	adult	1	MNHN	Insects	Gastrimargus africanus; [Ambatry Madagascar 21.4.64 D. Wintrebert] [EX OOTH. GASTRIMARGUS S 80]	Ambatry, Toliara Auto. Prov., Madagascar	-23.8333	44.4167	GEOnet	Madagascar	Toliara		Ambatry		21 April 1964	Wintrebert, D.	none specified		Masner, L. (Lubomír)	2009			Gastrimargus africanus	http://hol.osu.edu/spmInfo.html?id=OSUC%20260268
urn:lsid:biosci.ohio-state.edu:osuc_occurrences:OSUC__261341	en	PreservedSpecimen	OSUC 261341	urn:lsid:biosci.ohio-state.edu:osuc_names:5165	Scelio afer	female	adult	1	MNHN	Insects	[ANKILIARIVO MADAGASCAR 23.7.63 D. WINTREBERT] [EX OOTH. ACRIDA madecassa S 42]	Ankiliarivo, Toliara Auto. Prov., Madagascar	-23.35	44.55	GEOnet	Madagascar	Toliara		Ankiliarivo		23 July 1963	Wintrebert, D.	none specified		Yoder, M. J. (Matthew J.)	2008			Acrida madecassa	http://hol.osu.edu/spmInfo.html?id=OSUC%20261341
urn:lsid:biosci.ohio-state.edu:osuc_occurrences:OSUC__261342	en	PreservedSpecimen	OSUC 261342	urn:lsid:biosci.ohio-state.edu:osuc_names:5165	Scelio afer	female	adult	1	MNHN	Insects	[ANKILIARIVO MADAGASCAR 23.7.63 D. WINTREBERT] [EX OOTH. ACRIDA madecassa S 42]	Ankiliarivo, Toliara Auto. Prov., Madagascar	-23.35	44.55	GEOnet	Madagascar	Toliara		Ankiliarivo		23 July 1963	Wintrebert, D.	none specified		Yoder, M. J. (Matthew J.)	2008			Acrida madecassa	http://hol.osu.edu/spmInfo.html?id=OSUC%20261342
urn:lsid:biosci.ohio-state.edu:osuc_occurrences:OSUC__261343	en	PreservedSpecimen	OSUC 261343	urn:lsid:biosci.ohio-state.edu:osuc_names:5165	Scelio afer	female	adult	1	MNHN	Insects	[ANKILIARIVO MADAGASCAR 23.7.63 D. WINTREBERT] [EX OOTH. ACRIDA madecassa S 42]	Ankiliarivo, Toliara Auto. Prov., Madagascar	-23.35	44.55	GEOnet	Madagascar	Toliara		Ankiliarivo		23 July 1963	Wintrebert, D.	none specified		Yoder, M. J. (Matthew J.)	2008			Acrida madecassa	http://hol.osu.edu/spmInfo.html?id=OSUC%20261343
urn:lsid:biosci.ohio-state.edu:osuc_occurrences:OSUC__261344	en	PreservedSpecimen	OSUC 261344	urn:lsid:biosci.ohio-state.edu:osuc_names:5165	Scelio afer	female	adult	1	MNHN	Insects	[SIFAKA MADAGASCAR 7.6.63 D. WINTREBERT] [EX OOTH. ACRIDA madecassa S 40]	Esifaka, Toliara Auto. Prov., Madagascar	-24.2833	44.35	GEOnet	Madagascar	Toliara		Esifaka	Sifaka is a misspelling of Esifaka	7 June 1963	Wintrebert, D.	none specified		Yoder, M. J. (Matthew J.)	2008			Acrida madecassa	http://hol.osu.edu/spmInfo.html?id=OSUC%20261344
urn:lsid:biosci.ohio-state.edu:osuc_occurrences:OSUC__261345	en	PreservedSpecimen	OSUC 261345	urn:lsid:biosci.ohio-state.edu:osuc_names:5165	Scelio afer	female	adult	1	MNHN	Insects	[SIFAKA MADAGASCAR 7.6.63 D. WINTREBERT] [EX OOTH. ACRIDA madecassa S 40]	Esifaka, Toliara Auto. Prov., Madagascar	-24.2833	44.35	GEOnet	Madagascar	Toliara		Esifaka	Sifaka is a misspelling of Esifaka	7 June 1963	Wintrebert, D.	none specified		Yoder, M. J. (Matthew J.)	2008			Acrida madecassa	http://hol.osu.edu/spmInfo.html?id=OSUC%20261345
urn:lsid:biosci.ohio-state.edu:osuc_occurrences:OSUC__261346	en	PreservedSpecimen	OSUC 261346	urn:lsid:biosci.ohio-state.edu:osuc_names:5165	Scelio afer	female	adult	1	MNHN	Insects	[SIFAKA MADAGASCAR 7.6.63 D. WINTREBERT] [EX OOTH. ACRIDA madecassa S 40]	Esifaka, Toliara Auto. Prov., Madagascar	-24.2833	44.35	GEOnet	Madagascar	Toliara		Esifaka	Sifaka is a misspelling of Esifaka	7 June 1963	Wintrebert, D.	none specified		Yoder, M. J. (Matthew J.)	2008			Acrida madecassa	http://hol.osu.edu/spmInfo.html?id=OSUC%20261346
urn:lsid:biosci.ohio-state.edu:osuc_occurrences:OSUC__261347	en	PreservedSpecimen	OSUC 261347	urn:lsid:biosci.ohio-state.edu:osuc_names:5165	Scelio afer	female	adult	1	MNHN	Insects	[SIFAKA MADAGASCAR 7.6.63 D. WINTREBERT] [EX OOTH. ACRIDA madecassa S 40]	Esifaka, Toliara Auto. Prov., Madagascar	-24.2833	44.35	GEOnet	Madagascar	Toliara		Esifaka	Sifaka is a misspelling of Esifaka	7 June 1963	Wintrebert, D.	none specified		Yoder, M. J. (Matthew J.)	2008			Acrida madecassa	http://hol.osu.edu/spmInfo.html?id=OSUC%20261347
urn:lsid:biosci.ohio-state.edu:osuc_occurrences:OSUC__261348	en	PreservedSpecimen	OSUC 261348	urn:lsid:biosci.ohio-state.edu:osuc_names:5165	Scelio afer	female	adult	1	MNHN	Insects	[SIFAKA MADAGASCAR 7.6.63 D. WINTREBERT] [EX OOTH. ACRIDA madecassa S 40]	Esifaka, Toliara Auto. Prov., Madagascar	-24.2833	44.35	GEOnet	Madagascar	Toliara		Esifaka	Sifaka is a misspelling of Esifaka	7 June 1963	Wintrebert, D.	none specified		Yoder, M. J. (Matthew J.)	2008			Acrida madecassa	http://hol.osu.edu/spmInfo.html?id=OSUC%20261348
urn:lsid:biosci.ohio-state.edu:osuc_occurrences:OSUC__261349	en	PreservedSpecimen	OSUC 261349	urn:lsid:biosci.ohio-state.edu:osuc_names:5165	Scelio afer	female	adult	1	MNHN	Insects	[SIFAKA MADAGASCAR 7.6.63 D. WINTREBERT] [EX OOTH. ACRIDA madecassa S 40]	Esifaka, Toliara Auto. Prov., Madagascar	-24.2833	44.35	GEOnet	Madagascar	Toliara		Esifaka	Sifaka is a misspelling of Esifaka	7 June 1963	Wintrebert, D.	none specified		Yoder, M. J. (Matthew J.)	2008			Acrida madecassa	http://hol.osu.edu/spmInfo.html?id=OSUC%20261349
urn:lsid:biosci.ohio-state.edu:osuc_occurrences:OSUC__261350	en	PreservedSpecimen	OSUC 261350	urn:lsid:biosci.ohio-state.edu:osuc_names:5165	Scelio afer	female	adult	1	MNHN	Insects	[SIFAKA MADAGASCAR 7.6.63 D. WINTREBERT] [EX OOTH. ACRIDA madecassa S 40]	Esifaka, Toliara Auto. Prov., Madagascar	-24.2833	44.35	GEOnet	Madagascar	Toliara		Esifaka	Sifaka is a misspelling of Esifaka	7 June 1963	Wintrebert, D.	none specified		Yoder, M. J. (Matthew J.)	2008			Acrida madecassa	http://hol.osu.edu/spmInfo.html?id=OSUC%20261350
urn:lsid:biosci.ohio-state.edu:osuc_occurrences:OSUC__261351	en	PreservedSpecimen	OSUC 261351	urn:lsid:biosci.ohio-state.edu:osuc_names:5165	Scelio afer	female	adult	1	MNHN	Insects	[SIFAKA MADAGASCAR 7.6.63 D. WINTREBERT] [EX OOTH. ACRIDA madecassa S 40]	Esifaka, Toliara Auto. Prov., Madagascar	-24.2833	44.35	GEOnet	Madagascar	Toliara		Esifaka	Sifaka is a misspelling of Esifaka	7 June 1963	Wintrebert, D.	none specified		Yoder, M. J. (Matthew J.)	2008			Acrida madecassa	http://hol.osu.edu/spmInfo.html?id=OSUC%20261351
urn:lsid:biosci.ohio-state.edu:osuc_occurrences:OSUC__261352	en	PreservedSpecimen	OSUC 261352	urn:lsid:biosci.ohio-state.edu:osuc_names:5165	Scelio afer	female	adult	1	MNHN	Insects	[SIFAKA MADAGASCAR 7.6.63 D. WINTREBERT] [EX OOTH. ACRIDA madecassa S 40]	Esifaka, Toliara Auto. Prov., Madagascar	-24.2833	44.35	GEOnet	Madagascar	Toliara		Esifaka	Sifaka is a misspelling of Esifaka	7 June 1963	Wintrebert, D.	none specified		Yoder, M. J. (Matthew J.)	2008			Acrida madecassa	http://hol.osu.edu/spmInfo.html?id=OSUC%20261352
urn:lsid:biosci.ohio-state.edu:osuc_occurrences:OSUC__261353	en	PreservedSpecimen	OSUC 261353	urn:lsid:biosci.ohio-state.edu:osuc_names:5165	Scelio afer	female	adult	1	MNHN	Insects	[SIFAKA MADAGASCAR 7.6.63 D. WINTREBERT] [EX OOTH. ACRIDA madecassa S 40]	Esifaka, Toliara Auto. Prov., Madagascar	-24.2833	44.35	GEOnet	Madagascar	Toliara		Esifaka	Sifaka is a misspelling of Esifaka	7 June 1963	Wintrebert, D.	none specified		Yoder, M. J. (Matthew J.)	2008			Acrida madecassa	http://hol.osu.edu/spmInfo.html?id=OSUC%20261353
urn:lsid:biosci.ohio-state.edu:osuc_occurrences:OSUC__261354	en	PreservedSpecimen	OSUC 261354	urn:lsid:biosci.ohio-state.edu:osuc_names:5165	Scelio afer	female	adult	1	MNHN	Insects	[SIFAKA MADAGASCAR 7.6.63 D. WINTREBERT] [EX OOTH. ACRIDA madecassa S 40]	Esifaka, Toliara Auto. Prov., Madagascar	-24.2833	44.35	GEOnet	Madagascar	Toliara		Esifaka	Sifaka is a misspelling of Esifaka	7 June 1963	Wintrebert, D.	none specified		Yoder, M. J. (Matthew J.)	2008			Acrida madecassa	http://hol.osu.edu/spmInfo.html?id=OSUC%20261354
urn:lsid:biosci.ohio-state.edu:osuc_occurrences:OSUC__261355	en	PreservedSpecimen	OSUC 261355	urn:lsid:biosci.ohio-state.edu:osuc_names:5165	Scelio afer	female	adult	1	MNHN	Insects	Acrida madecassa; [ANKILIARIVO MADAGASCAR 5.6.64 D. WINTREBERT] [EX OOTH. ACRIDA S 99]	Ankiliarivo, Toliara Auto. Prov., Madagascar	-23.35	44.55	GEOnet	Madagascar	Toliara		Ankiliarivo		5 June 1963	Wintrebert, D.	none specified		Yoder, M. J. (Matthew J.)	2008			Acrida madecassa	http://hol.osu.edu/spmInfo.html?id=OSUC%20261355
urn:lsid:biosci.ohio-state.edu:osuc_occurrences:OSUC__261356	en	PreservedSpecimen	OSUC 261356	urn:lsid:biosci.ohio-state.edu:osuc_names:5165	Scelio afer	female	adult	1	MNHN	Insects	Acrida madecassa; [ANKILIARIVO MADAGASCAR 5.6.64 D. WINTREBERT] [EX OOTH. ACRIDA S 99]	Ankiliarivo, Toliara Auto. Prov., Madagascar	-23.35	44.55	GEOnet	Madagascar	Toliara		Ankiliarivo		5 June 1963	Wintrebert, D.	none specified		Yoder, M. J. (Matthew J.)	2008			Acrida madecassa	http://hol.osu.edu/spmInfo.html?id=OSUC%20261356
urn:lsid:biosci.ohio-state.edu:osuc_occurrences:OSUC__261357	en	PreservedSpecimen	OSUC 261357	urn:lsid:biosci.ohio-state.edu:osuc_names:5165	Scelio afer	male	adult	1	MNHN	Insects	Acrida madecassa; [ANKILIARIVO MADAGASCAR 5.6.64 D. WINTREBERT] [EX OOTH. ACRIDA S 99]	Ankiliarivo, Toliara Auto. Prov., Madagascar	-23.35	44.55	GEOnet	Madagascar	Toliara		Ankiliarivo		5 June 1963	Wintrebert, D.	none specified		Yoder, M. J. (Matthew J.)	2008			Acrida madecassa	http://hol.osu.edu/spmInfo.html?id=OSUC%20261357
urn:lsid:biosci.ohio-state.edu:osuc_occurrences:OSUC__261358	en	PreservedSpecimen	OSUC 261358	urn:lsid:biosci.ohio-state.edu:osuc_names:5165	Scelio afer	female	adult	1	MNHN	Insects	Acrida madecassa; [ANKILIARIVO MADAGASCAR 5.6.64 D. WINTREBERT] [EX OOTH. ACRIDA S 99]	Ankiliarivo, Toliara Auto. Prov., Madagascar	-23.35	44.55	GEOnet	Madagascar	Toliara		Ankiliarivo		5 June 1963	Wintrebert, D.	none specified		Yoder, M. J. (Matthew J.)	2008			Acrida madecassa	http://hol.osu.edu/spmInfo.html?id=OSUC%20261358
urn:lsid:biosci.ohio-state.edu:osuc_occurrences:OSUC__261359	en	PreservedSpecimen	OSUC 261359	urn:lsid:biosci.ohio-state.edu:osuc_names:5364	Scelio zolotarevskyi	female	adult	1	MNHN	Insects	[ANKILIARIVO MADAGASCAR 28.5.63 D. WINTREBERT] [EX OOTH. GASTRIMARGUS africanus S 39]	Ankiliarivo, Toliara Auto. Prov., Madagascar	-23.35	44.55	GEOnet	Madagascar	Toliara		Ankiliarivo		28 May 1963	Wintrebert, D.	none specified		Masner, L. (Lubomír)	2009			Gastrimargus africanus	http://hol.osu.edu/spmInfo.html?id=OSUC%20261359
urn:lsid:biosci.ohio-state.edu:osuc_occurrences:OSUC__261360	en	PreservedSpecimen	OSUC 261360	urn:lsid:biosci.ohio-state.edu:osuc_names:5364	Scelio zolotarevskyi	female	adult	1	MNHN	Insects	[ANKILIARIVO MADAGASCAR 28.5.63 D. WINTREBERT] [EX OOTH. GASTRIMARGUS africanus S 39]	Ankiliarivo, Toliara Auto. Prov., Madagascar	-23.35	44.55	GEOnet	Madagascar	Toliara		Ankiliarivo		28 May 1963	Wintrebert, D.	none specified		Masner, L. (Lubomír)	2009			Gastrimargus africanus	http://hol.osu.edu/spmInfo.html?id=OSUC%20261360
urn:lsid:biosci.ohio-state.edu:osuc_occurrences:OSUC__261361	en	PreservedSpecimen	OSUC 261361	urn:lsid:biosci.ohio-state.edu:osuc_names:5364	Scelio zolotarevskyi	female	adult	1	MNHN	Insects	[ANKILIARIVO MADAGASCAR 28.5.63 D. WINTREBERT] [EX OOTH. GASTRIMARGUS africanus S 39]	Ankiliarivo, Toliara Auto. Prov., Madagascar	-23.35	44.55	GEOnet	Madagascar	Toliara		Ankiliarivo		28 May 1963	Wintrebert, D.	none specified		Masner, L. (Lubomír)	2009			Gastrimargus africanus	http://hol.osu.edu/spmInfo.html?id=OSUC%20261361
urn:lsid:biosci.ohio-state.edu:osuc_occurrences:OSUC__261362	en	PreservedSpecimen	OSUC 261362	urn:lsid:biosci.ohio-state.edu:osuc_names:5364	Scelio zolotarevskyi	female	adult	1	MNHN	Insects	[ANKILIARIVO MADAGASCAR 28.5.63 D. WINTREBERT] [EX OOTH. GASTRIMARGUS africanus S 39]	Ankiliarivo, Toliara Auto. Prov., Madagascar	-23.35	44.55	GEOnet	Madagascar	Toliara		Ankiliarivo		28 May 1963	Wintrebert, D.	none specified		Masner, L. (Lubomír)	2009			Gastrimargus africanus	http://hol.osu.edu/spmInfo.html?id=OSUC%20261362
urn:lsid:biosci.ohio-state.edu:osuc_occurrences:OSUC__261363	en	PreservedSpecimen	OSUC 261363	urn:lsid:biosci.ohio-state.edu:osuc_names:5364	Scelio zolotarevskyi	female	adult	1	MNHN	Insects	[ANKILIARIVO MADAGASCAR 28.5.63 D. WINTREBERT] [EX OOTH. GASTRIMARGUS africanus S 39]	Ankiliarivo, Toliara Auto. Prov., Madagascar	-23.35	44.55	GEOnet	Madagascar	Toliara		Ankiliarivo		28 May 1963	Wintrebert, D.	none specified		Masner, L. (Lubomír)	2009			Gastrimargus africanus	http://hol.osu.edu/spmInfo.html?id=OSUC%20261363
urn:lsid:biosci.ohio-state.edu:osuc_occurrences:OSUC__261364	en	PreservedSpecimen	OSUC 261364	urn:lsid:biosci.ohio-state.edu:osuc_names:5364	Scelio zolotarevskyi	female	adult	1	MNHN	Insects	[ANKILIARIVO MADAGASCAR 28.5.63 D. WINTREBERT] [EX OOTH. GASTRIMARGUS africanus S 39]	Ankiliarivo, Toliara Auto. Prov., Madagascar	-23.35	44.55	GEOnet	Madagascar	Toliara		Ankiliarivo		28 May 1963	Wintrebert, D.	none specified		Masner, L. (Lubomír)	2009			Gastrimargus africanus	http://hol.osu.edu/spmInfo.html?id=OSUC%20261364
urn:lsid:biosci.ohio-state.edu:osuc_occurrences:OSUC__261365	en	PreservedSpecimen	OSUC 261365	urn:lsid:biosci.ohio-state.edu:osuc_names:5364	Scelio zolotarevskyi	female	adult	1	MNHN	Insects	[ANKILIARIVO MADAGASCAR 28.5.63 D. WINTREBERT] [EX OOTH. GASTRIMARGUS africanus S 39]	Ankiliarivo, Toliara Auto. Prov., Madagascar	-23.35	44.55	GEOnet	Madagascar	Toliara		Ankiliarivo		28 May 1963	Wintrebert, D.	none specified		Masner, L. (Lubomír)	2009			Gastrimargus africanus	http://hol.osu.edu/spmInfo.html?id=OSUC%20261365
urn:lsid:biosci.ohio-state.edu:osuc_occurrences:OSUC__261366	en	PreservedSpecimen	OSUC 261366	urn:lsid:biosci.ohio-state.edu:osuc_names:5364	Scelio zolotarevskyi	female	adult	1	MNHN	Insects	[ANKILIARIVO MADAGASCAR 28.5.63 D. WINTREBERT] [EX OOTH. GASTRIMARGUS africanus S 39]	Ankiliarivo, Toliara Auto. Prov., Madagascar	-23.35	44.55	GEOnet	Madagascar	Toliara		Ankiliarivo		28 May 1963	Wintrebert, D.	none specified		Masner, L. (Lubomír)	2009			Gastrimargus africanus	http://hol.osu.edu/spmInfo.html?id=OSUC%20261366
urn:lsid:biosci.ohio-state.edu:osuc_occurrences:OSUC__213184	en	PreservedSpecimen	OSUC 213184	urn:lsid:biosci.ohio-state.edu:osuc_names:244621	Scelio modulus	female	adult	1	CNCI	Insects	[NIGERIA: Oyo State Ibadan IITA X.1987 J.S. Noyes PT]	Ibadan, International Institute of Tropical Agriculture (IITA), Oyo St., Nigeria	7.4972	3.9072	Google Earth	Nigeria	Oyo		Ibadan	derived from GEOnet & WWW	Oct-1987	Noyes, J. S. (John S.)	pan trap		Yoder, M. J. (Matthew J.)	2008	Paratype			http://hol.osu.edu/spmInfo.html?id=OSUC%20213184
urn:lsid:biosci.ohio-state.edu:osuc_occurrences:OSUC__213185	en	PreservedSpecimen	OSUC 213185	urn:lsid:biosci.ohio-state.edu:osuc_names:244621	Scelio modulus	female	adult	1	CNCI	Insects	[NIGERIA: Oyo State Ibadan IITA X.1987 J.S. Noyes PT]	Ibadan, International Institute of Tropical Agriculture (IITA), Oyo St., Nigeria	7.4972	3.9072	Google Earth	Nigeria	Oyo		Ibadan	derived from GEOnet & WWW	Oct-1987	Noyes, J. S. (John S.)	pan trap		Yoder, M. J. (Matthew J.)	2008	Paratype			http://hol.osu.edu/spmInfo.html?id=OSUC%20213185
urn:lsid:biosci.ohio-state.edu:osuc_occurrences:OSUC__213267	en	PreservedSpecimen	OSUC 213267	urn:lsid:biosci.ohio-state.edu:osuc_names:244621	Scelio modulus	female	adult	1	CNCI	Insects	[Ibadan, NIGERIA Dec 19, 1962 D.C. Eidt Malaise trap]	Ibadan, Oyo St., Nigeria	7.3878	3.8964	GEOnet	Nigeria	Oyo		Ibadan		19 December 1962	Eidt, D. C.	malaise trap		Yoder, M. J. (Matthew J.)	2008	Paratype			http://hol.osu.edu/spmInfo.html?id=OSUC%20213267
urn:lsid:biosci.ohio-state.edu:osuc_occurrences:OSUC__212118	en	PreservedSpecimen	OSUC 212118	urn:lsid:biosci.ohio-state.edu:osuc_names:244621	Scelio modulus	female	adult	1	CNCI	Insects	[CAMEROUN Nkoemvon VIII.80 P. Jackson MT]	Nkoemvom, Cameroon	2.8	11.1333	GEOnet	Cameroon			Nkoemvom		Aug-1980	Jackson, P.	malaise trap		Yoder, M. J. (Matthew J.)	2008	Paratype			http://hol.osu.edu/spmInfo.html?id=OSUC%20212118
urn:lsid:biosci.ohio-state.edu:osuc_occurrences:OSUC__213178	en	PreservedSpecimen	OSUC 213178	urn:lsid:biosci.ohio-state.edu:osuc_names:244621	Scelio modulus	female	adult	1	CNCI	Insects	[NIGERIA: Oyo State Ibadan IITA X.1987 J.S. Noyes PT]	Ibadan, International Institute of Tropical Agriculture (IITA), Oyo St., Nigeria	7.4972	3.9072	Google Earth	Nigeria	Oyo		Ibadan	derived from GEOnet & WWW	Oct-1987	Noyes, J. S. (John S.)	pan trap		Yoder, M. J. (Matthew J.)	2008	Paratype			http://hol.osu.edu/spmInfo.html?id=OSUC%20213178
urn:lsid:biosci.ohio-state.edu:osuc_occurrences:OSUC__213182	en	PreservedSpecimen	OSUC 213182	urn:lsid:biosci.ohio-state.edu:osuc_names:244621	Scelio modulus	female	adult	1	CNCI	Insects	[NIGERIA: Oyo State Ibadan IITA X.1987 J.S. Noyes PT]	Ibadan, International Institute of Tropical Agriculture (IITA), Oyo St., Nigeria	7.4972	3.9072	Google Earth	Nigeria	Oyo		Ibadan	derived from GEOnet & WWW	Oct-1987	Noyes, J. S. (John S.)	pan trap		Yoder, M. J. (Matthew J.)	2008	Paratype			http://hol.osu.edu/spmInfo.html?id=OSUC%20213182
urn:lsid:biosci.ohio-state.edu:osuc_occurrences:OSUC__212807	en	PreservedSpecimen	OSUC 212807	urn:lsid:biosci.ohio-state.edu:osuc_names:244621	Scelio modulus	female	adult	1	CNCI	Insects	[Ibadan, NIGERIA XII-15-1962 D.C. Eidt Malaise trap]	Ibadan, Oyo St., Nigeria	7.3878	3.8964	GEOnet	Nigeria	Oyo		Ibadan		15 December 1962	Eidt, D. C.	malaise trap		Yoder, M. J. (Matthew J.)	2008	Paratype			http://hol.osu.edu/spmInfo.html?id=OSUC%20212807
urn:lsid:biosci.ohio-state.edu:osuc_occurrences:OSUC__212845	en	PreservedSpecimen	OSUC 212845	urn:lsid:biosci.ohio-state.edu:osuc_names:244621	Scelio modulus	female	adult	1	CNCI	Insects	[NIGERIA: Oyo Ibadan, IITA compount XI-1987 J.S. Noyes, PT]	Ibadan, International Institute of Tropical Agriculture (IITA), Oyo St., Nigeria	7.4972	3.9072	Google Earth	Nigeria	Oyo		Ibadan	derived from GEOnet & WWW	Nov-1987	Noyes, J. S. (John S.)	pan trap		Yoder, M. J. (Matthew J.)	2008	Paratype			http://hol.osu.edu/spmInfo.html?id=OSUC%20212845
urn:lsid:biosci.ohio-state.edu:osuc_occurrences:OSUC__211224	en	PreservedSpecimen	OSUC 211224	urn:lsid:biosci.ohio-state.edu:osuc_names:244621	Scelio modulus	female	adult	1	CNCI	Insects	[CAMEROUN Nkoemvon VIII.80 P. Jackson MT]	Nkoemvom, Cameroon	2.8	11.1333	GEOnet	Cameroon			Nkoemvom		Aug-1980	Jackson, P.	malaise trap		Yoder, M. J. (Matthew J.)	2008	Paratype			http://hol.osu.edu/spmInfo.html?id=OSUC%20211224
urn:lsid:biosci.ohio-state.edu:osuc_occurrences:OSUC__212124	en	PreservedSpecimen	OSUC 212124	urn:lsid:biosci.ohio-state.edu:osuc_names:244621	Scelio modulus	female	adult	1	CNCI	Insects	[CAMEROUN Nkoemvon VIII.80 P. Jackson MT]	Nkoemvom, Cameroon	2.8	11.1333	GEOnet	Cameroon			Nkoemvom		Aug-1980	Jackson, P.	malaise trap		Yoder, M. J. (Matthew J.)	2008	Paratype			http://hol.osu.edu/spmInfo.html?id=OSUC%20212124
urn:lsid:biosci.ohio-state.edu:osuc_occurrences:OSUC__212116	en	PreservedSpecimen	OSUC 212116	urn:lsid:biosci.ohio-state.edu:osuc_names:244621	Scelio modulus	female	adult	1	CNCI	Insects	[CAMEROUN Nkoemvon VIII.80 P. Jackson MT]	Nkoemvom, Cameroon	2.8	11.1333	GEOnet	Cameroon			Nkoemvom		Aug-1980	Jackson, P.	malaise trap		Yoder, M. J. (Matthew J.)	2008	Paratype			http://hol.osu.edu/spmInfo.html?id=OSUC%20212116
urn:lsid:biosci.ohio-state.edu:osuc_occurrences:OSUC__212258	en	PreservedSpecimen	OSUC 212258	urn:lsid:biosci.ohio-state.edu:osuc_names:244621	Scelio modulus	female	adult	1	CNCI	Insects	[CAMEROUM: Nkoemvon 30.xi.1979 D. Jackson malaise]	Nkoemvom, Cameroon	2.8	11.1333	GEOnet	Cameroon			Nkoemvom		30 November 1979	Jackson, D.	malaise trap		Yoder, M. J. (Matthew J.)	2008	Paratype			http://hol.osu.edu/spmInfo.html?id=OSUC%20212258
urn:lsid:biosci.ohio-state.edu:osuc_occurrences:OSUC__212452	en	PreservedSpecimen	OSUC 212452	urn:lsid:biosci.ohio-state.edu:osuc_names:244621	Scelio modulus	female	adult	1	CNCI	Insects	[BOSTWANA Xugana Wilmot XII,1979 MT]	Xugana Lodge, Botswana	-19.0706	23.045	Google Earth	Botswana				Coords. for Palm Isl. where Xugana Lodge is located	Dec-1979	Wilmot	malaise trap		Yoder, M. J. (Matthew J.)	2008	Paratype			http://hol.osu.edu/spmInfo.html?id=OSUC%20212452
urn:lsid:biosci.ohio-state.edu:osuc_occurrences:OSUC__213121	en	PreservedSpecimen	OSUC 213121	urn:lsid:biosci.ohio-state.edu:osuc_names:244621	Scelio modulus	female	adult	1	CNCI	Insects	[GUINEA: Dubréka XII.1988 H. Chiasson]	Dubréka, Guinea	9.7911	-13.5233	GEOnet	Guinea			Dubréka		Dec-1988	Chiasson, H.	none specified		Yoder, M. J. (Matthew J.)	2008	Paratype			http://hol.osu.edu/spmInfo.html?id=OSUC%20213121
urn:lsid:biosci.ohio-state.edu:osuc_occurrences:OSUC__212796	en	PreservedSpecimen	OSUC 212796	urn:lsid:biosci.ohio-state.edu:osuc_names:244621	Scelio modulus	female	adult	1	CNCI	Insects	[GABON: N'toom July 1984 MT A. Pauly orchard]	Ntoum, Citrus orchard, Estuaire Prov., Gabon	0.3833	9.7833	GEOnet	Gabon	Estuaire		Ntoum		Jul-1984	Pauly, A.	malaise trap		Yoder, M. J. (Matthew J.)	2008	Paratype	orchard		http://hol.osu.edu/spmInfo.html?id=OSUC%20212796
urn:lsid:biosci.ohio-state.edu:osuc_occurrences:OSUC__212851	en	PreservedSpecimen	OSUC 212851	urn:lsid:biosci.ohio-state.edu:osuc_names:244621	Scelio modulus	female	adult	1	CNCI	Insects	[BENIN:Abomey-Calavi ca. 25km N. Cotonou, MT XII.1988, J.S.Noyes]	Abomey-Calavi, ~25km N Cotonou, Benin	6.45	2.35	GEOnet	Benin			Abomey-Calavi		Dec-1988	Noyes, J. S. (John S.)	malaise trap		Yoder, M. J. (Matthew J.)	2008	Paratype			http://hol.osu.edu/spmInfo.html?id=OSUC%20212851
urn:lsid:biosci.ohio-state.edu:osuc_occurrences:OSUC__211368	en	PreservedSpecimen	OSUC 211368	urn:lsid:biosci.ohio-state.edu:osuc_names:244621	Scelio modulus	female	adult	1	CNCI	Insects	[BENIN:Abomey-Calavi ca. 25km N. Cotonou, MT XII.1988, J.S. Noyes]	Abomey-Calavi, ~25km N Cotonou, Benin	6.45	2.35	GEOnet	Benin			Abomey-Calavi		Dec-1988	Noyes, J. S. (John S.)	malaise trap		Yoder, M. J. (Matthew J.)	2008	Paratype			http://hol.osu.edu/spmInfo.html?id=OSUC%20211368
urn:lsid:biosci.ohio-state.edu:osuc_occurrences:OSUC__142587	en	PreservedSpecimen	OSUC 142587	urn:lsid:biosci.ohio-state.edu:osuc_names:244621	Scelio modulus	female	adult	1	OSUC	Insects	[Ivory Coast:Lamto, fauchage savane-lisiere] [2.vi.86]	Lamto Research Station, savanna edge, Ivory Coast	6.2167	-5.0333	literature	Ivory Coast				Lamto Research Station is a reserve	2 June 1986	Rasplus, J. Y. (Jean Yves)	none specified		Yoder, M. J. (Matthew J.)	2008	Paratype			http://hol.osu.edu/spmInfo.html?id=OSUC%20142587
urn:lsid:biosci.ohio-state.edu:osuc_occurrences:OSUC__142592	en	PreservedSpecimen	OSUC 142592	urn:lsid:biosci.ohio-state.edu:osuc_names:244621	Scelio modulus	female	adult	1	OSUC	Insects	[IVORY COAST, Lamto, fauchage savane lisiere] [2.vi.1986]	Lamto Research Station, savanna edge, Ivory Coast	6.2167	-5.0333	literature	Ivory Coast				Lamto Research Station is a reserve	2 June 1986	Rasplus, J. Y. (Jean Yves)	none specified		Yoder, M. J. (Matthew J.)	2008	Paratype			http://hol.osu.edu/spmInfo.html?id=OSUC%20142592
urn:lsid:biosci.ohio-state.edu:osuc_occurrences:OSUC__251002	en	PreservedSpecimen	OSUC 251002	urn:lsid:biosci.ohio-state.edu:osuc_names:244621	Scelio modulus	female	adult	1	CNCI	Insects	[NIGERIA: Oyo St. Ibadan, X 1987 IITA compound JS Noyes, YPT]	Ibadan, International Institute of Tropical Agriculture (IITA), Oyo St., Nigeria	7.4972	3.9072	Google Earth	Nigeria	Oyo		Ibadan	derived from GEOnet & WWW	Oct-1987	Noyes, J. S. (John S.)	yellow pan trap		Yoder, M. J. (Matthew J.)	2008	Paratype			http://hol.osu.edu/spmInfo.html?id=OSUC%20251002
urn:lsid:biosci.ohio-state.edu:osuc_occurrences:OSUC__250996	en	PreservedSpecimen	OSUC 250996	urn:lsid:biosci.ohio-state.edu:osuc_names:244621	Scelio modulus	female	adult	1	CNCI	Insects	[NIGERIA: Oyo St. Ibadan, X 1987 IITA compound JS Noyes, YPT]	Ibadan, International Institute of Tropical Agriculture (IITA), Oyo St., Nigeria	7.4972	3.9072	Google Earth	Nigeria	Oyo		Ibadan	derived from GEOnet & WWW	Oct-1987	Noyes, J. S. (John S.)	yellow pan trap		Yoder, M. J. (Matthew J.)	2008	Paratype			http://hol.osu.edu/spmInfo.html?id=OSUC%20250996
urn:lsid:biosci.ohio-state.edu:osuc_occurrences:OSUC__250773	en	PreservedSpecimen	OSUC 250773	urn:lsid:biosci.ohio-state.edu:osuc_names:244621	Scelio modulus	female	adult	1	CNCI	Insects	[NIGERIA: Oyo St. Ibadan, xi.1987 IITA compound JS Noyes, MT]	Ibadan, International Institute of Tropical Agriculture (IITA), Oyo St., Nigeria	7.4972	3.9072	Google Earth	Nigeria	Oyo		Ibadan	derived from GEOnet & WWW	Nov-1987	Noyes, J. S. (John S.)	screen sweeping		Yoder, M. J. (Matthew J.)	2008	Paratype			http://hol.osu.edu/spmInfo.html?id=OSUC%20250773
urn:lsid:biosci.ohio-state.edu:osuc_occurrences:OSUC__250999	en	PreservedSpecimen	OSUC 250999	urn:lsid:biosci.ohio-state.edu:osuc_names:244621	Scelio modulus	female	adult	1	CNCI	Insects	[NIGERIA: Oyo St. Ibadan, X 1987 IITA compound JS Noyes, YPT]	Ibadan, International Institute of Tropical Agriculture (IITA), Oyo St., Nigeria	7.4972	3.9072	Google Earth	Nigeria	Oyo		Ibadan	derived from GEOnet & WWW	Oct-1987	Noyes, J. S. (John S.)	yellow pan trap		Yoder, M. J. (Matthew J.)	2008	Paratype			http://hol.osu.edu/spmInfo.html?id=OSUC%20250999
urn:lsid:biosci.ohio-state.edu:osuc_occurrences:OSUC__250792	en	PreservedSpecimen	OSUC 250792	urn:lsid:biosci.ohio-state.edu:osuc_names:244621	Scelio modulus	female	adult	1	CNCI	Insects	[NIGERIA: Oyo St. Ibadan, xi.1987 IITA compound JS Noyes, MT]	Ibadan, International Institute of Tropical Agriculture (IITA), Oyo St., Nigeria	7.4972	3.9072	Google Earth	Nigeria	Oyo		Ibadan	derived from GEOnet & WWW	Nov-1987	Noyes, J. S. (John S.)	screen sweeping		Yoder, M. J. (Matthew J.)	2008	Paratype			http://hol.osu.edu/spmInfo.html?id=OSUC%20250792
urn:lsid:biosci.ohio-state.edu:osuc_occurrences:OSUC__250987	en	PreservedSpecimen	OSUC 250987	urn:lsid:biosci.ohio-state.edu:osuc_names:244621	Scelio modulus	female	adult	1	CNCI	Insects	[NIGERIA: Oyo St. Ibadan, X 1987 IITA compound JS Noyes, YPT]	Ibadan, International Institute of Tropical Agriculture (IITA), Oyo St., Nigeria	7.4972	3.9072	Google Earth	Nigeria	Oyo		Ibadan	derived from GEOnet & WWW	Oct-1987	Noyes, J. S. (John S.)	yellow pan trap		Yoder, M. J. (Matthew J.)	2008	Paratype			http://hol.osu.edu/spmInfo.html?id=OSUC%20250987
urn:lsid:biosci.ohio-state.edu:osuc_occurrences:OSUC__250988	en	PreservedSpecimen	OSUC 250988	urn:lsid:biosci.ohio-state.edu:osuc_names:244621	Scelio modulus	female	adult	1	CNCI	Insects	[NIGERIA: Oyo St. Ibadan, X 1987 IITA compound JS Noyes, YPT]	Ibadan, International Institute of Tropical Agriculture (IITA), Oyo St., Nigeria	7.4972	3.9072	Google Earth	Nigeria	Oyo		Ibadan	derived from GEOnet & WWW	Oct-1987	Noyes, J. S. (John S.)	yellow pan trap		Yoder, M. J. (Matthew J.)	2008	Paratype			http://hol.osu.edu/spmInfo.html?id=OSUC%20250988
urn:lsid:biosci.ohio-state.edu:osuc_occurrences:OSUC__244206	en	PreservedSpecimen	OSUC 244206	urn:lsid:biosci.ohio-state.edu:osuc_names:244621	Scelio modulus	female	adult	1	OSUC	Insects	[Nigeria: Oyo State Ibadan, 11TA xi.1967 J.S. Noyes]	Ibadan, International Institute of Tropical Agriculture (IITA), Oyo St., Nigeria	7.4972	3.9072	Google Earth	Nigeria	Oyo		Ibadan	derived from GEOnet & WWW	Nov-1987	Noyes, J. S. (John S.)	none specified		Yoder, M. J. (Matthew J.)	2008	Paratype			http://hol.osu.edu/spmInfo.html?id=OSUC%20244206
urn:lsid:biosci.ohio-state.edu:osuc_occurrences:OSUC__212842	en	PreservedSpecimen	OSUC 212842	urn:lsid:biosci.ohio-state.edu:osuc_names:244621	Scelio modulus	female	adult	1	CNCI	Insects	[Ibadan, Nigeria 22.XII.1962 D.C. Eidt]	Ibadan, Oyo St., Nigeria	7.3878	3.8964	GEOnet	Nigeria	Oyo		Ibadan		22 December 1962	Eidt, D. C.	none specified		Yoder, M. J. (Matthew J.)	2008	Paratype			http://hol.osu.edu/spmInfo.html?id=OSUC%20212842
urn:lsid:biosci.ohio-state.edu:osuc_occurrences:OSUC__213269	en	PreservedSpecimen	OSUC 213269	urn:lsid:biosci.ohio-state.edu:osuc_names:244621	Scelio modulus	female	adult	1	CNCI	Insects	[Ibadan, NIGERIA Jan 9, 1962 D.C. Eidt Malaise trap]	Ibadan, Oyo St., Nigeria	7.3878	3.8964	GEOnet	Nigeria	Oyo		Ibadan		9 January 1962	Eidt, D. C.	malaise trap		Yoder, M. J. (Matthew J.)	2008	Paratype			http://hol.osu.edu/spmInfo.html?id=OSUC%20213269
urn:lsid:biosci.ohio-state.edu:osuc_occurrences:OSUC__250992	en	PreservedSpecimen	OSUC 250992	urn:lsid:biosci.ohio-state.edu:osuc_names:244621	Scelio modulus	female	adult	1	CNCI	Insects	[NIGERIA: Oyo St. Ibadan, X 1987 IITA compound JS Noyes, YPT]	Ibadan, International Institute of Tropical Agriculture (IITA), Oyo St., Nigeria	7.4972	3.9072	Google Earth	Nigeria	Oyo		Ibadan	derived from GEOnet & WWW	Oct-1987	Noyes, J. S. (John S.)	yellow pan trap		Yoder, M. J. (Matthew J.)	2008	Paratype			http://hol.osu.edu/spmInfo.html?id=OSUC%20250992
urn:lsid:biosci.ohio-state.edu:osuc_occurrences:OSUC__211679	en	PreservedSpecimen	OSUC 211679	urn:lsid:biosci.ohio-state.edu:osuc_names:244621	Scelio modulus	female	adult	1	CNCI	Insects	[Ibadan, Nigeria 22.XII.1962 D.C. Eidt]	Ibadan, Oyo St., Nigeria	7.3878	3.8964	GEOnet	Nigeria	Oyo		Ibadan		22 December 1962	Eidt, D. C.	none specified		Yoder, M. J. (Matthew J.)	2008	Paratype			http://hol.osu.edu/spmInfo.html?id=OSUC%20211679
urn:lsid:biosci.ohio-state.edu:osuc_occurrences:OSUC__234618	en	PreservedSpecimen	OSUC 234618	urn:lsid:biosci.ohio-state.edu:osuc_names:244621	Scelio modulus	female	adult	1	CNCI	Insects	[KENYA: Rift Valley Ol Pejeta Conserrvancy 1°01.306'N 36°54.818'E 12-26.iii.2006, 1779m R. Copeland, MT]	Ol Pejeta Conservancy, 01°01.306'N 36°54.818'E, 1779m, Samburu Co., Kenya	1.0218	36.9137	label	Kenya	Samburu			Samburu split from the former Rift Valley Prov.	12 March 2006 - 26 March 2006	Copeland, R. (Robert)	malaise trap		Yoder, M. J. (Matthew J.)	2008	Paratype			http://hol.osu.edu/spmInfo.html?id=OSUC%20234618
urn:lsid:biosci.ohio-state.edu:osuc_occurrences:OSUC__212741	en	PreservedSpecimen	OSUC 212741	urn:lsid:biosci.ohio-state.edu:osuc_names:244621	Scelio modulus	female	adult	1	CNCI	Insects	[NIGERIA: Oyo State Ibadan IITA PT X. 1978 J.S. Noyes]	Ibadan, International Institute of Tropical Agriculture (IITA), Oyo St., Nigeria	7.4972	3.9072	Google Earth	Nigeria	Oyo		Ibadan	derived from GEOnet & WWW	Oct-1987	Noyes, J. S. (John S.)	none specified		Yoder, M. J. (Matthew J.)	2008	Paratype			http://hol.osu.edu/spmInfo.html?id=OSUC%20212741
urn:lsid:biosci.ohio-state.edu:osuc_occurrences:OSUC__213187	en	PreservedSpecimen	OSUC 213187	urn:lsid:biosci.ohio-state.edu:osuc_names:244621	Scelio modulus	female	adult	1	CNCI	Insects	[NIGERIA: Oyo State Ibadan IITA X.1987 J.S. Noyes PT]	Ibadan, International Institute of Tropical Agriculture (IITA), Oyo St., Nigeria	7.4972	3.9072	Google Earth	Nigeria	Oyo		Ibadan	derived from GEOnet & WWW	Oct-1987	Noyes, J. S. (John S.)	pan trap		Yoder, M. J. (Matthew J.)	2008	Paratype			http://hol.osu.edu/spmInfo.html?id=OSUC%20213187
urn:lsid:biosci.ohio-state.edu:osuc_occurrences:OSUC__212822	en	PreservedSpecimen	OSUC 212822	urn:lsid:biosci.ohio-state.edu:osuc_names:244621	Scelio modulus	female	adult	1	CNCI	Insects	[Ibadan, Nigeria 22.XII.1962 D.C. Eidt]	Ibadan, Oyo St., Nigeria	7.3878	3.8964	GEOnet	Nigeria	Oyo		Ibadan		22 December 1962	Eidt, D. C.	none specified		Yoder, M. J. (Matthew J.)	2008	Paratype			http://hol.osu.edu/spmInfo.html?id=OSUC%20212822
urn:lsid:biosci.ohio-state.edu:osuc_occurrences:OSUC__212742	en	PreservedSpecimen	OSUC 212742	urn:lsid:biosci.ohio-state.edu:osuc_names:244621	Scelio modulus	female	adult	1	CNCI	Insects	[NIGERIA: Oyo State Ibadan IITA PT X. 1978 J.S. Noyes]	Ibadan, International Institute of Tropical Agriculture (IITA), Oyo St., Nigeria	7.4972	3.9072	Google Earth	Nigeria	Oyo		Ibadan	derived from GEOnet & WWW	Oct-1987	Noyes, J. S. (John S.)	none specified		Yoder, M. J. (Matthew J.)	2008	Paratype			http://hol.osu.edu/spmInfo.html?id=OSUC%20212742
urn:lsid:biosci.ohio-state.edu:osuc_occurrences:OSUC__213191	en	PreservedSpecimen	OSUC 213191	urn:lsid:biosci.ohio-state.edu:osuc_names:244621	Scelio modulus	female	adult	1	CNCI	Insects	[NIGERIA: Oyo State Ibadan IITA X.1987 J.S. Noyes PT]	Ibadan, International Institute of Tropical Agriculture (IITA), Oyo St., Nigeria	7.4972	3.9072	Google Earth	Nigeria	Oyo		Ibadan	derived from GEOnet & WWW	Oct-1987	Noyes, J. S. (John S.)	pan trap		Yoder, M. J. (Matthew J.)	2008	Paratype			http://hol.osu.edu/spmInfo.html?id=OSUC%20213191
urn:lsid:biosci.ohio-state.edu:osuc_occurrences:OSUC__251001	en	PreservedSpecimen	OSUC 251001	urn:lsid:biosci.ohio-state.edu:osuc_names:244621	Scelio modulus	female	adult	1	CNCI	Insects	[NIGERIA: Oyo St. Ibadan, X 1987 IITA compound JS Noyes, YPT]	Ibadan, International Institute of Tropical Agriculture (IITA), Oyo St., Nigeria	7.4972	3.9072	Google Earth	Nigeria	Oyo		Ibadan	derived from GEOnet & WWW	Oct-1987	Noyes, J. S. (John S.)	yellow pan trap		Yoder, M. J. (Matthew J.)	2008	Paratype			http://hol.osu.edu/spmInfo.html?id=OSUC%20251001
urn:lsid:biosci.ohio-state.edu:osuc_occurrences:OSUC__59031	en	PreservedSpecimen	OSUC 59031	urn:lsid:biosci.ohio-state.edu:osuc_names:244621	Scelio modulus	female	adult	1	OSUC	Insects	[Nairobi, Kenya, Int. Center Ins. Pysiol. &Ecol.; added 12-JUL-2002] [ii.1982; added 12-JUL-2002]	Nairobi, International Center of Insect Physiology and Ecology (ICIPE), Nairobi Co., Kenya	-1.2211	36.8961	Wikimapia	Kenya	Nairobi		Nairobi		Feb-1982	Lubega, M. C.	none specified		Yoder, M. J. (Matthew J.)	2008	Paratype			http://hol.osu.edu/spmInfo.html?id=OSUC%2059031
urn:lsid:biosci.ohio-state.edu:osuc_occurrences:OSUC__250721	en	PreservedSpecimen	OSUC 250721	urn:lsid:biosci.ohio-state.edu:osuc_names:244621	Scelio modulus	female	adult	1	CNCI	Insects	[NIGERIA: Oyo St. Ibadan, xi.1987 IITA compound JS Noyes, YPT]	Ibadan, International Institute of Tropical Agriculture (IITA), Oyo St., Nigeria	7.4972	3.9072	Google Earth	Nigeria	Oyo		Ibadan	derived from GEOnet & WWW	Nov-1987	Noyes, J. S. (John S.)	yellow pan trap		Yoder, M. J. (Matthew J.)	2008	Paratype			http://hol.osu.edu/spmInfo.html?id=OSUC%20250721
urn:lsid:biosci.ohio-state.edu:osuc_occurrences:OSUC__250723	en	PreservedSpecimen	OSUC 250723	urn:lsid:biosci.ohio-state.edu:osuc_names:244621	Scelio modulus	female	adult	1	CNCI	Insects	[NIGERIA: Oyo St. Ibadan, xi.1987 IITA compound JS Noyes, YPT]	Ibadan, International Institute of Tropical Agriculture (IITA), Oyo St., Nigeria	7.4972	3.9072	Google Earth	Nigeria	Oyo		Ibadan	derived from GEOnet & WWW	Nov-1987	Noyes, J. S. (John S.)	yellow pan trap		Yoder, M. J. (Matthew J.)	2008	Paratype			http://hol.osu.edu/spmInfo.html?id=OSUC%20250723
urn:lsid:biosci.ohio-state.edu:osuc_occurrences:OSUC__250728	en	PreservedSpecimen	OSUC 250728	urn:lsid:biosci.ohio-state.edu:osuc_names:244621	Scelio modulus	female	adult	1	CNCI	Insects	[NIGERIA: Oyo St. Ibadan, xi.1987 IITA compound JS Noyes, YPT]	Ibadan, International Institute of Tropical Agriculture (IITA), Oyo St., Nigeria	7.4972	3.9072	Google Earth	Nigeria	Oyo		Ibadan	derived from GEOnet & WWW	Nov-1987	Noyes, J. S. (John S.)	yellow pan trap		Yoder, M. J. (Matthew J.)	2008	Paratype			http://hol.osu.edu/spmInfo.html?id=OSUC%20250728
urn:lsid:biosci.ohio-state.edu:osuc_occurrences:OSUC__250726	en	PreservedSpecimen	OSUC 250726	urn:lsid:biosci.ohio-state.edu:osuc_names:244621	Scelio modulus	female	adult	1	CNCI	Insects	[NIGERIA: Oyo St. Ibadan, xi.1987 IITA compound JS Noyes, YPT]	Ibadan, International Institute of Tropical Agriculture (IITA), Oyo St., Nigeria	7.4972	3.9072	Google Earth	Nigeria	Oyo		Ibadan	derived from GEOnet & WWW	Nov-1987	Noyes, J. S. (John S.)	yellow pan trap		Yoder, M. J. (Matthew J.)	2008	Paratype			http://hol.osu.edu/spmInfo.html?id=OSUC%20250726
urn:lsid:biosci.ohio-state.edu:osuc_occurrences:CASENT__2042025	en	PreservedSpecimen	CASENT 2042025	urn:lsid:biosci.ohio-state.edu:osuc_names:244778	Scelio irwini	female	adult	1	CASC	Insects	[12°30'52"S 49°10'53"E MADAGASCAR: Diego Suarez Prov., Parc National Montaigne d'Ambre, 960m MT, 21-26.I.2001, ME Irwin El Schlinger, R Harin'Hala]	Montagne d'Ambre National Park, 12°30'52"S 49°10'53"E, 960m, Antsiranana Auto. Prov., Madagascar	-12.5144	49.1814	label	Madagascar	Antsiranana			Diego Suarez is the former name of Antsiranana Prov.	21 January 2001 - 26 January 2001	Irwin, M. E. (Michael E.), Schlinger, E. I. (Evert I.) & Harin'Hala, R. (Rin'ha)	malaise trap		Yoder, M. J. (Matthew J.)	2008	Paratype			http://hol.osu.edu/spmInfo.html?id=CASENT%202042025
urn:lsid:biosci.ohio-state.edu:osuc_occurrences:CASENT__2042008	en	PreservedSpecimen	CASENT 2042008	urn:lsid:biosci.ohio-state.edu:osuc_names:244778	Scelio irwini	female	adult	1	OSUC	Insects	[12°30'52"S 49°10'53"E MADAGASCAR: Diego Suarez Prov., Parc National Montaigne d'Ambre, 960m MT, 21-26.I.2001, ME Irwin El Schlinger, R Harin'Hala]	Montagne d'Ambre National Park, 12°30'52"S 49°10'53"E, 960m, Antsiranana Auto. Prov., Madagascar	-12.5144	49.1814	label	Madagascar	Antsiranana			Diego Suarez is the former name of Antsiranana Prov.	21 January 2001 - 26 January 2001	Irwin, M. E. (Michael E.), Schlinger, E. I. (Evert I.) & Harin'Hala, R. (Rin'ha)	malaise trap		Yoder, M. J. (Matthew J.)	2008	Paratype			http://hol.osu.edu/spmInfo.html?id=CASENT%202042008
urn:lsid:biosci.ohio-state.edu:osuc_occurrences:CASENT__2042023	en	PreservedSpecimen	CASENT 2042023	urn:lsid:biosci.ohio-state.edu:osuc_names:244778	Scelio irwini	female	adult	1	CASC	Insects	[12°30'52"S 49°10'53"E MADAGASCAR: Diego Suarez Prov., Parc National Montaigne d'Ambre, 960m MT, 21-26.I.2001, ME Irwin El Schlinger, R Harin'Hala]	Montagne d'Ambre National Park, 12°30'52"S 49°10'53"E, 960m, Antsiranana Auto. Prov., Madagascar	-12.5144	49.1814	label	Madagascar	Antsiranana			Diego Suarez is the former name of Antsiranana Prov.	21 January 2001 - 26 January 2001	Irwin, M. E. (Michael E.), Schlinger, E. I. (Evert I.) & Harin'Hala, R. (Rin'ha)	malaise trap		Yoder, M. J. (Matthew J.)	2008	Paratype			http://hol.osu.edu/spmInfo.html?id=CASENT%202042023
urn:lsid:biosci.ohio-state.edu:osuc_occurrences:CASENT__2042041	en	PreservedSpecimen	CASENT 2042041	urn:lsid:biosci.ohio-state.edu:osuc_names:244778	Scelio irwini	female	adult	1	CASC	Insects	[12°30'52"S 49°10'53"E MADAGASCAR: Diego Suarez Prov., Parc National Montaigne d'Ambre, 960m MT, 21-26.I.2001, ME Irwin El Schlinger, R Harin'Hala]	Montagne d'Ambre National Park, 12°30'52"S 49°10'53"E, 960m, Antsiranana Auto. Prov., Madagascar	-12.5144	49.1814	label	Madagascar	Antsiranana			Diego Suarez is the former name of Antsiranana Prov.	21 January 2001 - 26 January 2001	Irwin, M. E. (Michael E.), Schlinger, E. I. (Evert I.) & Harin'Hala, R. (Rin'ha)	malaise trap		Yoder, M. J. (Matthew J.)	2008	Paratype			http://hol.osu.edu/spmInfo.html?id=CASENT%202042041
urn:lsid:biosci.ohio-state.edu:osuc_occurrences:CASENT__2042011	en	PreservedSpecimen	CASENT 2042011	urn:lsid:biosci.ohio-state.edu:osuc_names:244778	Scelio irwini	female	adult	1	CASC	Insects	[12°30'52"S 49°10'53"E MADAGASCAR: Diego Suarez Prov., Parc National Montaigne d'Ambre, 960m MT, 21-26.I.2001, ME Irwin El Schlinger, R Harin'Hala]	Montagne d'Ambre National Park, 12°30'52"S 49°10'53"E, 960m, Antsiranana Auto. Prov., Madagascar	-12.5144	49.1814	label	Madagascar	Antsiranana			Diego Suarez is the former name of Antsiranana Prov.	21 January 2001 - 26 January 2001	Irwin, M. E. (Michael E.), Schlinger, E. I. (Evert I.) & Harin'Hala, R. (Rin'ha)	malaise trap		Yoder, M. J. (Matthew J.)	2008	Paratype			http://hol.osu.edu/spmInfo.html?id=CASENT%202042011
urn:lsid:biosci.ohio-state.edu:osuc_occurrences:CASENT__2042024	en	PreservedSpecimen	CASENT 2042024	urn:lsid:biosci.ohio-state.edu:osuc_names:244778	Scelio irwini	female	adult	1	CASC	Insects	[12°30'52"S 49°10'53"E MADAGASCAR: Diego Suarez Prov., Parc National Montaigne d'Ambre, 960m MT, 21-26.I.2001, ME Irwin El Schlinger, R Harin'Hala]	Montagne d'Ambre National Park, 12°30'52"S 49°10'53"E, 960m, Antsiranana Auto. Prov., Madagascar	-12.5144	49.1814	label	Madagascar	Antsiranana			Diego Suarez is the former name of Antsiranana Prov.	21 January 2001 - 26 January 2001	Irwin, M. E. (Michael E.), Schlinger, E. I. (Evert I.) & Harin'Hala, R. (Rin'ha)	malaise trap		Yoder, M. J. (Matthew J.)	2008	Paratype			http://hol.osu.edu/spmInfo.html?id=CASENT%202042024
urn:lsid:biosci.ohio-state.edu:osuc_occurrences:CASENT__2042021	en	PreservedSpecimen	CASENT 2042021	urn:lsid:biosci.ohio-state.edu:osuc_names:244778	Scelio irwini	female	adult	1	CASC	Insects	[12°30'52"S 49°10'53"E MADAGASCAR: Diego Suarez Prov., Parc National Montaigne d'Ambre, 960m MT, 21-26.I.2001, ME Irwin El Schlinger, R Harin'Hala]	Montagne d'Ambre National Park, 12°30'52"S 49°10'53"E, 960m, Antsiranana Auto. Prov., Madagascar	-12.5144	49.1814	label	Madagascar	Antsiranana			Diego Suarez is the former name of Antsiranana Prov.	21 January 2001 - 26 January 2001	Irwin, M. E. (Michael E.), Schlinger, E. I. (Evert I.) & Harin'Hala, R. (Rin'ha)	malaise trap		Yoder, M. J. (Matthew J.)	2008	Paratype			http://hol.osu.edu/spmInfo.html?id=CASENT%202042021
urn:lsid:biosci.ohio-state.edu:osuc_occurrences:CASENT__2042056	en	PreservedSpecimen	CASENT 2042056	urn:lsid:biosci.ohio-state.edu:osuc_names:244778	Scelio irwini	female	adult	1	CASC	Insects	[12°30'52''S 49°10'53''E MADAGASCAR: Prov. D'Antsiranana, Parc. Nat. Montagne d'Ambre, 960m 19.iii-5.iv.2001 Harin Hala Malaise MA-01-01A-09.]	Montagne d'Ambre National Park, 12°30'52"S 49°10'53"E, 960m, MA-01-01A-09, Antsiranana Auto. Prov., Madagascar	-12.5144	49.1814	label	Madagascar	Antsiranana				15 March 2001 - 5 June 2001	Harin'Hala, R. (Rin'ha)	malaise trap		Yoder, M. J. (Matthew J.)	2008	Paratype			http://hol.osu.edu/spmInfo.html?id=CASENT%202042056
urn:lsid:biosci.ohio-state.edu:osuc_occurrences:CASENT__2042022	en	PreservedSpecimen	CASENT 2042022	urn:lsid:biosci.ohio-state.edu:osuc_names:244778	Scelio irwini	female	adult	1	OSUC	Insects	[12°30'52"S 49°10'53"E MADAGASCAR: Diego Suarez Prov., Parc National Montaigne d'Ambre, 960m MT, 21-26.I.2001, ME Irwin El Schlinger, R Harin'Hala]	Montagne d'Ambre National Park, 12°30'52"S 49°10'53"E, 960m, Antsiranana Auto. Prov., Madagascar	-12.5144	49.1814	label	Madagascar	Antsiranana			Diego Suarez is the former name of Antsiranana Prov.	21 January 2001 - 26 January 2001	Irwin, M. E. (Michael E.), Schlinger, E. I. (Evert I.) & Harin'Hala, R. (Rin'ha)	malaise trap		Yoder, M. J. (Matthew J.)	2008	Paratype			http://hol.osu.edu/spmInfo.html?id=CASENT%202042022
urn:lsid:biosci.ohio-state.edu:osuc_occurrences:CASENT__2043318	en	PreservedSpecimen	CASENT 2043318	urn:lsid:biosci.ohio-state.edu:osuc_names:244778	Scelio irwini	female	adult	1	CASC	Insects	[12°31'13''S 49°10'45''E MADAGASCAR: Prov. dAntsiranana, Parc Nat. Montagne d'Ambre, 1125m 21-26.iv.2001 Harin'Hala MT, MA-01-01D-08.]	Montagne d'Ambre National Park, 12°31'13"S 49°10'45"E, 1125m, MA-01-01D-08, Antsiranana Auto. Prov., Madagascar	-12.5203	49.1792	label	Madagascar	Antsiranana				21 April 2001 - 26 April 2001	Harin'Hala, R. (Rin'ha)	malaise trap		Yoder, M. J. (Matthew J.)	2008	Paratype			http://hol.osu.edu/spmInfo.html?id=CASENT%202043318
urn:lsid:biosci.ohio-state.edu:osuc_occurrences:CASENT__2042006	en	PreservedSpecimen	CASENT 2042006	urn:lsid:biosci.ohio-state.edu:osuc_names:244778	Scelio irwini	female	adult	1	CASC	Insects	[12°30'52"S 49°10'53"E MADAGASCAR: Diego Suarez Prov., Parc National Montaigne d'Ambre, 960m MT, 21-26.I.2001, ME Irwin El Schlinger, R Harin'Hala]	Montagne d'Ambre National Park, 12°30'52"S 49°10'53"E, 960m, Antsiranana Auto. Prov., Madagascar	-12.5144	49.1814	label	Madagascar	Antsiranana			Diego Suarez is the former name of Antsiranana Prov.	21 January 2001 - 26 January 2001	Irwin, M. E. (Michael E.), Schlinger, E. I. (Evert I.) & Harin'Hala, R. (Rin'ha)	malaise trap		Yoder, M. J. (Matthew J.)	2008	Paratype			http://hol.osu.edu/spmInfo.html?id=CASENT%202042006
urn:lsid:biosci.ohio-state.edu:osuc_occurrences:CASENT__2042026	en	PreservedSpecimen	CASENT 2042026	urn:lsid:biosci.ohio-state.edu:osuc_names:244778	Scelio irwini	female	adult	1	CASC	Insects	[12°30'52"S 49°10'53"E MADAGASCAR: Diego Suarez Prov., Parc National Montaigne d'Ambre, 960m MT, 21-26.I.2001, ME Irwin El Schlinger, R Harin'Hala]	Montagne d'Ambre National Park, 12°30'52"S 49°10'53"E, 960m, Antsiranana Auto. Prov., Madagascar	-12.5144	49.1814	label	Madagascar	Antsiranana			Diego Suarez is the former name of Antsiranana Prov.	21 January 2001 - 26 January 2001	Irwin, M. E. (Michael E.), Schlinger, E. I. (Evert I.) & Harin'Hala, R. (Rin'ha)	malaise trap		Yoder, M. J. (Matthew J.)	2008	Paratype			http://hol.osu.edu/spmInfo.html?id=CASENT%202042026
urn:lsid:biosci.ohio-state.edu:osuc_occurrences:CASENT__2042018	en	PreservedSpecimen	CASENT 2042018	urn:lsid:biosci.ohio-state.edu:osuc_names:244778	Scelio irwini	female	adult	1	CASC	Insects	[12°30'52"S 49°10'53"E MADAGASCAR: Diego Suarez Prov., Parc National Montaigne d'Ambre, 960m MT, 21-26.I.2001, ME Irwin El Schlinger, R Harin'Hala]	Montagne d'Ambre National Park, 12°30'52"S 49°10'53"E, 960m, Antsiranana Auto. Prov., Madagascar	-12.5144	49.1814	label	Madagascar	Antsiranana			Diego Suarez is the former name of Antsiranana Prov.	21 January 2001 - 26 January 2001	Irwin, M. E. (Michael E.), Schlinger, E. I. (Evert I.) & Harin'Hala, R. (Rin'ha)	malaise trap		Yoder, M. J. (Matthew J.)	2008	Paratype			http://hol.osu.edu/spmInfo.html?id=CASENT%202042018
urn:lsid:biosci.ohio-state.edu:osuc_occurrences:CASENT__2042019	en	PreservedSpecimen	CASENT 2042019	urn:lsid:biosci.ohio-state.edu:osuc_names:244778	Scelio irwini	female	adult	1	CASC	Insects	[12°30'52"S 49°10'53"E MADAGASCAR: Diego Suarez Prov., Parc National Montaigne d'Ambre, 960m MT, 21-26.I.2001, ME Irwin El Schlinger, R Harin'Hala]	Montagne d'Ambre National Park, 12°30'52"S 49°10'53"E, 960m, Antsiranana Auto. Prov., Madagascar	-12.5144	49.1814	label	Madagascar	Antsiranana			Diego Suarez is the former name of Antsiranana Prov.	21 January 2001 - 26 January 2001	Irwin, M. E. (Michael E.), Schlinger, E. I. (Evert I.) & Harin'Hala, R. (Rin'ha)	malaise trap		Yoder, M. J. (Matthew J.)	2008	Paratype			http://hol.osu.edu/spmInfo.html?id=CASENT%202042019
urn:lsid:biosci.ohio-state.edu:osuc_occurrences:CASENT__2042012	en	PreservedSpecimen	CASENT 2042012	urn:lsid:biosci.ohio-state.edu:osuc_names:244778	Scelio irwini	female	adult	1	CASC	Insects	[12°30'52"S 49°10'53"E MADAGASCAR: Diego Suarez Prov., Parc National Montaigne d'Ambre, 960m MT, 21-26.I.2001, ME Irwin El Schlinger, R Harin'Hala]	Montagne d'Ambre National Park, 12°30'52"S 49°10'53"E, 960m, Antsiranana Auto. Prov., Madagascar	-12.5144	49.1814	label	Madagascar	Antsiranana			Diego Suarez is the former name of Antsiranana Prov.	21 January 2001 - 26 January 2001	Irwin, M. E. (Michael E.), Schlinger, E. I. (Evert I.) & Harin'Hala, R. (Rin'ha)	malaise trap		Yoder, M. J. (Matthew J.)	2008	Paratype			http://hol.osu.edu/spmInfo.html?id=CASENT%202042012
urn:lsid:biosci.ohio-state.edu:osuc_occurrences:CASENT__2042017	en	PreservedSpecimen	CASENT 2042017	urn:lsid:biosci.ohio-state.edu:osuc_names:244778	Scelio irwini	female	adult	1	CASC	Insects	[12°30'52"S 49°10'53"E MADAGASCAR: Diego Suarez Prov., Parc National Montaigne d'Ambre, 960m MT, 21-26.I.2001, ME Irwin El Schlinger, R Harin'Hala]	Montagne d'Ambre National Park, 12°30'52"S 49°10'53"E, 960m, Antsiranana Auto. Prov., Madagascar	-12.5144	49.1814	label	Madagascar	Antsiranana			Diego Suarez is the former name of Antsiranana Prov.	21 January 2001 - 26 January 2001	Irwin, M. E. (Michael E.), Schlinger, E. I. (Evert I.) & Harin'Hala, R. (Rin'ha)	malaise trap		Yoder, M. J. (Matthew J.)	2008	Paratype			http://hol.osu.edu/spmInfo.html?id=CASENT%202042017
urn:lsid:biosci.ohio-state.edu:osuc_occurrences:CASENT__2042020	en	PreservedSpecimen	CASENT 2042020	urn:lsid:biosci.ohio-state.edu:osuc_names:244778	Scelio irwini	female	adult	1	CASC	Insects	[12°30'52"S 49°10'53"E MADAGASCAR: Diego Suarez Prov., Parc National Montaigne d'Ambre, 960m MT, 21-26.I.2001, ME Irwin El Schlinger, R Harin'Hala]	Montagne d'Ambre National Park, 12°30'52"S 49°10'53"E, 960m, Antsiranana Auto. Prov., Madagascar	-12.5144	49.1814	label	Madagascar	Antsiranana			Diego Suarez is the former name of Antsiranana Prov.	21 January 2001 - 26 January 2001	Irwin, M. E. (Michael E.), Schlinger, E. I. (Evert I.) & Harin'Hala, R. (Rin'ha)	malaise trap		Yoder, M. J. (Matthew J.)	2008	Paratype			http://hol.osu.edu/spmInfo.html?id=CASENT%202042020
urn:lsid:biosci.ohio-state.edu:osuc_occurrences:CASENT__2042030	en	PreservedSpecimen	CASENT 2042030	urn:lsid:biosci.ohio-state.edu:osuc_names:244778	Scelio irwini	female	adult	1	CASC	Insects	[12°30'52"S 49°10'53"E MADAGASCAR: Diego Suarez Prov., Parc National Montaigne d'Ambre, 960m MT, 21-26.I.2001, ME Irwin El Schlinger, R Harin'Hala]	Montagne d'Ambre National Park, 12°30'52"S 49°10'53"E, 960m, Antsiranana Auto. Prov., Madagascar	-12.5144	49.1814	label	Madagascar	Antsiranana			Diego Suarez is the former name of Antsiranana Prov.	21 January 2001 - 26 January 2001	Irwin, M. E. (Michael E.), Schlinger, E. I. (Evert I.) & Harin'Hala, R. (Rin'ha)	malaise trap		Yoder, M. J. (Matthew J.)	2008	Paratype			http://hol.osu.edu/spmInfo.html?id=CASENT%202042030
urn:lsid:biosci.ohio-state.edu:osuc_occurrences:CASENT__2042033	en	PreservedSpecimen	CASENT 2042033	urn:lsid:biosci.ohio-state.edu:osuc_names:244778	Scelio irwini	female	adult	1	CASC	Insects	[12°30'52"S 49°10'53"E MADAGASCAR: Diego Suarez Prov., Parc National Montaigne d'Ambre, 960m MT, 21-26.I.2001, ME Irwin El Schlinger, R Harin'Hala]	Montagne d'Ambre National Park, 12°30'52"S 49°10'53"E, 960m, Antsiranana Auto. Prov., Madagascar	-12.5144	49.1814	label	Madagascar	Antsiranana			Diego Suarez is the former name of Antsiranana Prov.	21 January 2001 - 26 January 2001	Irwin, M. E. (Michael E.), Schlinger, E. I. (Evert I.) & Harin'Hala, R. (Rin'ha)	malaise trap		Yoder, M. J. (Matthew J.)	2008	Paratype			http://hol.osu.edu/spmInfo.html?id=CASENT%202042033
urn:lsid:biosci.ohio-state.edu:osuc_occurrences:CASENT__2042004	en	PreservedSpecimen	CASENT 2042004	urn:lsid:biosci.ohio-state.edu:osuc_names:244778	Scelio irwini	female	adult	1	CASC	Insects	[12°30'52"S 49°10'53"E MADAGASCAR: Diego Suarez Prov., Parc National Montaigne d'Ambre, 960m MT, 21-26.I.2001, ME Irwin El Schlinger, R Harin'Hala]	Montagne d'Ambre National Park, 12°30'52"S 49°10'53"E, 960m, Antsiranana Auto. Prov., Madagascar	-12.5144	49.1814	label	Madagascar	Antsiranana			Diego Suarez is the former name of Antsiranana Prov.	21 January 2001 - 26 January 2001	Irwin, M. E. (Michael E.), Schlinger, E. I. (Evert I.) & Harin'Hala, R. (Rin'ha)	malaise trap		Yoder, M. J. (Matthew J.)	2008	Paratype			http://hol.osu.edu/spmInfo.html?id=CASENT%202042004
urn:lsid:biosci.ohio-state.edu:osuc_occurrences:CASENT__2042015	en	PreservedSpecimen	CASENT 2042015	urn:lsid:biosci.ohio-state.edu:osuc_names:244778	Scelio irwini	female	adult	1	CASC	Insects	[12°30'52"S 49°10'53"E MADAGASCAR: Diego Suarez Prov., Parc National Montaigne d'Ambre, 960m MT, 21-26.I.2001, ME Irwin El Schlinger, R Harin'Hala]	Montagne d'Ambre National Park, 12°30'52"S 49°10'53"E, 960m, Antsiranana Auto. Prov., Madagascar	-12.5144	49.1814	label	Madagascar	Antsiranana			Diego Suarez is the former name of Antsiranana Prov.	21 January 2001 - 26 January 2001	Irwin, M. E. (Michael E.), Schlinger, E. I. (Evert I.) & Harin'Hala, R. (Rin'ha)	malaise trap		Yoder, M. J. (Matthew J.)	2008	Paratype			http://hol.osu.edu/spmInfo.html?id=CASENT%202042015
urn:lsid:biosci.ohio-state.edu:osuc_occurrences:CASENT__2042003	en	PreservedSpecimen	CASENT 2042003	urn:lsid:biosci.ohio-state.edu:osuc_names:244778	Scelio irwini	female	adult	1	CASC	Insects	[12°30'52"S 49°10'53"E MADAGASCAR: Diego Suarez Prov., Parc National Montaigne d'Ambre, 960m MT, 21-26.I.2001, ME Irwin El Schlinger, R Harin'Hala]	Montagne d'Ambre National Park, 12°30'52"S 49°10'53"E, 960m, Antsiranana Auto. Prov., Madagascar	-12.5144	49.1814	label	Madagascar	Antsiranana			Diego Suarez is the former name of Antsiranana Prov.	21 January 2001 - 26 January 2001	Irwin, M. E. (Michael E.), Schlinger, E. I. (Evert I.) & Harin'Hala, R. (Rin'ha)	malaise trap		Yoder, M. J. (Matthew J.)	2008	Paratype			http://hol.osu.edu/spmInfo.html?id=CASENT%202042003
urn:lsid:biosci.ohio-state.edu:osuc_occurrences:CASENT__2042013	en	PreservedSpecimen	CASENT 2042013	urn:lsid:biosci.ohio-state.edu:osuc_names:244778	Scelio irwini	female	adult	1	CASC	Insects	[12°30'52"S 49°10'53"E MADAGASCAR: Diego Suarez Prov., Parc National Montaigne d'Ambre, 960m MT, 21-26.I.2001, ME Irwin El Schlinger, R Harin'Hala]	Montagne d'Ambre National Park, 12°30'52"S 49°10'53"E, 960m, Antsiranana Auto. Prov., Madagascar	-12.5144	49.1814	label	Madagascar	Antsiranana			Diego Suarez is the former name of Antsiranana Prov.	21 January 2001 - 26 January 2001	Irwin, M. E. (Michael E.), Schlinger, E. I. (Evert I.) & Harin'Hala, R. (Rin'ha)	malaise trap		Yoder, M. J. (Matthew J.)	2008	Paratype			http://hol.osu.edu/spmInfo.html?id=CASENT%202042013
urn:lsid:biosci.ohio-state.edu:osuc_occurrences:CASENT__2042040	en	PreservedSpecimen	CASENT 2042040	urn:lsid:biosci.ohio-state.edu:osuc_names:244778	Scelio irwini	female	adult	1	CASC	Insects	[12°30'52"S 49°10'53"E MADAGASCAR: Diego Suarez Prov., Parc National Montaigne d'Ambre, 960m MT, 21-26.I.2001, ME Irwin El Schlinger, R Harin'Hala]	Montagne d'Ambre National Park, 12°30'52"S 49°10'53"E, 960m, Antsiranana Auto. Prov., Madagascar	-12.5144	49.1814	label	Madagascar	Antsiranana			Diego Suarez is the former name of Antsiranana Prov.	21 January 2001 - 26 January 2001	Irwin, M. E. (Michael E.), Schlinger, E. I. (Evert I.) & Harin'Hala, R. (Rin'ha)	malaise trap		Yoder, M. J. (Matthew J.)	2008	Paratype			http://hol.osu.edu/spmInfo.html?id=CASENT%202042040
urn:lsid:biosci.ohio-state.edu:osuc_occurrences:CASENT__2042031	en	PreservedSpecimen	CASENT 2042031	urn:lsid:biosci.ohio-state.edu:osuc_names:244778	Scelio irwini	female	adult	1	OSUC	Insects	[12°30'52"S 49°10'53"E MADAGASCAR: Diego Suarez Prov., Parc National Montaigne d'Ambre, 960m MT, 21-26.I.2001, ME Irwin El Schlinger, R Harin'Hala]	Montagne d'Ambre National Park, 12°30'52"S 49°10'53"E, 960m, Antsiranana Auto. Prov., Madagascar	-12.5144	49.1814	label	Madagascar	Antsiranana			Diego Suarez is the former name of Antsiranana Prov.	21 January 2001 - 26 January 2001	Irwin, M. E. (Michael E.), Schlinger, E. I. (Evert I.) & Harin'Hala, R. (Rin'ha)	malaise trap		Yoder, M. J. (Matthew J.)	2008	Paratype			http://hol.osu.edu/spmInfo.html?id=CASENT%202042031
urn:lsid:biosci.ohio-state.edu:osuc_occurrences:CASENT__2042106	en	PreservedSpecimen	CASENT 2042106	urn:lsid:biosci.ohio-state.edu:osuc_names:244778	Scelio irwini	female	adult	1	CASC	Insects	[12°30'52"S 49°10'53"E MADAGASCAR: Diego Suarez Prov., Parc National Montaigne d'Ambre, 960m MT, 21-26.I.2001, ME Irwin El Schlinger, R Harin'Hala]	Montagne d'Ambre National Park, 12°30'52"S 49°10'53"E, 960m, Antsiranana Auto. Prov., Madagascar	-12.5144	49.1814	label	Madagascar	Antsiranana			Diego Suarez is the former name of Antsiranana Prov.	21 January 2001 - 26 January 2001	Irwin, M. E. (Michael E.), Schlinger, E. I. (Evert I.) & Harin'Hala, R. (Rin'ha)	malaise trap		Yoder, M. J. (Matthew J.)	2008	Paratype			http://hol.osu.edu/spmInfo.html?id=CASENT%202042106
urn:lsid:biosci.ohio-state.edu:osuc_occurrences:CASENT__2042027	en	PreservedSpecimen	CASENT 2042027	urn:lsid:biosci.ohio-state.edu:osuc_names:244778	Scelio irwini	female	adult	1	OSUC	Insects	[12°30'52"S 49°10'53"E MADAGASCAR: Diego Suarez Prov., Parc National Montaigne d'Ambre, 960m MT, 21-26.I.2001, ME Irwin El Schlinger, R Harin'Hala]	Montagne d'Ambre National Park, 12°30'52"S 49°10'53"E, 960m, Antsiranana Auto. Prov., Madagascar	-12.5144	49.1814	label	Madagascar	Antsiranana			Diego Suarez is the former name of Antsiranana Prov.	21 January 2001 - 26 January 2001	Irwin, M. E. (Michael E.), Schlinger, E. I. (Evert I.) & Harin'Hala, R. (Rin'ha)	malaise trap		Yoder, M. J. (Matthew J.)	2008	Paratype			http://hol.osu.edu/spmInfo.html?id=CASENT%202042027
urn:lsid:biosci.ohio-state.edu:osuc_occurrences:CASENT__2042038	en	PreservedSpecimen	CASENT 2042038	urn:lsid:biosci.ohio-state.edu:osuc_names:244778	Scelio irwini	female	adult	1	CASC	Insects	[12°30'52"S 49°10'53"E MADAGASCAR: Diego Suarez Prov., Parc National Montaigne d'Ambre, 960m MT, 21-26.I.2001, ME Irwin El Schlinger, R Harin'Hala]	Montagne d'Ambre National Park, 12°30'52"S 49°10'53"E, 960m, Antsiranana Auto. Prov., Madagascar	-12.5144	49.1814	label	Madagascar	Antsiranana			Diego Suarez is the former name of Antsiranana Prov.	21 January 2001 - 26 January 2001	Irwin, M. E. (Michael E.), Schlinger, E. I. (Evert I.) & Harin'Hala, R. (Rin'ha)	malaise trap		Yoder, M. J. (Matthew J.)	2008	Paratype			http://hol.osu.edu/spmInfo.html?id=CASENT%202042038
urn:lsid:biosci.ohio-state.edu:osuc_occurrences:CASENT__2042009	en	PreservedSpecimen	CASENT 2042009	urn:lsid:biosci.ohio-state.edu:osuc_names:244778	Scelio irwini	female	adult	1	CASC	Insects	[12°30'52"S 49°10'53"E MADAGASCAR: Diego Suarez Prov., Parc National Montaigne d'Ambre, 960m MT, 21-26.I.2001, ME Irwin El Schlinger, R Harin'Hala]	Montagne d'Ambre National Park, 12°30'52"S 49°10'53"E, 960m, Antsiranana Auto. Prov., Madagascar	-12.5144	49.1814	label	Madagascar	Antsiranana			Diego Suarez is the former name of Antsiranana Prov.	21 January 2001 - 26 January 2001	Irwin, M. E. (Michael E.), Schlinger, E. I. (Evert I.) & Harin'Hala, R. (Rin'ha)	malaise trap		Yoder, M. J. (Matthew J.)	2008	Holotype			http://hol.osu.edu/spmInfo.html?id=CASENT%202042009
urn:lsid:biosci.ohio-state.edu:osuc_occurrences:CASENT__2134300	en	PreservedSpecimen	CASENT 2134300	urn:lsid:biosci.ohio-state.edu:osuc_names:244778	Scelio irwini	female	adult	1	CASC	Insects	[12°30'52" S49°10'53"E MADAGASCAR: Prov. d'Antsiranana PN Mont. d'Ambre 26-29.i.01 Irwin Schlinger Harin'Hala MT 960m MA-01-01A-02]	Montagne d'Ambre National Park, 12°30'52"S 49°10'53"E, 960m, MA-01-01A-02, Antsiranana Auto. Prov., Madagascar	-12.5144	49.1814	label	Madagascar	Antsiranana				26 January 2001 - 29 January 2001	Irwin, M. E. (Michael E.), Schlinger, E. I. (Evert I.) & Harin'Hala, R. (Rin'ha)	malaise trap		Yoder, M. J. (Matthew J.)	2008	Paratype			http://hol.osu.edu/spmInfo.html?id=CASENT%202134300
urn:lsid:biosci.ohio-state.edu:osuc_occurrences:CASENT__2042029	en	PreservedSpecimen	CASENT 2042029	urn:lsid:biosci.ohio-state.edu:osuc_names:244778	Scelio irwini	female	adult	1	OSUC	Insects	[12°30'52"S 49°10'53"E MADAGASCAR: Diego Suarez Prov., Parc National Montaigne d'Ambre, 960m MT, 21-26.I.2001, ME Irwin El Schlinger, R Harin'Hala]	Montagne d'Ambre National Park, 12°30'52"S 49°10'53"E, 960m, Antsiranana Auto. Prov., Madagascar	-12.5144	49.1814	label	Madagascar	Antsiranana			Diego Suarez is the former name of Antsiranana Prov.	21 January 2001 - 26 January 2001	Irwin, M. E. (Michael E.), Schlinger, E. I. (Evert I.) & Harin'Hala, R. (Rin'ha)	malaise trap		Yoder, M. J. (Matthew J.)	2008	Paratype			http://hol.osu.edu/spmInfo.html?id=CASENT%202042029
urn:lsid:biosci.ohio-state.edu:osuc_occurrences:CASENT__2042014	en	PreservedSpecimen	CASENT 2042014	urn:lsid:biosci.ohio-state.edu:osuc_names:244778	Scelio irwini	female	adult	1	CASC	Insects	[12°30'52"S 49°10'53"E MADAGASCAR: Diego Suarez Prov., Parc National Montaigne d'Ambre, 960m MT, 21-26.I.2001, ME Irwin El Schlinger, R Harin'Hala]	Montagne d'Ambre National Park, 12°30'52"S 49°10'53"E, 960m, Antsiranana Auto. Prov., Madagascar	-12.5144	49.1814	label	Madagascar	Antsiranana			Diego Suarez is the former name of Antsiranana Prov.	21 January 2001 - 26 January 2001	Irwin, M. E. (Michael E.), Schlinger, E. I. (Evert I.) & Harin'Hala, R. (Rin'ha)	malaise trap		Yoder, M. J. (Matthew J.)	2008	Paratype			http://hol.osu.edu/spmInfo.html?id=CASENT%202042014
urn:lsid:biosci.ohio-state.edu:osuc_occurrences:CASENT__2042032	en	PreservedSpecimen	CASENT 2042032	urn:lsid:biosci.ohio-state.edu:osuc_names:244778	Scelio irwini	female	adult	1	CASC	Insects	[12°30'52"S 49°10'53"E MADAGASCAR: Diego Suarez Prov., Parc National Montaigne d'Ambre, 960m MT, 21-26.I.2001, ME Irwin El Schlinger, R Harin'Hala]	Montagne d'Ambre National Park, 12°30'52"S 49°10'53"E, 960m, Antsiranana Auto. Prov., Madagascar	-12.5144	49.1814	label	Madagascar	Antsiranana			Diego Suarez is the former name of Antsiranana Prov.	21 January 2001 - 26 January 2001	Irwin, M. E. (Michael E.), Schlinger, E. I. (Evert I.) & Harin'Hala, R. (Rin'ha)	malaise trap		Yoder, M. J. (Matthew J.)	2008	Paratype			http://hol.osu.edu/spmInfo.html?id=CASENT%202042032
urn:lsid:biosci.ohio-state.edu:osuc_occurrences:CASENT__2134572	en	PreservedSpecimen	CASENT 2134572	urn:lsid:biosci.ohio-state.edu:osuc_names:244778	Scelio irwini	female	adult	1	CASC	Insects	[18°55.58'S 48°24.47'E MADAGASCAR: Prov. Toamasina 1025 m 16-24.x.2001 Malaise] [botanic garden near entrance to Andasibe NP, tropical for. Harin' Hala MA-01-08B-16]	Mantadia (Andasibe) National Park, 18°55.58'S 48°24.47'E, 1025m, MA-01-08B-16, tropical forest, botanical garden nr. entrance, Toamasina Auto. Prov., Madagascar	-18.9263	48.4078	label	Madagascar	Toamasina			Andasibe is a variant name for Mantadia N.P.	16 October 2001 - 24 October 2001	Harin'Hala, R. (Rin'ha)	malaise trap		Yoder, M. J. (Matthew J.)	2008	Paratype	tropical forest; botanical garden		http://hol.osu.edu/spmInfo.html?id=CASENT%202134572
urn:lsid:biosci.ohio-state.edu:osuc_occurrences:CASENT__2043433	en	PreservedSpecimen	CASENT 2043433	urn:lsid:biosci.ohio-state.edu:osuc_names:244778	Scelio irwini	male	adult	1	CASC	Insects	[21°13.57'S 47°22.19'E MADAGASCAR Prov. Fianarantsoa 1100m PN Ranomafana Vohiparara 12-19.iii.02 Harin'Hala MT. MA02-09A-20.]	Ranomafana National Park, 21°13.57'S 47°22.19'E, 1100m, MA-02-09A-20, high altitude rainforest, broken bridge, Vohiparara, Fianarantsoa Auto. Prov., Madagascar	-21.2262	47.3698	label	Madagascar	Fianarantsoa				12 March 2002 - 19 March 2002	Harin'Hala, R. (Rin'ha)	malaise trap		Yoder, M. J. (Matthew J.)	2008	Paratype	high altitude rainforest		http://hol.osu.edu/spmInfo.html?id=CASENT%202043433
urn:lsid:biosci.ohio-state.edu:osuc_occurrences:CASENT__2132030	en	PreservedSpecimen	CASENT 2132030	urn:lsid:biosci.ohio-state.edu:osuc_names:244778	Scelio irwini	male	adult	1	CASC	Insects	[21°15.05'S 47°.24.43'E MADAGASCAR: Prov. Fianarantsoa 1130m PN Ronomafana radio tower for. Edge 17-30.v.03 MT Harin'Hala MA02-09B-61]	Ranomafana National Park, 21°15.05'S 47°24.43'E, 1130m, MA-02-09B-61, forest edge / mixed tropical forest, radio tower, Fianarantsoa Auto. Prov., Madagascar	-21.2508	47.4072	label	Madagascar	Fianarantsoa				17 May 2003 - 30 May 2003	Harin'Hala, R. (Rin'ha)	malaise trap		Yoder, M. J. (Matthew J.)	2008	Paratype	forest edge; mixed tropical forest		http://hol.osu.edu/spmInfo.html?id=CASENT%202132030
urn:lsid:biosci.ohio-state.edu:osuc_occurrences:CASENT__2042034	en	PreservedSpecimen	CASENT 2042034	urn:lsid:biosci.ohio-state.edu:osuc_names:244776	Scelio parkeri	female	adult	1	CASC	Insects	[23°41.19'S 44°35.46'E MADAGASCAR: Tulear Beza Mahafaly Res. nr. res. st. Par. I MT 165m 18-25.i.2002 Harin Hala MA-02-14A-12]	Bezaha Mahafaly Special Reserve, 23°41.19'S 44°35.46'E, 165m, MA-02-14A-12, dry deciduous forest, parcel I, nr. research station, Toliara Auto. Prov., Madagascar	-23.6865	44.591	label	Madagascar	Toliara			Tuléar is the former name of Toliara	18 January 2002 - 25 January 2002	Harin'Hala	malaise trap		Yoder, M. J. (Matthew J.)	2008	Paratype	dry deciduous forest		http://hol.osu.edu/spmInfo.html?id=CASENT%202042034
urn:lsid:biosci.ohio-state.edu:osuc_occurrences:CASENT__2042035	en	PreservedSpecimen	CASENT 2042035	urn:lsid:biosci.ohio-state.edu:osuc_names:244776	Scelio parkeri	female	adult	1	CASC	Insects	[23°41.19'S 44°35.46'E MADAGASCAR: Tulear Beza Mahafaly Res. nr. res. st. Par. I MT 165m 28.xi-4.xii.2001 Harin Hala MA-02-14A-04 ]	Bezaha Mahafaly Special Reserve, 23°41.19'S 44°35.46'E, 165m, MA-02-14A-04, dry deciduous forest, parcel I, nr. research station, Toliara Auto. Prov., Madagascar	-23.6865	44.591	label	Madagascar	Toliara			Tuléar is the former name of Toliara	28 November 2001 - 4 December 2001	Harin'Hala	malaise trap		Yoder, M. J. (Matthew J.)	2008	Holotype	dry deciduous forest		http://hol.osu.edu/spmInfo.html?id=CASENT%202042035
urn:lsid:biosci.ohio-state.edu:osuc_occurrences:CASENT__2042036	en	PreservedSpecimen	CASENT 2042036	urn:lsid:biosci.ohio-state.edu:osuc_names:244776	Scelio parkeri	female	adult	1	CASC	Insects	[23°41.39'S 44°34.53'E MADAGASCAR: Tulear Beza Mahafaly Res. Par. II, nr Bellevue MT 180m 2-9.i.2002 Harin Hala MA02-14B-09 ]	Bezaha Mahafaly Special Reserve, 23°41.39'S 44°34.53'E, 180m, MA-02-14B-09, spiny forest, parcel II, nr. Bellevue, Toliara Auto. Prov., Madagascar	-23.6898	44.5755	label	Madagascar	Toliara			Tuléar is the former name of Toliara	2 January 2002 - 9 January 2002	Harin'Hala	malaise trap		Yoder, M. J. (Matthew J.)	2008	Paratype	spiny forest		http://hol.osu.edu/spmInfo.html?id=CASENT%202042036
urn:lsid:biosci.ohio-state.edu:osuc_occurrences:CASENT__2042037	en	PreservedSpecimen	CASENT 2042037	urn:lsid:biosci.ohio-state.edu:osuc_names:244776	Scelio parkeri	male	adult	1	CASC	Insects	[23°41.19'S 44°35.46'E MADAGASCAR: Tulear Beza Mahafaly Res. nr. res. st. Par. I MT 165m 28.xi-4.xii.2001 Harin Hala MA-02-14A-04 ]	Bezaha Mahafaly Special Reserve, 23°41.19'S 44°35.46'E, 165m, MA-02-14A-04, dry deciduous forest, parcel I, nr. research station, Toliara Auto. Prov., Madagascar	-23.6865	44.591	label	Madagascar	Toliara			Tuléar is the former name of Toliara	28 November 2001 - 4 December 2001	Harin'Hala	malaise trap		Yoder, M. J. (Matthew J.)	2008	Paratype	dry deciduous forest		http://hol.osu.edu/spmInfo.html?id=CASENT%202042037
urn:lsid:biosci.ohio-state.edu:osuc_occurrences:CASENT__2042054	en	PreservedSpecimen	CASENT 2042054	urn:lsid:biosci.ohio-state.edu:osuc_names:244776	Scelio parkeri	male	adult	1	CASC	Insects	[23°41.19'S 44°35.46'E MADAGASCAR: Tulear Beza Mahafaly Res. nr res. st. Par I MT 165n 12-17.xii.2002 Harin'Hala MA-02-14A-43.]	Bezaha Mahafaly Special Reserve, 23°41.19'S 44°35.46'E, 165m, MA-02-14A-43, dry deciduous forest, parcel I, nr. research station, Toliara Auto. Prov., Madagascar	-23.6865	44.591	label	Madagascar	Toliara			Tuléar is the former name of Toliara	12 December 2002 - 17 December 2002	Harin'Hala, R. (Rin'ha)	malaise trap		Yoder, M. J. (Matthew J.)	2008	Paratype	dry deciduous forest		http://hol.osu.edu/spmInfo.html?id=CASENT%202042054
urn:lsid:biosci.ohio-state.edu:osuc_occurrences:CASENT__2042110	en	PreservedSpecimen	CASENT 2042110	urn:lsid:biosci.ohio-state.edu:osuc_names:244776	Scelio parkeri	female	adult	1	CASC	Insects	[23°41.19'S 44°35.46'E MADAGASCAR: Tulear Beza Mahafaly Res. nr res. st. Par I MT 165m 5-20.x.2002 Harin'Hala MA-02-14A-37.]	Bezaha Mahafaly Special Reserve, 23°41.19'S 44°35.46'E, 165m, MA-02-14A-37, dry deciduous forest, parcel I, nr. research station, Toliara Auto. Prov., Madagascar	-23.6865	44.591	label	Madagascar	Toliara			Tuléar is the former name of Toliara	5 October 2002 - 20 October 2002	Harin'Hala, R. (Rin'ha)	malaise trap		Yoder, M. J. (Matthew J.)	2008	Paratype	dry deciduous forest		http://hol.osu.edu/spmInfo.html?id=CASENT%202042110
urn:lsid:biosci.ohio-state.edu:osuc_occurrences:CASENT__2042119	en	PreservedSpecimen	CASENT 2042119	urn:lsid:biosci.ohio-state.edu:osuc_names:244776	Scelio parkeri	female	adult	1	CASC	Insects	[23°41.19'S 44°35.46'E MADAGASCAR: Tulear Beza Mahafaly Res. nr res. st. Par I MT 165m 5-20.x.2002 Harin'Hala MA-02-14A-37.]	Bezaha Mahafaly Special Reserve, 23°41.19'S 44°35.46'E, 165m, MA-02-14A-37, dry deciduous forest, parcel I, nr. research station, Toliara Auto. Prov., Madagascar	-23.6865	44.591	label	Madagascar	Toliara			Tuléar is the former name of Toliara	5 October 2002 - 20 October 2002	Harin'Hala, R. (Rin'ha)	malaise trap		Yoder, M. J. (Matthew J.)	2008	Paratype	dry deciduous forest		http://hol.osu.edu/spmInfo.html?id=CASENT%202042119
urn:lsid:biosci.ohio-state.edu:osuc_occurrences:CASENT__2043070	en	PreservedSpecimen	CASENT 2043070	urn:lsid:biosci.ohio-state.edu:osuc_names:244776	Scelio parkeri	female	adult	1	OSUC	Insects	[25°00.40'S 46°18.20'E MADAGASCAR Tulear 8km NW Amboasary Berenty S.R. 25-26.x.02 Irwin, Parker Harin'Hala Mt MA02-22-01.]	Berenty Private Reserve, 25°00.40'S 46°18.20'E, 85m, MA-02-22-01, gallery forest, 8km NW Amboasary, Toliara Auto. Prov., Madagascar	-25.0067	46.3033	label	Madagascar	Toliara			Tuléar is the former name of Toliara Prov.	25 October 2002 - 26 October 2002	Irwin, M., Parker, F. (Fred) & Harin'Hala, R. (Rin'ha)	malaise trap		Yoder, M. J. (Matthew J.)	2008	Paratype	gallery forest		http://hol.osu.edu/spmInfo.html?id=CASENT%202043070
urn:lsid:biosci.ohio-state.edu:osuc_occurrences:CASENT__2043079	en	PreservedSpecimen	CASENT 2043079	urn:lsid:biosci.ohio-state.edu:osuc_names:244776	Scelio parkeri	female	adult	1	CASC	Insects	[25°00.40'S 46°18.20'E MADAGASCAR Tulear 8km NW Amboasary Berenty S.R. 25-26.x.02 Irwin, Parker Harin'Hala Mt MA02-22-01.]	Berenty Private Reserve, 25°00.40'S 46°18.20'E, 85m, MA-02-22-01, gallery forest, 8km NW Amboasary, Toliara Auto. Prov., Madagascar	-25.0067	46.3033	label	Madagascar	Toliara			Tuléar is the former name of Toliara Prov.	25 October 2002 - 26 October 2002	Irwin, M., Parker, F. (Fred) & Harin'Hala, R. (Rin'ha)	malaise trap		Yoder, M. J. (Matthew J.)	2008	Paratype	gallery forest		http://hol.osu.edu/spmInfo.html?id=CASENT%202043079
urn:lsid:biosci.ohio-state.edu:osuc_occurrences:CASENT__2043084	en	PreservedSpecimen	CASENT 2043084	urn:lsid:biosci.ohio-state.edu:osuc_names:244776	Scelio parkeri	male	adult	1	CASC	Insects	[25°00.40'S 46°18.20'E MADAGASCAR Tulear 8km NW Amboasary Berenty S.R. 25-26.x.02 Irwin, Parker Harin'Hala Mt MA02-22-01.]	Berenty Private Reserve, 25°00.40'S 46°18.20'E, 85m, MA-02-22-01, gallery forest, 8km NW Amboasary, Toliara Auto. Prov., Madagascar	-25.0067	46.3033	label	Madagascar	Toliara			Tuléar is the former name of Toliara Prov.	25 October 2002 - 26 October 2002	Irwin, M., Parker, F. (Fred) & Harin'Hala, R. (Rin'ha)	malaise trap		Yoder, M. J. (Matthew J.)	2008	Paratype	gallery forest		http://hol.osu.edu/spmInfo.html?id=CASENT%202043084
urn:lsid:biosci.ohio-state.edu:osuc_occurrences:CASENT__2043090	en	PreservedSpecimen	CASENT 2043090	urn:lsid:biosci.ohio-state.edu:osuc_names:244776	Scelio parkeri	male	adult	1	CASC	Insects	[25°00.40'S 46°18.20'E MADAGASCAR Tulear 8km NW Amboasary Berenty S.R. 25-26.x.02 Irwin, Parker Harin'Hala Mt MA02-22-01.]	Berenty Private Reserve, 25°00.40'S 46°18.20'E, 85m, MA-02-22-01, gallery forest, 8km NW Amboasary, Toliara Auto. Prov., Madagascar	-25.0067	46.3033	label	Madagascar	Toliara			Tuléar is the former name of Toliara Prov.	25 October 2002 - 26 October 2002	Irwin, M., Parker, F. (Fred) & Harin'Hala, R. (Rin'ha)	malaise trap		Yoder, M. J. (Matthew J.)	2008	Paratype	gallery forest		http://hol.osu.edu/spmInfo.html?id=CASENT%202043090
urn:lsid:biosci.ohio-state.edu:osuc_occurrences:CASENT__2043091	en	PreservedSpecimen	CASENT 2043091	urn:lsid:biosci.ohio-state.edu:osuc_names:244776	Scelio parkeri	female	adult	1	CASC	Insects	[25°00.40'S 46°18.20'E MADAGASCAR Tulear 8km NW Amboasary Berenty S.R. 25-26.x.02 Irwin, Parker Harin'Hala Mt MA02-22-01.]	Berenty Private Reserve, 25°00.40'S 46°18.20'E, 85m, MA-02-22-01, gallery forest, 8km NW Amboasary, Toliara Auto. Prov., Madagascar	-25.0067	46.3033	label	Madagascar	Toliara			Tuléar is the former name of Toliara Prov.	25 October 2002 - 26 October 2002	Irwin, M., Parker, F. (Fred) & Harin'Hala, R. (Rin'ha)	malaise trap		Yoder, M. J. (Matthew J.)	2008	Paratype	gallery forest		http://hol.osu.edu/spmInfo.html?id=CASENT%202043091
urn:lsid:biosci.ohio-state.edu:osuc_occurrences:CASENT__2043095	en	PreservedSpecimen	CASENT 2043095	urn:lsid:biosci.ohio-state.edu:osuc_names:244776	Scelio parkeri	female	adult	1	CASC	Insects	[25°00.40'S 46°18.20'E MADAGASCAR Tulear 8km NW Amboasary Berenty S.R. 25-26.x.02 Irwin, Parker Harin'Hala Mt MA02-22-01.]	Berenty Private Reserve, 25°00.40'S 46°18.20'E, 85m, MA-02-22-01, gallery forest, 8km NW Amboasary, Toliara Auto. Prov., Madagascar	-25.0067	46.3033	label	Madagascar	Toliara			Tuléar is the former name of Toliara Prov.	25 October 2002 - 26 October 2002	Irwin, M., Parker, F. (Fred) & Harin'Hala, R. (Rin'ha)	malaise trap		Yoder, M. J. (Matthew J.)	2008	Paratype	gallery forest		http://hol.osu.edu/spmInfo.html?id=CASENT%202043095
urn:lsid:biosci.ohio-state.edu:osuc_occurrences:CASENT__2043096	en	PreservedSpecimen	CASENT 2043096	urn:lsid:biosci.ohio-state.edu:osuc_names:244776	Scelio parkeri	female	adult	1	CASC	Insects	[25°00.40'S 46°18.20'E MADAGASCAR Tulear 8km NW Amboasary Berenty S.R. 25-26.x.02 Irwin, Parker Harin'Hala Mt MA02-22-01.]	Berenty Private Reserve, 25°00.40'S 46°18.20'E, 85m, MA-02-22-01, gallery forest, 8km NW Amboasary, Toliara Auto. Prov., Madagascar	-25.0067	46.3033	label	Madagascar	Toliara			Tuléar is the former name of Toliara Prov.	25 October 2002 - 26 October 2002	Irwin, M., Parker, F. (Fred) & Harin'Hala, R. (Rin'ha)	malaise trap		Yoder, M. J. (Matthew J.)	2008	Paratype	gallery forest		http://hol.osu.edu/spmInfo.html?id=CASENT%202043096
urn:lsid:biosci.ohio-state.edu:osuc_occurrences:CASENT__2043099	en	PreservedSpecimen	CASENT 2043099	urn:lsid:biosci.ohio-state.edu:osuc_names:244776	Scelio parkeri	male	adult	1	CASC	Insects	[25°00.40'S 46°18.20'E MADAGASCAR Tulear 8km NW Amboasary Berenty S.R. 25-26.x.02 Irwin, Parker Harin'Hala Mt MA02-22-01.]	Berenty Private Reserve, 25°00.40'S 46°18.20'E, 85m, MA-02-22-01, gallery forest, 8km NW Amboasary, Toliara Auto. Prov., Madagascar	-25.0067	46.3033	label	Madagascar	Toliara			Tuléar is the former name of Toliara Prov.	25 October 2002 - 26 October 2002	Irwin, M., Parker, F. (Fred) & Harin'Hala, R. (Rin'ha)	malaise trap		Yoder, M. J. (Matthew J.)	2008	Paratype	gallery forest		http://hol.osu.edu/spmInfo.html?id=CASENT%202043099
urn:lsid:biosci.ohio-state.edu:osuc_occurrences:CASENT__2043305	en	PreservedSpecimen	CASENT 2043305	urn:lsid:biosci.ohio-state.edu:osuc_names:244776	Scelio parkeri	female	adult	1	CASC	Insects	[23°41.19'S 44°35.46'E MADAGASCAR: Tulear Beza Mahafaly Res. nr res. st. Par. I MT 165m 28.xi-4.xii.2002 Harin'Hala MA-02-14A-04.]	Bezaha Mahafaly Special Reserve, 23°41.19'S 44°35.46'E, 165m, MA-02-14A-04, dry deciduous forest, parcel I, nr. research station, Toliara Auto. Prov., Madagascar	-23.6865	44.591	label	Madagascar	Toliara			Tuléar is the former name of Toliara	28 November 2002 - 4 December 2002	Harin'Hala, R. (Rin'ha)	malaise trap		Yoder, M. J. (Matthew J.)	2008	Paratype	dry deciduous forest		http://hol.osu.edu/spmInfo.html?id=CASENT%202043305
urn:lsid:biosci.ohio-state.edu:osuc_occurrences:CASENT__2043312	en	PreservedSpecimen	CASENT 2043312	urn:lsid:biosci.ohio-state.edu:osuc_names:244776	Scelio parkeri	female	adult	1	CASC	Insects	[23°41.19'S 44°35.46'E MADAGASCAR: Tulear Beza Mahafaly Res. nr res. st. Par. I MT 165m 1-7.iii.2002 Harin'Hala MA-02-14A-18.]	Bezaha Mahafaly Special Reserve, 23°41.19'S 44°35.46'E, 165m, MA-02-14A-18, dry deciduous forest, parcel I, nr. research station, Toliara Auto. Prov., Madagascar	-23.6865	44.591	label	Madagascar	Toliara			Tuléar is the former name of Toliara	1 March 2002 - 7 March 2002	Harin'Hala, R. (Rin'ha)	malaise trap		Yoder, M. J. (Matthew J.)	2008	Paratype	dry deciduous forest		http://hol.osu.edu/spmInfo.html?id=CASENT%202043312
urn:lsid:biosci.ohio-state.edu:osuc_occurrences:CASENT__2043343	en	PreservedSpecimen	CASENT 2043343	urn:lsid:biosci.ohio-state.edu:osuc_names:244776	Scelio parkeri	female	adult	1	CASC	Insects	[23°41.19'S 44°35.46'E MADAGASCAR: Tulear Beza Mahafaly Res. nr res. st. Par. I MT 165m 7-14.iii.2002 Harin'Hala MA-02-14A-19.]	Bezaha Mahafaly Special Reserve, 23°41.19'S 44°35.46'E, 165m, MA-02-14A-19, dry deciduous forest, parcel I, nr. research station, Toliara Auto. Prov., Madagascar	-23.6865	44.591	label	Madagascar	Toliara			Tuléar is the former name of Toliara	7 March 2002 - 14 March 2002	Harin'Hala, R. (Rin'ha)	malaise trap		Yoder, M. J. (Matthew J.)	2008	Paratype	dry deciduous forest		http://hol.osu.edu/spmInfo.html?id=CASENT%202043343
urn:lsid:biosci.ohio-state.edu:osuc_occurrences:CASENT__2043377	en	PreservedSpecimen	CASENT 2043377	urn:lsid:biosci.ohio-state.edu:osuc_names:244776	Scelio parkeri	male	adult	1	CASC	Insects	[12°30'52''S 49°10'53''E MADAGASCAR: Prov. dAntsiranana, Parc Nat. Montagne d'Ambre, 21-26.i.2001 Irwin Schlinger Harin'Hala 960m, MT, MA-01-01A-01.]	Montagne d'Ambre National Park, 12°30'52"S 49°10'53"E, 960m, MA-01-01A-01, Antsiranana Auto. Prov., Madagascar	-12.5144	49.1814	label	Madagascar	Antsiranana				21 January 2001 - 26 January 2001	Irwin, M. E. (Michael E.), Schlinger, E. I. (Evert I.) & Harin'Hala, R. (Rin'ha)	malaise trap		Yoder, M. J. (Matthew J.)	2008	Paratype			http://hol.osu.edu/spmInfo.html?id=CASENT%202043377
urn:lsid:biosci.ohio-state.edu:osuc_occurrences:CASENT__2043402	en	PreservedSpecimen	CASENT 2043402	urn:lsid:biosci.ohio-state.edu:osuc_names:244776	Scelio parkeri	male	adult	1	CASC	Insects	[25°00.40'S 46°18.20'E MADAGASCAR Tulear 8km NW Amboasary Berenty S.R. 25-26.x.02 Irwin, Parker Harin'Hala Mt MA02-22-01.]	Berenty Private Reserve, 25°00.40'S 46°18.20'E, 85m, MA-02-22-01, gallery forest, 8km NW Amboasary, Toliara Auto. Prov., Madagascar	-25.0067	46.3033	label	Madagascar	Toliara			Tuléar is the former name of Toliara Prov.	25 October 2002 - 26 October 2002	Irwin, M., Parker, F. (Fred) & Harin'Hala, R. (Rin'ha)	malaise trap		Yoder, M. J. (Matthew J.)	2008	Paratype	gallery forest		http://hol.osu.edu/spmInfo.html?id=CASENT%202043402
urn:lsid:biosci.ohio-state.edu:osuc_occurrences:CASENT__2043406	en	PreservedSpecimen	CASENT 2043406	urn:lsid:biosci.ohio-state.edu:osuc_names:244776	Scelio parkeri	male	adult	1	CASC	Insects	[25°01.26'S 46°18.33'E MADAGASCAR: Tulear 8km NW Amboasary Berenty SR 24.iii-4.iv.04 Irwin, Parker, Harin' Hala MT MA02-22A-15]	Berenty Private Reserve, 25°01.26'S 46°18.33'E, 35m, MA-02-22A-15, spiny forest, 8km NW Amboasary, Toliara Auto. Prov., Madagascar	-25.021	46.3055	label	Madagascar	Toliara			Tuléar is the former name of Toliara	24 March 2004 - 4 April 2004	Irwin, M., Parker, F. (Fred) & Harin'Hala, R. (Rin'ha)	malaise trap		Yoder, M. J. (Matthew J.)	2008	Paratype	spiny forest		http://hol.osu.edu/spmInfo.html?id=CASENT%202043406
urn:lsid:biosci.ohio-state.edu:osuc_occurrences:CASENT__2043413	en	PreservedSpecimen	CASENT 2043413	urn:lsid:biosci.ohio-state.edu:osuc_names:244776	Scelio parkeri	male	adult	1	CASC	Insects	[25°01.26'S 46°18.33'E MADAGASCAR: Tulear 8km NW Amboasary Berenty SR 24.iii-4.iv.04 Irwin, Parker, Harin' Hala MT MA02-22A-15]	Berenty Private Reserve, 25°01.26'S 46°18.33'E, 35m, MA-02-22A-15, spiny forest, 8km NW Amboasary, Toliara Auto. Prov., Madagascar	-25.021	46.3055	label	Madagascar	Toliara			Tuléar is the former name of Toliara	24 March 2004 - 4 April 2004	Irwin, M., Parker, F. (Fred) & Harin'Hala, R. (Rin'ha)	malaise trap		Yoder, M. J. (Matthew J.)	2008	Paratype	spiny forest		http://hol.osu.edu/spmInfo.html?id=CASENT%202043413
urn:lsid:biosci.ohio-state.edu:osuc_occurrences:CASENT__2043416	en	PreservedSpecimen	CASENT 2043416	urn:lsid:biosci.ohio-state.edu:osuc_names:244776	Scelio parkeri	male	adult	1	CASC	Insects	[25°01.26'S 46°18.33'E MADAGASCAR: Tulear 8km NW Amboasary Berenty SR 24.iii-4.iv.04 Irwin, Parker, Harin' Hala MT MA02-22A-15]	Berenty Private Reserve, 25°01.26'S 46°18.33'E, 35m, MA-02-22A-15, spiny forest, 8km NW Amboasary, Toliara Auto. Prov., Madagascar	-25.021	46.3055	label	Madagascar	Toliara			Tuléar is the former name of Toliara	24 March 2004 - 4 April 2004	Irwin, M., Parker, F. (Fred) & Harin'Hala, R. (Rin'ha)	malaise trap		Yoder, M. J. (Matthew J.)	2008	Paratype	spiny forest		http://hol.osu.edu/spmInfo.html?id=CASENT%202043416
urn:lsid:biosci.ohio-state.edu:osuc_occurrences:CASENT__2043454	en	PreservedSpecimen	CASENT 2043454	urn:lsid:biosci.ohio-state.edu:osuc_names:244776	Scelio parkeri	female	adult	1	CASC	Insects	[23°59'32"S 43°52'50"E MADAGASCAR Toliara PN Tsimanampetsotsa Mitoho Cave, 40m 18-22.iii.2002] [6.4km 77° ENE Efoetse 17.4km 170°S Beheloka Fisher, Griswold et al. MT, BLF6159]	Tsimanampetsotsa National Park, 24°02'50"S 43°45'11"E, 40m, BLF6159, spiny forest thicket, Mitoho Cave, 6.4km (77°) ENE Efoetse, 17.4km (170°) S Beheloka, Toliara Auto. Prov., Madagascar	-24.0472	43.7531	label	Madagascar	Toliara				18 March 2002 - 22 March 2002	Fisher, Griswold et al.	malaise trap		Yoder, M. J. (Matthew J.)	2008	Paratype	spiny forest thicket		http://hol.osu.edu/spmInfo.html?id=CASENT%202043454
urn:lsid:biosci.ohio-state.edu:osuc_occurrences:CASENT__8106418	en	PreservedSpecimen	CASENT 8106418	urn:lsid:biosci.ohio-state.edu:osuc_names:4728	Lepidoscelio fuscipennis	male	adult	1	CASC	Insects	[12°58'12''S 49°42'00''E MADAGASCAR Prov. Antsiranana 26.3km 10°NNE Daraina Forêt d'Ampondrabe 10.xii.03 BLFisher YPT BLF9975.]	Ampondrabe Forest, 12°58'12"S 49°42'00"E, 175m, BLF9975, tropical dry forest, 26.3km (10°) NNE Daraina, Antsiranana Auto. Prov., Madagascar	-12.97	49.7	label	Madagascar	Antsiranana				10 December 2003	Fisher, B. L. (Brian L.)	yellow pan trap		Yoder, M. J. (Matthew J.)	2008		tropical dry forest		http://hol.osu.edu/spmInfo.html?id=CASENT%208106418
urn:lsid:biosci.ohio-state.edu:osuc_occurrences:CASENT__8106419	en	PreservedSpecimen	CASENT 8106419	urn:lsid:biosci.ohio-state.edu:osuc_names:4728	Lepidoscelio fuscipennis	male	adult	1	OSUC	Insects	[12°58'12''S 49°42'00''E MADAGASCAR Prov. Antsiranana 26.3km 10°NNE Daraina Forêt d'Ampondrabe 10.xii.03 BLFisher YPT BLF9975.]	Ampondrabe Forest, 12°58'12"S 49°42'00"E, 175m, BLF9975, tropical dry forest, 26.3km (10°) NNE Daraina, Antsiranana Auto. Prov., Madagascar	-12.97	49.7	label	Madagascar	Antsiranana				10 December 2003	Fisher, B. L. (Brian L.)	yellow pan trap		Yoder, M. J. (Matthew J.)	2008		tropical dry forest		http://hol.osu.edu/spmInfo.html?id=CASENT%208106419
urn:lsid:biosci.ohio-state.edu:osuc_occurrences:CASENT__8106420	en	PreservedSpecimen	CASENT 8106420	urn:lsid:biosci.ohio-state.edu:osuc_names:4728	Lepidoscelio fuscipennis	male	adult	1	CASC	Insects	[12°58'12''S 49°42'00''E MADAGASCAR Prov. Antsiranana 26.3km 10°NNE Daraina Forêt d'Ampondrabe 10.xii.03 BLFisher YPT BLF9975.]	Ampondrabe Forest, 12°58'12"S 49°42'00"E, 175m, BLF9975, tropical dry forest, 26.3km (10°) NNE Daraina, Antsiranana Auto. Prov., Madagascar	-12.97	49.7	label	Madagascar	Antsiranana				10 December 2003	Fisher, B. L. (Brian L.)	yellow pan trap		Yoder, M. J. (Matthew J.)	2008		tropical dry forest		http://hol.osu.edu/spmInfo.html?id=CASENT%208106420
urn:lsid:biosci.ohio-state.edu:osuc_occurrences:CASENT__8106421	en	PreservedSpecimen	CASENT 8106421	urn:lsid:biosci.ohio-state.edu:osuc_names:4728	Lepidoscelio fuscipennis	male	adult	1	CASC	Insects	[12°58'12''S 49°42'00''E MADAGASCAR Prov. Antsiranana 26.3km 10°NNE Daraina Forêt d'Ampondrabe 10.xii.03 BLFisher YPT BLF9975.]	Ampondrabe Forest, 12°58'12"S 49°42'00"E, 175m, BLF9975, tropical dry forest, 26.3km (10°) NNE Daraina, Antsiranana Auto. Prov., Madagascar	-12.97	49.7	label	Madagascar	Antsiranana				10 December 2003	Fisher, B. L. (Brian L.)	yellow pan trap		Yoder, M. J. (Matthew J.)	2008		tropical dry forest		http://hol.osu.edu/spmInfo.html?id=CASENT%208106421
urn:lsid:biosci.ohio-state.edu:osuc_occurrences:CASENT__8106422	en	PreservedSpecimen	CASENT 8106422	urn:lsid:biosci.ohio-state.edu:osuc_names:4728	Lepidoscelio fuscipennis	male	adult	1	CASC	Insects	[12°58'12''S 49°42'00''E MADAGASCAR Prov. Antsiranana 26.3km 10°NNE Daraina Forêt d'Ampondrabe 10.xii.03 BLFisher YPT BLF9975.]	Ampondrabe Forest, 12°58'12"S 49°42'00"E, 175m, BLF9975, tropical dry forest, 26.3km (10°) NNE Daraina, Antsiranana Auto. Prov., Madagascar	-12.97	49.7	label	Madagascar	Antsiranana				10 December 2003	Fisher, B. L. (Brian L.)	yellow pan trap		Yoder, M. J. (Matthew J.)	2008		tropical dry forest		http://hol.osu.edu/spmInfo.html?id=CASENT%208106422
urn:lsid:biosci.ohio-state.edu:osuc_occurrences:CASENT__8106423	en	PreservedSpecimen	CASENT 8106423	urn:lsid:biosci.ohio-state.edu:osuc_names:4728	Lepidoscelio fuscipennis	male	adult	1	CASC	Insects	[12°58'12''S 49°42'00''E MADAGASCAR Prov. Antsiranana 26.3km 10°NNE Daraina Forêt d'Ampondrabe 10.xii.03 BLFisher YPT BLF9975.]	Ampondrabe Forest, 12°58'12"S 49°42'00"E, 175m, BLF9975, tropical dry forest, 26.3km (10°) NNE Daraina, Antsiranana Auto. Prov., Madagascar	-12.97	49.7	label	Madagascar	Antsiranana				10 December 2003	Fisher, B. L. (Brian L.)	yellow pan trap		Yoder, M. J. (Matthew J.)	2008		tropical dry forest		http://hol.osu.edu/spmInfo.html?id=CASENT%208106423
urn:lsid:biosci.ohio-state.edu:osuc_occurrences:CASENT__8106424	en	PreservedSpecimen	CASENT 8106424	urn:lsid:biosci.ohio-state.edu:osuc_names:4728	Lepidoscelio fuscipennis	male	adult	1	CASC	Insects	[12°58'12''S 49°42'00''E MADAGASCAR Prov. Antsiranana 26.3km 10°NNE Daraina Forêt d'Ampondrabe 10.xii.03 BLFisher YPT BLF9975.]	Ampondrabe Forest, 12°58'12"S 49°42'00"E, 175m, BLF9975, tropical dry forest, 26.3km (10°) NNE Daraina, Antsiranana Auto. Prov., Madagascar	-12.97	49.7	label	Madagascar	Antsiranana				10 December 2003	Fisher, B. L. (Brian L.)	yellow pan trap		Yoder, M. J. (Matthew J.)	2008		tropical dry forest		http://hol.osu.edu/spmInfo.html?id=CASENT%208106424
urn:lsid:biosci.ohio-state.edu:osuc_occurrences:CASENT__8106425	en	PreservedSpecimen	CASENT 8106425	urn:lsid:biosci.ohio-state.edu:osuc_names:4728	Lepidoscelio fuscipennis	male	adult	1	CASC	Insects	[12°58'12''S 49°42'00''E MADAGASCAR Prov. Antsiranana 26.3km 10°NNE Daraina Forêt d'Ampondrabe 10.xii.03 BLFisher YPT BLF9975.]	Ampondrabe Forest, 12°58'12"S 49°42'00"E, 175m, BLF9975, tropical dry forest, 26.3km (10°) NNE Daraina, Antsiranana Auto. Prov., Madagascar	-12.97	49.7	label	Madagascar	Antsiranana				10 December 2003	Fisher, B. L. (Brian L.)	yellow pan trap		Yoder, M. J. (Matthew J.)	2008		tropical dry forest		http://hol.osu.edu/spmInfo.html?id=CASENT%208106425
urn:lsid:biosci.ohio-state.edu:osuc_occurrences:CASENT__8106426	en	PreservedSpecimen	CASENT 8106426	urn:lsid:biosci.ohio-state.edu:osuc_names:4728	Lepidoscelio fuscipennis	male	adult	1	CASC	Insects	[12°58'12''S 49°42'00''E MADAGASCAR Prov. Antsiranana 26.3km 10°NNE Daraina Forêt d'Ampondrabe 10.xii.03 BLFisher YPT BLF9975.]	Ampondrabe Forest, 12°58'12"S 49°42'00"E, 175m, BLF9975, tropical dry forest, 26.3km (10°) NNE Daraina, Antsiranana Auto. Prov., Madagascar	-12.97	49.7	label	Madagascar	Antsiranana				10 December 2003	Fisher, B. L. (Brian L.)	yellow pan trap		Yoder, M. J. (Matthew J.)	2008		tropical dry forest		http://hol.osu.edu/spmInfo.html?id=CASENT%208106426
urn:lsid:biosci.ohio-state.edu:osuc_occurrences:CASENT__8106427	en	PreservedSpecimen	CASENT 8106427	urn:lsid:biosci.ohio-state.edu:osuc_names:4728	Lepidoscelio fuscipennis	male	adult	1	CASC	Insects	[12°58'12''S 49°42'00''E MADAGASCAR Prov. Antsiranana 26.3km 10°NNE Daraina Forêt d'Ampondrabe 10.xii.03 BLFisher YPT BLF9975.]	Ampondrabe Forest, 12°58'12"S 49°42'00"E, 175m, BLF9975, tropical dry forest, 26.3km (10°) NNE Daraina, Antsiranana Auto. Prov., Madagascar	-12.97	49.7	label	Madagascar	Antsiranana				10 December 2003	Fisher, B. L. (Brian L.)	yellow pan trap		Yoder, M. J. (Matthew J.)	2008		tropical dry forest		http://hol.osu.edu/spmInfo.html?id=CASENT%208106427
urn:lsid:biosci.ohio-state.edu:osuc_occurrences:CASENT__8106428	en	PreservedSpecimen	CASENT 8106428	urn:lsid:biosci.ohio-state.edu:osuc_names:4728	Lepidoscelio fuscipennis	male	adult	1	OSUC	Insects	[12°58'12''S 49°42'00''E MADAGASCAR Prov. Antsiranana 26.3km 10°NNE Daraina Forêt d'Ampondrabe 10.xii.03 BLFisher YPT BLF9975.]	Ampondrabe Forest, 12°58'12"S 49°42'00"E, 175m, BLF9975, tropical dry forest, 26.3km (10°) NNE Daraina, Antsiranana Auto. Prov., Madagascar	-12.97	49.7	label	Madagascar	Antsiranana				10 December 2003	Fisher, B. L. (Brian L.)	yellow pan trap		Yoder, M. J. (Matthew J.)	2008		tropical dry forest		http://hol.osu.edu/spmInfo.html?id=CASENT%208106428
urn:lsid:biosci.ohio-state.edu:osuc_occurrences:CASENT__8106429	en	PreservedSpecimen	CASENT 8106429	urn:lsid:biosci.ohio-state.edu:osuc_names:4728	Lepidoscelio fuscipennis	female	adult	1	OSUC	Insects	[12°58'12''S 49°42'00''E MADAGASCAR Prov. Antsiranana 26.3km 10°NNE Daraina Forêt d'Ampondrabe 10.xii.03 BLFisher YPT BLF9975.]	Ampondrabe Forest, 12°58'12"S 49°42'00"E, 175m, BLF9975, tropical dry forest, 26.3km (10°) NNE Daraina, Antsiranana Auto. Prov., Madagascar	-12.97	49.7	label	Madagascar	Antsiranana				10 December 2003	Fisher, B. L. (Brian L.)	yellow pan trap		Yoder, M. J. (Matthew J.)	2008		tropical dry forest		http://hol.osu.edu/spmInfo.html?id=CASENT%208106429
urn:lsid:biosci.ohio-state.edu:osuc_occurrences:CASENT__8106430	en	PreservedSpecimen	CASENT 8106430	urn:lsid:biosci.ohio-state.edu:osuc_names:4728	Lepidoscelio fuscipennis	male	adult	1	CASC	Insects	[12°58'12''S 49°42'00''E MADAGASCAR Prov. Antsiranana 26.3km 10°NNE Daraina Forêt d'Ampondrabe 10.xii.03 BLFisher YPT BLF9975.]	Ampondrabe Forest, 12°58'12"S 49°42'00"E, 175m, BLF9975, tropical dry forest, 26.3km (10°) NNE Daraina, Antsiranana Auto. Prov., Madagascar	-12.97	49.7	label	Madagascar	Antsiranana				10 December 2003	Fisher, B. L. (Brian L.)	yellow pan trap		Yoder, M. J. (Matthew J.)	2008		tropical dry forest		http://hol.osu.edu/spmInfo.html?id=CASENT%208106430
urn:lsid:biosci.ohio-state.edu:osuc_occurrences:CASENT__8106431	en	PreservedSpecimen	CASENT 8106431	urn:lsid:biosci.ohio-state.edu:osuc_names:4728	Lepidoscelio fuscipennis	male	adult	1	CASC	Insects	[12°58'12''S 49°42'00''E MADAGASCAR Prov. Antsiranana 26.3km 10°NNE Daraina Forêt d'Ampondrabe 10.xii.03 BLFisher YPT BLF9975.]	Ampondrabe Forest, 12°58'12"S 49°42'00"E, 175m, BLF9975, tropical dry forest, 26.3km (10°) NNE Daraina, Antsiranana Auto. Prov., Madagascar	-12.97	49.7	label	Madagascar	Antsiranana				10 December 2003	Fisher, B. L. (Brian L.)	yellow pan trap		Yoder, M. J. (Matthew J.)	2008		tropical dry forest		http://hol.osu.edu/spmInfo.html?id=CASENT%208106431
urn:lsid:biosci.ohio-state.edu:osuc_occurrences:CASENT__8106432	en	PreservedSpecimen	CASENT 8106432	urn:lsid:biosci.ohio-state.edu:osuc_names:4728	Lepidoscelio fuscipennis	male	adult	1	CASC	Insects	[12°58'12''S 49°42'00''E MADAGASCAR Prov. Antsiranana 26.3km 10°NNE Daraina Forêt d'Ampondrabe 10.xii.03 BLFisher YPT BLF9975.]	Ampondrabe Forest, 12°58'12"S 49°42'00"E, 175m, BLF9975, tropical dry forest, 26.3km (10°) NNE Daraina, Antsiranana Auto. Prov., Madagascar	-12.97	49.7	label	Madagascar	Antsiranana				10 December 2003	Fisher, B. L. (Brian L.)	yellow pan trap		Yoder, M. J. (Matthew J.)	2008		tropical dry forest		http://hol.osu.edu/spmInfo.html?id=CASENT%208106432
urn:lsid:biosci.ohio-state.edu:osuc_occurrences:CASENT__8106433	en	PreservedSpecimen	CASENT 8106433	urn:lsid:biosci.ohio-state.edu:osuc_names:4728	Lepidoscelio fuscipennis	male	adult	1	CASC	Insects	[12°58'12''S 49°42'00''E MADAGASCAR Prov. Antsiranana 26.3km 10°NNE Daraina Forêt d'Ampondrabe 10.xii.03 BLFisher YPT BLF9975.]	Ampondrabe Forest, 12°58'12"S 49°42'00"E, 175m, BLF9975, tropical dry forest, 26.3km (10°) NNE Daraina, Antsiranana Auto. Prov., Madagascar	-12.97	49.7	label	Madagascar	Antsiranana				10 December 2003	Fisher, B. L. (Brian L.)	yellow pan trap		Yoder, M. J. (Matthew J.)	2008		tropical dry forest		http://hol.osu.edu/spmInfo.html?id=CASENT%208106433
urn:lsid:biosci.ohio-state.edu:osuc_occurrences:CASENT__8106434	en	PreservedSpecimen	CASENT 8106434	urn:lsid:biosci.ohio-state.edu:osuc_names:4728	Lepidoscelio fuscipennis	male	adult	1	CASC	Insects	[12°58'12''S 49°42'00''E MADAGASCAR Prov. Antsiranana 26.3km 10°NNE Daraina Forêt d'Ampondrabe 10.xii.03 BLFisher YPT BLF9975.]	Ampondrabe Forest, 12°58'12"S 49°42'00"E, 175m, BLF9975, tropical dry forest, 26.3km (10°) NNE Daraina, Antsiranana Auto. Prov., Madagascar	-12.97	49.7	label	Madagascar	Antsiranana				10 December 2003	Fisher, B. L. (Brian L.)	yellow pan trap		Yoder, M. J. (Matthew J.)	2008		tropical dry forest		http://hol.osu.edu/spmInfo.html?id=CASENT%208106434
urn:lsid:biosci.ohio-state.edu:osuc_occurrences:CASENT__8106435	en	PreservedSpecimen	CASENT 8106435	urn:lsid:biosci.ohio-state.edu:osuc_names:4728	Lepidoscelio fuscipennis	male	adult	1	CASC	Insects	[12°58'12''S 49°42'00''E MADAGASCAR Prov. Antsiranana 26.3km 10°NNE Daraina Forêt d'Ampondrabe 10.xii.03 BLFisher YPT BLF9975.]	Ampondrabe Forest, 12°58'12"S 49°42'00"E, 175m, BLF9975, tropical dry forest, 26.3km (10°) NNE Daraina, Antsiranana Auto. Prov., Madagascar	-12.97	49.7	label	Madagascar	Antsiranana				10 December 2003	Fisher, B. L. (Brian L.)	yellow pan trap		Yoder, M. J. (Matthew J.)	2008		tropical dry forest		http://hol.osu.edu/spmInfo.html?id=CASENT%208106435
urn:lsid:biosci.ohio-state.edu:osuc_occurrences:CASENT__8106436	en	PreservedSpecimen	CASENT 8106436	urn:lsid:biosci.ohio-state.edu:osuc_names:4728	Lepidoscelio fuscipennis	male	adult	1	CASC	Insects	[12°58'12''S 49°42'00''E MADAGASCAR Prov. Antsiranana 26.3km 10°NNE Daraina Forêt d'Ampondrabe 10.xii.03 BLFisher YPT BLF9975.]	Ampondrabe Forest, 12°58'12"S 49°42'00"E, 175m, BLF9975, tropical dry forest, 26.3km (10°) NNE Daraina, Antsiranana Auto. Prov., Madagascar	-12.97	49.7	label	Madagascar	Antsiranana				10 December 2003	Fisher, B. L. (Brian L.)	yellow pan trap		Yoder, M. J. (Matthew J.)	2008		tropical dry forest		http://hol.osu.edu/spmInfo.html?id=CASENT%208106436
urn:lsid:biosci.ohio-state.edu:osuc_occurrences:CASENT__8106437	en	PreservedSpecimen	CASENT 8106437	urn:lsid:biosci.ohio-state.edu:osuc_names:4728	Lepidoscelio fuscipennis	male	adult	1	CASC	Insects	[12°58'12''S 49°42'00''E MADAGASCAR Prov. Antsiranana 26.3km 10°NNE Daraina Forêt d'Ampondrabe 10.xii.03 BLFisher YPT BLF9975.]	Ampondrabe Forest, 12°58'12"S 49°42'00"E, 175m, BLF9975, tropical dry forest, 26.3km (10°) NNE Daraina, Antsiranana Auto. Prov., Madagascar	-12.97	49.7	label	Madagascar	Antsiranana				10 December 2003	Fisher, B. L. (Brian L.)	yellow pan trap		Yoder, M. J. (Matthew J.)	2008		tropical dry forest		http://hol.osu.edu/spmInfo.html?id=CASENT%208106437
urn:lsid:biosci.ohio-state.edu:osuc_occurrences:CASENT__8106438	en	PreservedSpecimen	CASENT 8106438	urn:lsid:biosci.ohio-state.edu:osuc_names:4728	Lepidoscelio fuscipennis	male	adult	1	CASC	Insects	[12°58'12''S 49°42'00''E MADAGASCAR Prov. Antsiranana 26.3km 10°NNE Daraina Forêt d'Ampondrabe 10.xii.03 BLFisher YPT BLF9975.]	Ampondrabe Forest, 12°58'12"S 49°42'00"E, 175m, BLF9975, tropical dry forest, 26.3km (10°) NNE Daraina, Antsiranana Auto. Prov., Madagascar	-12.97	49.7	label	Madagascar	Antsiranana				10 December 2003	Fisher, B. L. (Brian L.)	yellow pan trap		Yoder, M. J. (Matthew J.)	2008		tropical dry forest		http://hol.osu.edu/spmInfo.html?id=CASENT%208106438
urn:lsid:biosci.ohio-state.edu:osuc_occurrences:CASENT__8106439	en	PreservedSpecimen	CASENT 8106439	urn:lsid:biosci.ohio-state.edu:osuc_names:4728	Lepidoscelio fuscipennis	male	adult	1	CASC	Insects	[12°58'12''S 49°42'00''E MADAGASCAR Prov. Antsiranana 26.3km 10°NNE Daraina Forêt d'Ampondrabe 10.xii.03 BLFisher YPT BLF9975.]	Ampondrabe Forest, 12°58'12"S 49°42'00"E, 175m, BLF9975, tropical dry forest, 26.3km (10°) NNE Daraina, Antsiranana Auto. Prov., Madagascar	-12.97	49.7	label	Madagascar	Antsiranana				10 December 2003	Fisher, B. L. (Brian L.)	yellow pan trap		Yoder, M. J. (Matthew J.)	2008		tropical dry forest		http://hol.osu.edu/spmInfo.html?id=CASENT%208106439
urn:lsid:biosci.ohio-state.edu:osuc_occurrences:CASENT__8106440	en	PreservedSpecimen	CASENT 8106440	urn:lsid:biosci.ohio-state.edu:osuc_names:4728	Lepidoscelio fuscipennis	female	adult	1	OSUC	Insects	[12°58'12''S 49°42'00''E MADAGASCAR Prov. Antsiranana 26.3km 10°NNE Daraina Forêt d'Ampondrabe 10.xii.03 BLFisher YPT BLF9975.]	Ampondrabe Forest, 12°58'12"S 49°42'00"E, 175m, BLF9975, tropical dry forest, 26.3km (10°) NNE Daraina, Antsiranana Auto. Prov., Madagascar	-12.97	49.7	label	Madagascar	Antsiranana				10 December 2003	Fisher, B. L. (Brian L.)	yellow pan trap		Yoder, M. J. (Matthew J.)	2008		tropical dry forest		http://hol.osu.edu/spmInfo.html?id=CASENT%208106440
urn:lsid:biosci.ohio-state.edu:osuc_occurrences:CASENT__8106441	en	PreservedSpecimen	CASENT 8106441	urn:lsid:biosci.ohio-state.edu:osuc_names:4728	Lepidoscelio fuscipennis	female	adult	1	CASC	Insects	[12°58'12''S 49°42'00''E MADAGASCAR Prov. Antsiranana 26.3km 10°NNE Daraina Forêt d'Ampondrabe 10.xii.03 BLFisher YPT BLF9975.]	Ampondrabe Forest, 12°58'12"S 49°42'00"E, 175m, BLF9975, tropical dry forest, 26.3km (10°) NNE Daraina, Antsiranana Auto. Prov., Madagascar	-12.97	49.7	label	Madagascar	Antsiranana				10 December 2003	Fisher, B. L. (Brian L.)	yellow pan trap		Yoder, M. J. (Matthew J.)	2008		tropical dry forest		http://hol.osu.edu/spmInfo.html?id=CASENT%208106441
urn:lsid:biosci.ohio-state.edu:osuc_occurrences:CASENT__8106505	en	PreservedSpecimen	CASENT 8106505	urn:lsid:biosci.ohio-state.edu:osuc_names:4728	Lepidoscelio fuscipennis	male	adult	1	CASC	Insects	[24°56.21'S 46°37.60'E MADAGASCAR Tulear PN Andohahela Par II Tsimalahy 26.i-5.ii.03 Irwin, Parker, Harin'Hala MT MA02-20-14.]	Tsimelahy, 24°56.21'S 46°37.60'E, 180m, MA-02-20-14, transitional forest, parcel II, Andohahela N.P., Toliara Auto. Prov., Madagascar	-24.9368	46.6267	label	Madagascar	Toliara		Tsimelahy	Tuléar is the former name of Toliara Prov.	26 January 2003 - 5 February 2003	Irwin, M., Parker, F. (Fred) & Harin'Hala, R. (Rin'ha)	malaise trap		Yoder, M. J. (Matthew J.)	2008		transitional forest		http://hol.osu.edu/spmInfo.html?id=CASENT%208106505
urn:lsid:biosci.ohio-state.edu:osuc_occurrences:CASENT__8106516	en	PreservedSpecimen	CASENT 8106516	urn:lsid:biosci.ohio-state.edu:osuc_names:4728	Lepidoscelio fuscipennis	male	adult	1	CASC	Insects	[24°56.21'S 46°37.60'E MADAGASCAR Tulear PN Andohahela Par II Tsimalahy 26.i-5.ii.03 Irwin, Parker, Harin'Hala MT MA02-20-14.]	Tsimelahy, 24°56.21'S 46°37.60'E, 180m, MA-02-20-14, transitional forest, parcel II, Andohahela N.P., Toliara Auto. Prov., Madagascar	-24.9368	46.6267	label	Madagascar	Toliara		Tsimelahy	Tuléar is the former name of Toliara Prov.	26 January 2003 - 5 February 2003	Irwin, M., Parker, F. (Fred) & Harin'Hala, R. (Rin'ha)	malaise trap		Yoder, M. J. (Matthew J.)	2008		transitional forest		http://hol.osu.edu/spmInfo.html?id=CASENT%208106516
urn:lsid:biosci.ohio-state.edu:osuc_occurrences:CASENT__8106522	en	PreservedSpecimen	CASENT 8106522	urn:lsid:biosci.ohio-state.edu:osuc_names:4728	Lepidoscelio fuscipennis	male	adult	1	CASC	Insects	[24°56.21'S 46°37.60'E MADAGASCAR Tulear PN Andohahela Par II Tsimalahy 26.i-5.ii.03 Irwin, Parker, Harin'Hala MT MA02-20-14.]	Tsimelahy, 24°56.21'S 46°37.60'E, 180m, MA-02-20-14, transitional forest, parcel II, Andohahela N.P., Toliara Auto. Prov., Madagascar	-24.9368	46.6267	label	Madagascar	Toliara		Tsimelahy	Tuléar is the former name of Toliara Prov.	26 January 2003 - 5 February 2003	Irwin, M., Parker, F. (Fred) & Harin'Hala, R. (Rin'ha)	malaise trap		Yoder, M. J. (Matthew J.)	2008		transitional forest		http://hol.osu.edu/spmInfo.html?id=CASENT%208106522
urn:lsid:biosci.ohio-state.edu:osuc_occurrences:CASENT__8106563	en	PreservedSpecimen	CASENT 8106563	urn:lsid:biosci.ohio-state.edu:osuc_names:4728	Lepidoscelio fuscipennis	male	adult	1	CASC	Insects	[25°00.40'S 46°18.20'E MADAGASCAR Tulear 8km NW Amboasary Berenty S.R. 17-24.iii.03 Irwin, Parker Harin'Hala Mt MA02-22-19.]	Berenty Private Reserve, 25°00.40'S 46°18.20'E, 85m, MA-02-22-19, gallery forest, 8km NW Amboasary, Toliara Auto. Prov., Madagascar	-25.0067	46.3033	label	Madagascar	Toliara			Tuléar is the former name of Toliara Prov.	17 March 2003 - 24 March 2003	Irwin, M., Parker, F. (Fred) & Harin'Hala, R. (Rin'ha)	malaise trap		Yoder, M. J. (Matthew J.)	2008		gallery forest		http://hol.osu.edu/spmInfo.html?id=CASENT%208106563
urn:lsid:biosci.ohio-state.edu:osuc_occurrences:CASENT__8106593	en	PreservedSpecimen	CASENT 8106593	urn:lsid:biosci.ohio-state.edu:osuc_names:4728	Lepidoscelio fuscipennis	female	adult	1	OSUC	Insects	[25°00.40'S 46°18.20'E MADAGASCAR Tulear 8km NW Amboasary Berenty S.R. 17-24.iii.03 Irwin, Parker Harin'Hala Mt MA02-22-19.]	Berenty Private Reserve, 25°00.40'S 46°18.20'E, 85m, MA-02-22-19, gallery forest, 8km NW Amboasary, Toliara Auto. Prov., Madagascar	-25.0067	46.3033	label	Madagascar	Toliara			Tuléar is the former name of Toliara Prov.	17 March 2003 - 24 March 2003	Irwin, M., Parker, F. (Fred) & Harin'Hala, R. (Rin'ha)	malaise trap		Yoder, M. J. (Matthew J.)	2008		gallery forest		http://hol.osu.edu/spmInfo.html?id=CASENT%208106593
urn:lsid:biosci.ohio-state.edu:osuc_occurrences:CASENT__8106631	en	PreservedSpecimen	CASENT 8106631	urn:lsid:biosci.ohio-state.edu:osuc_names:4728	Lepidoscelio fuscipennis	female	adult	1	CASC	Insects	[25°00.40'S 46°18.20'E MADAGASCAR Tulear 8km NW Amboasary Berenty S.R. 17-24.iii.03 Irwin, Parker Harin'Hala Mt MA02-22-19.]	Berenty Private Reserve, 25°00.40'S 46°18.20'E, 85m, MA-02-22-19, gallery forest, 8km NW Amboasary, Toliara Auto. Prov., Madagascar	-25.0067	46.3033	label	Madagascar	Toliara			Tuléar is the former name of Toliara Prov.	17 March 2003 - 24 March 2003	Irwin, M., Parker, F. (Fred) & Harin'Hala, R. (Rin'ha)	malaise trap		Yoder, M. J. (Matthew J.)	2008		gallery forest		http://hol.osu.edu/spmInfo.html?id=CASENT%208106631
urn:lsid:biosci.ohio-state.edu:osuc_occurrences:CASENT__8106817	en	PreservedSpecimen	CASENT 8106817	urn:lsid:biosci.ohio-state.edu:osuc_names:4728	Lepidoscelio fuscipennis	male	adult	1	OSUC	Insects	[25°00.40'S 46°18.20'E MADAGASCAR: Tulear 8km NW Amboasary Berenty SR, 27.xii.02-7.I.03, MT, Irwin, Parker Harin'HalaMA02-22-11]	Berenty Private Reserve, 25°00.40'S 46°18.20'E, 85m, MA-02-22-11, gallery forest, 8km NW Amboasary, Toliara Auto. Prov., Madagascar	-25.0067	46.3033	label	Madagascar	Toliara			Tuléar is the former name of Toliara Prov.	27 December 2002 - 7 January 2003	Irwin, M., Parker, F. (Fred) & Harin'Hala, R. (Rin'ha)	malaise trap		Yoder, M. J. (Matthew J.)	2008		gallery forest		http://hol.osu.edu/spmInfo.html?id=CASENT%208106817
urn:lsid:biosci.ohio-state.edu:osuc_occurrences:OSUC__212038	en	PreservedSpecimen	OSUC 212038	urn:lsid:biosci.ohio-state.edu:osuc_names:4728	Lepidoscelio fuscipennis	male	adult	1	OSUC	Insects	[MADAGASCAR: Fianarantsoa Prov. Parc Nac. Ranomafana Bell Vue Trail, 1000m, MT in tropical forest, 12-21.xii.1999 ME Irwin, El Schlinger]	Ranomafana National Park, 1000m, tropical forest, Bell Vue Trail, Fianarantsoa Auto. Prov., Madagascar	-21.2664	47.4203	WWW	Madagascar	Fianarantsoa			http://www.antweb.org/specimen.do?name=casent0079552	12 December 1999 - 21 December 1999	Irwin, M. E. (Michael E.) & Schlinger, E. I. (Evert I.)	malaise trap		Yoder, M. J. (Matthew J.)	2008		tropical forest		http://hol.osu.edu/spmInfo.html?id=OSUC%20212038
urn:lsid:biosci.ohio-state.edu:osuc_occurrences:OSUC__212529	en	PreservedSpecimen	OSUC 212529	urn:lsid:biosci.ohio-state.edu:osuc_names:4728	Lepidoscelio fuscipennis	female	adult	1	CNCI	Insects	[MADAGASCAR: 1875m RNI de Marojejy 14°26.8'S; 49°46'E 13-19.XI.1996 E. Quinter, MT]	Marojejy National Park, 14°26.8'S 49°46'E, 1875m, Antsiranana Auto. Prov., Madagascar	-14.4467	49.7667	label	Madagascar	Antsiranana				13 November 1996 - 19 November 1996	Quinter, E.	malaise trap		Yoder, M. J. (Matthew J.)	2008				http://hol.osu.edu/spmInfo.html?id=OSUC%20212529
urn:lsid:biosci.ohio-state.edu:osuc_occurrences:OSUC__212534	en	PreservedSpecimen	OSUC 212534	urn:lsid:biosci.ohio-state.edu:osuc_names:4728	Lepidoscelio fuscipennis	female	adult	1	CNCI	Insects	[MADAGASCAR: 1875m RNI de Marojejy 14°26.8'S; 49°46'E 22.X-19.XI.1996 E. Quinter, MT]	Marojejy National Park, 14°26.8'S 49°46'E, 1875m, Antsiranana Auto. Prov., Madagascar	-14.4467	49.7667	label	Madagascar	Antsiranana				22 October 1996 - 19 November 1996	Quinter, E.	malaise trap		Yoder, M. J. (Matthew J.)	2008				http://hol.osu.edu/spmInfo.html?id=OSUC%20212534
urn:lsid:biosci.ohio-state.edu:osuc_occurrences:OSUC__212537	en	PreservedSpecimen	OSUC 212537	urn:lsid:biosci.ohio-state.edu:osuc_names:4728	Lepidoscelio fuscipennis	female	adult	1	CNCI	Insects	[MADAGASCAR: 1875m RNI de Marojejy 14°26.8'S; 49°46'E 22.X-19.XI.1996 E. Quinter, MT]	Marojejy National Park, 14°26.8'S 49°46'E, 1875m, Antsiranana Auto. Prov., Madagascar	-14.4467	49.7667	label	Madagascar	Antsiranana				22 October 1996 - 19 November 1996	Quinter, E.	malaise trap		Yoder, M. J. (Matthew J.)	2008				http://hol.osu.edu/spmInfo.html?id=OSUC%20212537
urn:lsid:biosci.ohio-state.edu:osuc_occurrences:CASENT__2042007	en	PreservedSpecimen	CASENT 2042007	urn:lsid:biosci.ohio-state.edu:osuc_names:244777	Scelio harinhalai	female	adult	1	OSUC	Insects	[23°41.19'S 44°35.46'E MADAGASCAR: Tulear Beza Mahafaly Res. nr res. st. Par I MT 165m 15-22.ii.2002 Harin'Hala MA-02-14A-16.]	Bezaha Mahafaly Special Reserve, 23°41.19'S 44°35.46'E, 165m, MA-02-14A-16, dry deciduous forest, parcel I, nr. research station, Toliara Auto. Prov., Madagascar	-23.6865	44.591	label	Madagascar	Toliara			Tuléar is the former name of Toliara	15 February 2002 - 22 February 2002	Harin'Hala, R. (Rin'ha)	malaise trap		Yoder, M. J. (Matthew J.)	2008	Paratype	dry deciduous forest		http://hol.osu.edu/spmInfo.html?id=CASENT%202042007
urn:lsid:biosci.ohio-state.edu:osuc_occurrences:CASENT__2042043	en	PreservedSpecimen	CASENT 2042043	urn:lsid:biosci.ohio-state.edu:osuc_names:244777	Scelio harinhalai	male	adult	1	OSUC	Insects	[23°41.39'S 44°34.53'E MADAGASCAR: Tulear Beza Mahafaly Res. Par. II, nr Bellevue MT 180m 28.xi-4.xii.2001 Harin Hala MA02-14B-04 ]	Bezaha Mahafaly Special Reserve, 23°41.39'S 44°34.53'E, 180m, MA-02-14B-04, spiny forest, parcel II, nr. Bellevue, Toliara Auto. Prov., Madagascar	-23.6898	44.5755	label	Madagascar	Toliara			Tuléar is the former name of Toliara	28 November 2001 - 4 December 2001	Harin'Hala	malaise trap		Yoder, M. J. (Matthew J.)	2008	Paratype	spiny forest		http://hol.osu.edu/spmInfo.html?id=CASENT%202042043
urn:lsid:biosci.ohio-state.edu:osuc_occurrences:CASENT__2042045	en	PreservedSpecimen	CASENT 2042045	urn:lsid:biosci.ohio-state.edu:osuc_names:244777	Scelio harinhalai	female	adult	1	OSUC	Insects	[23°41.19'S 44°35.46'E MADAGASCAR: Tulear Beza Mahafaly Res. nr. res. st. Par. I MT 165m 28.viii-9.xi.2002 Harin Hala MA-02-14A-34 ]	Bezaha Mahafaly Special Reserve, 23°41.19'S 44°35.46'E, 165m, MA-02-14A-34, dry deciduous forest, parcel I, nr. research station, Toliara Auto. Prov., Madagascar	-23.6865	44.591	label	Madagascar	Toliara			Tuléar is the former name of Toliara	28 August 2002 - 9 November 2002	Harin'Hala	malaise trap		Yoder, M. J. (Matthew J.)	2008	Paratype	dry deciduous forest		http://hol.osu.edu/spmInfo.html?id=CASENT%202042045
urn:lsid:biosci.ohio-state.edu:osuc_occurrences:CASENT__2042048	en	PreservedSpecimen	CASENT 2042048	urn:lsid:biosci.ohio-state.edu:osuc_names:244777	Scelio harinhalai	male	adult	1	CASC	Insects	[23°41.19'S 44°35.46'E MADAGASCAR: Tulear Beza Mahafaly Res. nr res. st. Par I MT 165m 10-21.xi.2001 Harin'Hala MA-02-14A-02.]	Bezaha Mahafaly Special Reserve, 23°41.19'S 44°35.46'E, 165m, MA-02-14A-02, dry deciduous forest, parcel I, nr. research station, Toliara Auto. Prov., Madagascar	-23.6865	44.591	label	Madagascar	Toliara			Tuléar is the former name of Toliara	10 November 2001 - 21 November 2001	Harin'Hala, R. (Rin'ha)	malaise trap		Yoder, M. J. (Matthew J.)	2008	Paratype	dry deciduous forest		http://hol.osu.edu/spmInfo.html?id=CASENT%202042048
urn:lsid:biosci.ohio-state.edu:osuc_occurrences:CASENT__2132374	en	PreservedSpecimen	CASENT 2132374	urn:lsid:biosci.ohio-state.edu:osuc_names:244777	Scelio harinhalai	female	adult	1	CASC	Insects	[25°00.40'S 46°18.20'E MADAGASCAR tulear 8km NW Amboasary Berenty SR 16-27.xii.02 Irwin, Parker, Harin'Hala MT MA02-22-10.] ["MANDIBLE OPEN"]	Berenty Private Reserve, 25°00.40'S 46°18.20'E, 85m, MA-02-22-10, gallery forest, 8km NW Amboasary, Toliara Auto. Prov., Madagascar	-25.0067	46.3033	label	Madagascar	Toliara			Tuléar is the former name of Toliara Prov.	16 December 2002 - 27 December 2002	Irwin, M., Parker, F. (Fred) & Harin'Hala, R. (Rin'ha)	malaise trap		Yoder, M. J. (Matthew J.)	2008	Paratype	gallery forest		http://hol.osu.edu/spmInfo.html?id=CASENT%202132374
urn:lsid:biosci.ohio-state.edu:osuc_occurrences:CASENT__2042107	en	PreservedSpecimen	CASENT 2042107	urn:lsid:biosci.ohio-state.edu:osuc_names:244777	Scelio harinhalai	female	adult	1	OSUC	Insects	[23°41.19'S 44°35.46'E MADAGASCAR: Tulear Beza Mahafaly Res. nr res. st. Par I MT 165m 16-18.viii.2002 Harin'Hala MA-02-14A-33.]	Bezaha Mahafaly Special Reserve, 23°41.19'S 44°35.46'E, 165m, MA-02-14A-33, dry deciduous forest, parcel I, nr. research station, Toliara Auto. Prov., Madagascar	-23.6865	44.591	label	Madagascar	Toliara			Tuléar is the former name of Toliara	16 August 2002 - 18 August 2002	Harin'Hala, R. (Rin'ha)	malaise trap		Yoder, M. J. (Matthew J.)	2008	Paratype	dry deciduous forest		http://hol.osu.edu/spmInfo.html?id=CASENT%202042107
urn:lsid:biosci.ohio-state.edu:osuc_occurrences:CASENT__2132622	en	PreservedSpecimen	CASENT 2132622	urn:lsid:biosci.ohio-state.edu:osuc_names:244776	Scelio parkeri	male	adult	1	OSUC	Insects	[25°00.40'S 46°18.20'E MADAGASCAR Tulear 8km NW Amboasary Berenty SR 5-15.ii.03 MT Irwin Parker Harin'Hala 85m MA-02-22-15.]	Berenty Private Reserve, 25°00.40'S 46°18.20'E, 85m, MA-02-22-15, gallery forest, 8km NW Amboasary, Toliara Auto. Prov., Madagascar	-25.0067	46.3033	label	Madagascar	Toliara			Tuléar is the former name of Toliara	5 February 2003 - 15 February 2003	Irwin, M., Parker, F. (Fred) & Harin'Hala, R. (Rin'ha)	malaise trap		Yoder, M. J. (Matthew J.)	2008	Paratype	gallery forest		http://hol.osu.edu/spmInfo.html?id=CASENT%202132622
urn:lsid:biosci.ohio-state.edu:osuc_occurrences:CASENT__2132632	en	PreservedSpecimen	CASENT 2132632	urn:lsid:biosci.ohio-state.edu:osuc_names:244776	Scelio parkeri	male	adult	1	OSUC	Insects	[25°00.40'S 46°18.20'E MADAGASCAR Tulear 8km NW Amboasary Berenty SR 5-15.ii.03 MT Irwin Parker Harin'Hala 85m MA-02-22-15.]	Berenty Private Reserve, 25°00.40'S 46°18.20'E, 85m, MA-02-22-15, gallery forest, 8km NW Amboasary, Toliara Auto. Prov., Madagascar	-25.0067	46.3033	label	Madagascar	Toliara			Tuléar is the former name of Toliara	5 February 2003 - 15 February 2003	Irwin, M., Parker, F. (Fred) & Harin'Hala, R. (Rin'ha)	malaise trap		Yoder, M. J. (Matthew J.)	2008	Paratype	gallery forest		http://hol.osu.edu/spmInfo.html?id=CASENT%202132632
urn:lsid:biosci.ohio-state.edu:osuc_occurrences:CASENT__2132650	en	PreservedSpecimen	CASENT 2132650	urn:lsid:biosci.ohio-state.edu:osuc_names:244776	Scelio parkeri	female	adult	1	OSUC	Insects	[23°03'22"S 43°36'37"E MADAGASCAR: Toliara Ranobe 30m 5-9.ii.03 Frontier WIlderness Proj. MT spiny forest thicket MGF058]	Ranobe, 23°03'22"S 43°36'37"E, 30m, MGF058, spiny forest thicket, Toliara Auto. Prov., Madagascar	-23.0394	43.6103	label	Madagascar	Toliara		Ranobe		5 February 2003 - 9 February 2003		malaise trap		Yoder, M. J. (Matthew J.)	2008	Paratype	spiny forest thicket		http://hol.osu.edu/spmInfo.html?id=CASENT%202132650
urn:lsid:biosci.ohio-state.edu:osuc_occurrences:CASENT__2132651	en	PreservedSpecimen	CASENT 2132651	urn:lsid:biosci.ohio-state.edu:osuc_names:244776	Scelio parkeri	female	adult	1	CASC	Insects	[23°03'22"S 43°36'37"E MADAGASCAR: Toliara Ranobe 30m 5-9.ii.03 Frontier WIlderness Proj. MT spiny forest thicket MGF058]	Ranobe, 23°03'22"S 43°36'37"E, 30m, MGF058, spiny forest thicket, Toliara Auto. Prov., Madagascar	-23.0394	43.6103	label	Madagascar	Toliara		Ranobe		5 February 2003 - 9 February 2003		malaise trap		Yoder, M. J. (Matthew J.)	2008	Paratype	spiny forest thicket		http://hol.osu.edu/spmInfo.html?id=CASENT%202132651
urn:lsid:biosci.ohio-state.edu:osuc_occurrences:CASENT__2132664	en	PreservedSpecimen	CASENT 2132664	urn:lsid:biosci.ohio-state.edu:osuc_names:244776	Scelio parkeri	male	adult	1	OSUC	Insects	[25°00.40'S 46°18.20'E MADAGASCAR Tulear 8km NW Amboasary Berenty SR 5-15.ii.03 MT Irwin Parker Harin'Hala 85m MA-02-22-15.]	Berenty Private Reserve, 25°00.40'S 46°18.20'E, 85m, MA-02-22-15, gallery forest, 8km NW Amboasary, Toliara Auto. Prov., Madagascar	-25.0067	46.3033	label	Madagascar	Toliara			Tuléar is the former name of Toliara	5 February 2003 - 15 February 2003	Irwin, M., Parker, F. (Fred) & Harin'Hala, R. (Rin'ha)	malaise trap		Yoder, M. J. (Matthew J.)	2008	Paratype	gallery forest		http://hol.osu.edu/spmInfo.html?id=CASENT%202132664
urn:lsid:biosci.ohio-state.edu:osuc_occurrences:CASENT__2132672	en	PreservedSpecimen	CASENT 2132672	urn:lsid:biosci.ohio-state.edu:osuc_names:244776	Scelio parkeri	male	adult	1	CASC	Insects	[25°00.40'S 46°18.20'E MADAGASCAR Tulear 8km NW Amboasary Berenty SR 5-15.ii.03 MT Irwin Parker Harin'Hala 85m MA-02-22-15.]	Berenty Private Reserve, 25°00.40'S 46°18.20'E, 85m, MA-02-22-15, gallery forest, 8km NW Amboasary, Toliara Auto. Prov., Madagascar	-25.0067	46.3033	label	Madagascar	Toliara			Tuléar is the former name of Toliara	5 February 2003 - 15 February 2003	Irwin, M., Parker, F. (Fred) & Harin'Hala, R. (Rin'ha)	malaise trap		Yoder, M. J. (Matthew J.)	2008	Paratype	gallery forest		http://hol.osu.edu/spmInfo.html?id=CASENT%202132672
urn:lsid:biosci.ohio-state.edu:osuc_occurrences:CASENT__2132674	en	PreservedSpecimen	CASENT 2132674	urn:lsid:biosci.ohio-state.edu:osuc_names:244776	Scelio parkeri	female	adult	1	CASC	Insects	[25°00.40'S 46°18.20'E MADAGASCAR Tulear 8km NW Amboasary Berenty SR 5-15.ii.03 MT Irwin Parker Harin'Hala 85m MA-02-22-15.]	Berenty Private Reserve, 25°00.40'S 46°18.20'E, 85m, MA-02-22-15, gallery forest, 8km NW Amboasary, Toliara Auto. Prov., Madagascar	-25.0067	46.3033	label	Madagascar	Toliara			Tuléar is the former name of Toliara	5 February 2003 - 15 February 2003	Irwin, M., Parker, F. (Fred) & Harin'Hala, R. (Rin'ha)	malaise trap		Yoder, M. J. (Matthew J.)	2008	Paratype	gallery forest		http://hol.osu.edu/spmInfo.html?id=CASENT%202132674
urn:lsid:biosci.ohio-state.edu:osuc_occurrences:CASENT__2132676	en	PreservedSpecimen	CASENT 2132676	urn:lsid:biosci.ohio-state.edu:osuc_names:244776	Scelio parkeri	male	adult	1	OSUC	Insects	[25°00.40'S 46°18.20'E MADAGASCAR Tulear 8km NW Amboasary Berenty SR 5-15.ii.03 MT Irwin Parker Harin'Hala 85m MA-02-22-15.]	Berenty Private Reserve, 25°00.40'S 46°18.20'E, 85m, MA-02-22-15, gallery forest, 8km NW Amboasary, Toliara Auto. Prov., Madagascar	-25.0067	46.3033	label	Madagascar	Toliara			Tuléar is the former name of Toliara	5 February 2003 - 15 February 2003	Irwin, M., Parker, F. (Fred) & Harin'Hala, R. (Rin'ha)	malaise trap		Yoder, M. J. (Matthew J.)	2008	Paratype	gallery forest		http://hol.osu.edu/spmInfo.html?id=CASENT%202132676
urn:lsid:biosci.ohio-state.edu:osuc_occurrences:CASENT__2132680	en	PreservedSpecimen	CASENT 2132680	urn:lsid:biosci.ohio-state.edu:osuc_names:244776	Scelio parkeri	female	adult	1	CASC	Insects	[25°00.40'S 46°18.20'E MADAGASCAR Tulear 8km NW Amboasary Berenty SR 5-15.ii.03 MT Irwin Parker Harin'Hala 85m MA-02-22-15.]	Berenty Private Reserve, 25°00.40'S 46°18.20'E, 85m, MA-02-22-15, gallery forest, 8km NW Amboasary, Toliara Auto. Prov., Madagascar	-25.0067	46.3033	label	Madagascar	Toliara			Tuléar is the former name of Toliara	5 February 2003 - 15 February 2003	Irwin, M., Parker, F. (Fred) & Harin'Hala, R. (Rin'ha)	malaise trap		Yoder, M. J. (Matthew J.)	2008	Paratype	gallery forest		http://hol.osu.edu/spmInfo.html?id=CASENT%202132680
urn:lsid:biosci.ohio-state.edu:osuc_occurrences:CASENT__2132684	en	PreservedSpecimen	CASENT 2132684	urn:lsid:biosci.ohio-state.edu:osuc_names:244776	Scelio parkeri	male	adult	1	OSUC	Insects	[25°00.40'S 46°18.20'E MADAGASCAR Tulear 8km NW Amboasary Berenty SR 5-15.ii.03 MT Irwin Parker Harin'Hala 85m MA-02-22-15.]	Berenty Private Reserve, 25°00.40'S 46°18.20'E, 85m, MA-02-22-15, gallery forest, 8km NW Amboasary, Toliara Auto. Prov., Madagascar	-25.0067	46.3033	label	Madagascar	Toliara			Tuléar is the former name of Toliara	5 February 2003 - 15 February 2003	Irwin, M., Parker, F. (Fred) & Harin'Hala, R. (Rin'ha)	malaise trap		Yoder, M. J. (Matthew J.)	2008	Paratype	gallery forest		http://hol.osu.edu/spmInfo.html?id=CASENT%202132684
urn:lsid:biosci.ohio-state.edu:osuc_occurrences:CASENT__2132688	en	PreservedSpecimen	CASENT 2132688	urn:lsid:biosci.ohio-state.edu:osuc_names:244776	Scelio parkeri	male	adult	1	OSUC	Insects	[25°00.40'S 46°18.20'E MADAGASCAR Tulear 8km NW Amboasary Berenty SR 5-15.ii.03 MT Irwin Parker Harin'Hala 85m MA-02-22-15.]	Berenty Private Reserve, 25°00.40'S 46°18.20'E, 85m, MA-02-22-15, gallery forest, 8km NW Amboasary, Toliara Auto. Prov., Madagascar	-25.0067	46.3033	label	Madagascar	Toliara			Tuléar is the former name of Toliara	5 February 2003 - 15 February 2003	Irwin, M., Parker, F. (Fred) & Harin'Hala, R. (Rin'ha)	malaise trap		Yoder, M. J. (Matthew J.)	2008	Paratype	gallery forest		http://hol.osu.edu/spmInfo.html?id=CASENT%202132688
urn:lsid:biosci.ohio-state.edu:osuc_occurrences:CASENT__2132693	en	PreservedSpecimen	CASENT 2132693	urn:lsid:biosci.ohio-state.edu:osuc_names:244776	Scelio parkeri	male	adult	1	OSUC	Insects	[25°00.40'S 46°18.20'E MADAGASCAR Tulear 8km NW Amboasary Berenty SR 5-15.ii.03 MT Irwin Parker Harin'Hala 85m MA-02-22-15.]	Berenty Private Reserve, 25°00.40'S 46°18.20'E, 85m, MA-02-22-15, gallery forest, 8km NW Amboasary, Toliara Auto. Prov., Madagascar	-25.0067	46.3033	label	Madagascar	Toliara			Tuléar is the former name of Toliara	5 February 2003 - 15 February 2003	Irwin, M., Parker, F. (Fred) & Harin'Hala, R. (Rin'ha)	malaise trap		Yoder, M. J. (Matthew J.)	2008	Paratype	gallery forest		http://hol.osu.edu/spmInfo.html?id=CASENT%202132693
urn:lsid:biosci.ohio-state.edu:osuc_occurrences:CASENT__2132706	en	PreservedSpecimen	CASENT 2132706	urn:lsid:biosci.ohio-state.edu:osuc_names:244776	Scelio parkeri	male	adult	1	OSUC	Insects	[25°00.40'S 46°18.20'E MADAGASCAR Tulear 8km NW Amboasary Berenty SR 5-15.ii.03 MT Irwin Parker Harin'Hala 85m MA-02-22-15.]	Berenty Private Reserve, 25°00.40'S 46°18.20'E, 85m, MA-02-22-15, gallery forest, 8km NW Amboasary, Toliara Auto. Prov., Madagascar	-25.0067	46.3033	label	Madagascar	Toliara			Tuléar is the former name of Toliara	5 February 2003 - 15 February 2003	Irwin, M., Parker, F. (Fred) & Harin'Hala, R. (Rin'ha)	malaise trap		Yoder, M. J. (Matthew J.)	2008	Paratype	gallery forest		http://hol.osu.edu/spmInfo.html?id=CASENT%202132706
urn:lsid:biosci.ohio-state.edu:osuc_occurrences:CASENT__2132707	en	PreservedSpecimen	CASENT 2132707	urn:lsid:biosci.ohio-state.edu:osuc_names:244776	Scelio parkeri	male	adult	1	OSUC	Insects	[25°00.40'S 46°18.20'E MADAGASCAR Tulear 8km NW Amboasary Berenty SR 5-15.ii.03 MT Irwin Parker Harin'Hala 85m MA-02-22-15.]	Berenty Private Reserve, 25°00.40'S 46°18.20'E, 85m, MA-02-22-15, gallery forest, 8km NW Amboasary, Toliara Auto. Prov., Madagascar	-25.0067	46.3033	label	Madagascar	Toliara			Tuléar is the former name of Toliara	5 February 2003 - 15 February 2003	Irwin, M., Parker, F. (Fred) & Harin'Hala, R. (Rin'ha)	malaise trap		Yoder, M. J. (Matthew J.)	2008	Paratype	gallery forest		http://hol.osu.edu/spmInfo.html?id=CASENT%202132707
urn:lsid:biosci.ohio-state.edu:osuc_occurrences:CASENT__2132806	en	PreservedSpecimen	CASENT 2132806	urn:lsid:biosci.ohio-state.edu:osuc_names:244776	Scelio parkeri	female	adult	1	CASC	Insects	[23°41.19'S 44°35.46'E MADAGASCAR Tulear Beza Mahafaly Res. Nr res. St. Par. I MT 165m 4-11.xii.2001 Harin'Hala MA-02-14A-05.]	Bezaha Mahafaly Special Reserve, 23°41.19'S 44°35.46'E, 165m, MA-02-14A-05, dry deciduous forest, parcel I, nr. research station, Toliara Auto. Prov., Madagascar	-23.6865	44.591	label	Madagascar	Toliara			Tuléar is the former name of Toliara	4 December 2001 - 11 December 2001	Harin'Hala, R. (Rin'ha)	malaise trap		Yoder, M. J. (Matthew J.)	2008	Paratype	dry deciduous forest		http://hol.osu.edu/spmInfo.html?id=CASENT%202132806
urn:lsid:biosci.ohio-state.edu:osuc_occurrences:CASENT__2132868	en	PreservedSpecimen	CASENT 2132868	urn:lsid:biosci.ohio-state.edu:osuc_names:244776	Scelio parkeri	male	adult	1	OSUC	Insects	[25°00.40'S 46°18.20'E MADAGASCAR Tulear 8km NW Amboasary Berenty SR 25.ii-7.iii.03 MT Irwin Parker Harin'Hala 85m MA-02-22-17.]	Berenty Private Reserve, 25°00.40'S 46°18.20'E, 85m, MA-02-22-17, gallery forest, 8km NW Amboasary, Toliara Auto. Prov., Madagascar	-25.0067	46.3033	label	Madagascar	Toliara			Tuléar is the former name of Toliara Prov.	25 February 2003 - 7 March 2003	Irwin, M., Parker, F. (Fred) & Harin'Hala, R. (Rin'ha)	malaise trap		Yoder, M. J. (Matthew J.)	2008	Paratype	gallery forest		http://hol.osu.edu/spmInfo.html?id=CASENT%202132868
urn:lsid:biosci.ohio-state.edu:osuc_occurrences:CASENT__2132883	en	PreservedSpecimen	CASENT 2132883	urn:lsid:biosci.ohio-state.edu:osuc_names:244776	Scelio parkeri	female	adult	1	CASC	Insects	[25°00.40'S 46°18.20'E MADAGASCAR Tulear 8km NW Amboasary Berenty SR 25.ii-7.iii.03 MT Irwin Parker Harin'Hala 85m MA-02-22-17.]	Berenty Private Reserve, 25°00.40'S 46°18.20'E, 85m, MA-02-22-17, gallery forest, 8km NW Amboasary, Toliara Auto. Prov., Madagascar	-25.0067	46.3033	label	Madagascar	Toliara			Tuléar is the former name of Toliara Prov.	25 February 2003 - 7 March 2003	Irwin, M., Parker, F. (Fred) & Harin'Hala, R. (Rin'ha)	malaise trap		Yoder, M. J. (Matthew J.)	2008	Paratype	gallery forest		http://hol.osu.edu/spmInfo.html?id=CASENT%202132883
urn:lsid:biosci.ohio-state.edu:osuc_occurrences:CASENT__2132884	en	PreservedSpecimen	CASENT 2132884	urn:lsid:biosci.ohio-state.edu:osuc_names:244776	Scelio parkeri	female	adult	1	CASC	Insects	[25°00.40'S 46°18.20'E MADAGASCAR Tulear 8km NW Amboasary Berenty SR 25.ii-7.iii.03 MT Irwin Parker Harin'Hala 85m MA-02-22-17.]	Berenty Private Reserve, 25°00.40'S 46°18.20'E, 85m, MA-02-22-17, gallery forest, 8km NW Amboasary, Toliara Auto. Prov., Madagascar	-25.0067	46.3033	label	Madagascar	Toliara			Tuléar is the former name of Toliara Prov.	25 February 2003 - 7 March 2003	Irwin, M., Parker, F. (Fred) & Harin'Hala, R. (Rin'ha)	malaise trap		Yoder, M. J. (Matthew J.)	2008	Paratype	gallery forest		http://hol.osu.edu/spmInfo.html?id=CASENT%202132884
urn:lsid:biosci.ohio-state.edu:osuc_occurrences:CASENT__2132887	en	PreservedSpecimen	CASENT 2132887	urn:lsid:biosci.ohio-state.edu:osuc_names:244776	Scelio parkeri	female	adult	1	CASC	Insects	[25°00.40'S 46°18.20'E MADAGASCAR Tulear 8km NW Amboasary Berenty SR 25.ii-7.iii.03 MT Irwin Parker Harin'Hala 85m MA-02-22-17.]	Berenty Private Reserve, 25°00.40'S 46°18.20'E, 85m, MA-02-22-17, gallery forest, 8km NW Amboasary, Toliara Auto. Prov., Madagascar	-25.0067	46.3033	label	Madagascar	Toliara			Tuléar is the former name of Toliara Prov.	25 February 2003 - 7 March 2003	Irwin, M., Parker, F. (Fred) & Harin'Hala, R. (Rin'ha)	malaise trap		Yoder, M. J. (Matthew J.)	2008	Paratype	gallery forest		http://hol.osu.edu/spmInfo.html?id=CASENT%202132887
urn:lsid:biosci.ohio-state.edu:osuc_occurrences:CASENT__2132912	en	PreservedSpecimen	CASENT 2132912	urn:lsid:biosci.ohio-state.edu:osuc_names:244776	Scelio parkeri	female	adult	1	CASC	Insects	[25°00.40'S 46°18.20'E MADAGASCAR Tulear 8km NW Amboasary Berenty SR 25.ii-7.iii.03 MT Irwin Parker Harin'Hala 85m MA-02-22-17.]	Berenty Private Reserve, 25°00.40'S 46°18.20'E, 85m, MA-02-22-17, gallery forest, 8km NW Amboasary, Toliara Auto. Prov., Madagascar	-25.0067	46.3033	label	Madagascar	Toliara			Tuléar is the former name of Toliara Prov.	25 February 2003 - 7 March 2003	Irwin, M., Parker, F. (Fred) & Harin'Hala, R. (Rin'ha)	malaise trap		Yoder, M. J. (Matthew J.)	2008	Paratype	gallery forest		http://hol.osu.edu/spmInfo.html?id=CASENT%202132912
urn:lsid:biosci.ohio-state.edu:osuc_occurrences:CASENT__2132913	en	PreservedSpecimen	CASENT 2132913	urn:lsid:biosci.ohio-state.edu:osuc_names:244776	Scelio parkeri	male	adult	1	CASC	Insects	[25°00.40'S 46°18.20'E MADAGASCAR Tulear 8km NW Amboasary Berenty SR 25.ii-7.iii.03 MT Irwin Parker Harin'Hala 85m MA-02-22-17.]	Berenty Private Reserve, 25°00.40'S 46°18.20'E, 85m, MA-02-22-17, gallery forest, 8km NW Amboasary, Toliara Auto. Prov., Madagascar	-25.0067	46.3033	label	Madagascar	Toliara			Tuléar is the former name of Toliara Prov.	25 February 2003 - 7 March 2003	Irwin, M., Parker, F. (Fred) & Harin'Hala, R. (Rin'ha)	malaise trap		Yoder, M. J. (Matthew J.)	2008	Paratype	gallery forest		http://hol.osu.edu/spmInfo.html?id=CASENT%202132913
urn:lsid:biosci.ohio-state.edu:osuc_occurrences:CASENT__2132915	en	PreservedSpecimen	CASENT 2132915	urn:lsid:biosci.ohio-state.edu:osuc_names:244776	Scelio parkeri	male	adult	1	OSUC	Insects	[25°00.40'S 46°18.20'E MADAGASCAR Tulear 8km NW Amboasary Berenty SR 25.ii-7.iii.03 MT Irwin Parker Harin'Hala 85m MA-02-22-17.]	Berenty Private Reserve, 25°00.40'S 46°18.20'E, 85m, MA-02-22-17, gallery forest, 8km NW Amboasary, Toliara Auto. Prov., Madagascar	-25.0067	46.3033	label	Madagascar	Toliara			Tuléar is the former name of Toliara Prov.	25 February 2003 - 7 March 2003	Irwin, M., Parker, F. (Fred) & Harin'Hala, R. (Rin'ha)	malaise trap		Yoder, M. J. (Matthew J.)	2008	Paratype	gallery forest		http://hol.osu.edu/spmInfo.html?id=CASENT%202132915
urn:lsid:biosci.ohio-state.edu:osuc_occurrences:CASENT__2132918	en	PreservedSpecimen	CASENT 2132918	urn:lsid:biosci.ohio-state.edu:osuc_names:244776	Scelio parkeri	male	adult	1	CASC	Insects	[25°00.40'S 46°18.20'E MADAGASCAR Tulear 8km NW Amboasary Berenty SR 25.ii-7.iii.03 MT Irwin Parker Harin'Hala 85m MA-02-22-17.]	Berenty Private Reserve, 25°00.40'S 46°18.20'E, 85m, MA-02-22-17, gallery forest, 8km NW Amboasary, Toliara Auto. Prov., Madagascar	-25.0067	46.3033	label	Madagascar	Toliara			Tuléar is the former name of Toliara Prov.	25 February 2003 - 7 March 2003	Irwin, M., Parker, F. (Fred) & Harin'Hala, R. (Rin'ha)	malaise trap		Yoder, M. J. (Matthew J.)	2008	Paratype	gallery forest		http://hol.osu.edu/spmInfo.html?id=CASENT%202132918
urn:lsid:biosci.ohio-state.edu:osuc_occurrences:CASENT__2132922	en	PreservedSpecimen	CASENT 2132922	urn:lsid:biosci.ohio-state.edu:osuc_names:244776	Scelio parkeri	male	adult	1	OSUC	Insects	[25°00.40'S 46°18.20'E MADAGASCAR Tulear 8km NW Amboasary Berenty SR 25.ii-7.iii.03 MT Irwin Parker Harin'Hala 85m MA-02-22-17.]	Berenty Private Reserve, 25°00.40'S 46°18.20'E, 85m, MA-02-22-17, gallery forest, 8km NW Amboasary, Toliara Auto. Prov., Madagascar	-25.0067	46.3033	label	Madagascar	Toliara			Tuléar is the former name of Toliara Prov.	25 February 2003 - 7 March 2003	Irwin, M., Parker, F. (Fred) & Harin'Hala, R. (Rin'ha)	malaise trap		Yoder, M. J. (Matthew J.)	2008	Paratype	gallery forest		http://hol.osu.edu/spmInfo.html?id=CASENT%202132922
urn:lsid:biosci.ohio-state.edu:osuc_occurrences:CASENT__2132924	en	PreservedSpecimen	CASENT 2132924	urn:lsid:biosci.ohio-state.edu:osuc_names:244776	Scelio parkeri	male	adult	1	OSUC	Insects	[25°00.40'S 46°18.20'E MADAGASCAR Tulear 8km NW Amboasary Berenty SR 25.ii-7.iii.03 MT Irwin Parker Harin'Hala 85m MA-02-22-17.]	Berenty Private Reserve, 25°00.40'S 46°18.20'E, 85m, MA-02-22-17, gallery forest, 8km NW Amboasary, Toliara Auto. Prov., Madagascar	-25.0067	46.3033	label	Madagascar	Toliara			Tuléar is the former name of Toliara Prov.	25 February 2003 - 7 March 2003	Irwin, M., Parker, F. (Fred) & Harin'Hala, R. (Rin'ha)	malaise trap		Yoder, M. J. (Matthew J.)	2008	Paratype	gallery forest		http://hol.osu.edu/spmInfo.html?id=CASENT%202132924
urn:lsid:biosci.ohio-state.edu:osuc_occurrences:CASENT__2132926	en	PreservedSpecimen	CASENT 2132926	urn:lsid:biosci.ohio-state.edu:osuc_names:244776	Scelio parkeri	male	adult	1	OSUC	Insects	[25°00.40'S 46°18.20'E MADAGASCAR Tulear 8km NW Amboasary Berenty SR 25.ii-7.iii.03 MT Irwin Parker Harin'Hala 85m MA-02-22-17.]	Berenty Private Reserve, 25°00.40'S 46°18.20'E, 85m, MA-02-22-17, gallery forest, 8km NW Amboasary, Toliara Auto. Prov., Madagascar	-25.0067	46.3033	label	Madagascar	Toliara			Tuléar is the former name of Toliara Prov.	25 February 2003 - 7 March 2003	Irwin, M., Parker, F. (Fred) & Harin'Hala, R. (Rin'ha)	malaise trap		Yoder, M. J. (Matthew J.)	2008	Paratype	gallery forest		http://hol.osu.edu/spmInfo.html?id=CASENT%202132926
urn:lsid:biosci.ohio-state.edu:osuc_occurrences:CASENT__2132934	en	PreservedSpecimen	CASENT 2132934	urn:lsid:biosci.ohio-state.edu:osuc_names:244776	Scelio parkeri	male	adult	1	OSUC	Insects	[25°00.40'S 46°18.20'E MADAGASCAR Tulear 8km NW Amboasary Berenty SR 25.ii-7.iii.03 MT Irwin Parker Harin'Hala 85m MA-02-22-17.]	Berenty Private Reserve, 25°00.40'S 46°18.20'E, 85m, MA-02-22-17, gallery forest, 8km NW Amboasary, Toliara Auto. Prov., Madagascar	-25.0067	46.3033	label	Madagascar	Toliara			Tuléar is the former name of Toliara Prov.	25 February 2003 - 7 March 2003	Irwin, M., Parker, F. (Fred) & Harin'Hala, R. (Rin'ha)	malaise trap		Yoder, M. J. (Matthew J.)	2008	Paratype	gallery forest		http://hol.osu.edu/spmInfo.html?id=CASENT%202132934
urn:lsid:biosci.ohio-state.edu:osuc_occurrences:CASENT__2132936	en	PreservedSpecimen	CASENT 2132936	urn:lsid:biosci.ohio-state.edu:osuc_names:244776	Scelio parkeri	male	adult	1	CASC	Insects	[25°00.40'S 46°18.20'E MADAGASCAR Tulear 8km NW Amboasary Berenty SR 25.ii-7.iii.03 MT Irwin Parker Harin'Hala 85m MA-02-22-17.]	Berenty Private Reserve, 25°00.40'S 46°18.20'E, 85m, MA-02-22-17, gallery forest, 8km NW Amboasary, Toliara Auto. Prov., Madagascar	-25.0067	46.3033	label	Madagascar	Toliara			Tuléar is the former name of Toliara Prov.	25 February 2003 - 7 March 2003	Irwin, M., Parker, F. (Fred) & Harin'Hala, R. (Rin'ha)	malaise trap		Yoder, M. J. (Matthew J.)	2008	Paratype	gallery forest		http://hol.osu.edu/spmInfo.html?id=CASENT%202132936
urn:lsid:biosci.ohio-state.edu:osuc_occurrences:CASENT__2132939	en	PreservedSpecimen	CASENT 2132939	urn:lsid:biosci.ohio-state.edu:osuc_names:244776	Scelio parkeri	male	adult	1	OSUC	Insects	[25°00.40'S 46°18.20'E MADAGASCAR Tulear 8km NW Amboasary Berenty SR 25.ii-7.iii.03 MT Irwin Parker Harin'Hala 85m MA-02-22-17.]	Berenty Private Reserve, 25°00.40'S 46°18.20'E, 85m, MA-02-22-17, gallery forest, 8km NW Amboasary, Toliara Auto. Prov., Madagascar	-25.0067	46.3033	label	Madagascar	Toliara			Tuléar is the former name of Toliara Prov.	25 February 2003 - 7 March 2003	Irwin, M., Parker, F. (Fred) & Harin'Hala, R. (Rin'ha)	malaise trap		Yoder, M. J. (Matthew J.)	2008	Paratype	gallery forest		http://hol.osu.edu/spmInfo.html?id=CASENT%202132939
urn:lsid:biosci.ohio-state.edu:osuc_occurrences:CASENT__2132955	en	PreservedSpecimen	CASENT 2132955	urn:lsid:biosci.ohio-state.edu:osuc_names:244776	Scelio parkeri	male	adult	1	OSUC	Insects	[25°00.40'S 46°18.20'E MADAGASCAR Tulear 8km NW Amboasary Berenty SR 25.ii-7.iii.03 MT Irwin Parker Harin'Hala 85m MA-02-22-17.]	Berenty Private Reserve, 25°00.40'S 46°18.20'E, 85m, MA-02-22-17, gallery forest, 8km NW Amboasary, Toliara Auto. Prov., Madagascar	-25.0067	46.3033	label	Madagascar	Toliara			Tuléar is the former name of Toliara Prov.	25 February 2003 - 7 March 2003	Irwin, M., Parker, F. (Fred) & Harin'Hala, R. (Rin'ha)	malaise trap		Yoder, M. J. (Matthew J.)	2008	Paratype	gallery forest		http://hol.osu.edu/spmInfo.html?id=CASENT%202132955
urn:lsid:biosci.ohio-state.edu:osuc_occurrences:CASENT__2132956	en	PreservedSpecimen	CASENT 2132956	urn:lsid:biosci.ohio-state.edu:osuc_names:244776	Scelio parkeri	male	adult	1	OSUC	Insects	[25°00.40'S 46°18.20'E MADAGASCAR Tulear 8km NW Amboasary Berenty SR 25.ii-7.iii.03 MT Irwin Parker Harin'Hala 85m MA-02-22-17.]	Berenty Private Reserve, 25°00.40'S 46°18.20'E, 85m, MA-02-22-17, gallery forest, 8km NW Amboasary, Toliara Auto. Prov., Madagascar	-25.0067	46.3033	label	Madagascar	Toliara			Tuléar is the former name of Toliara Prov.	25 February 2003 - 7 March 2003	Irwin, M., Parker, F. (Fred) & Harin'Hala, R. (Rin'ha)	malaise trap		Yoder, M. J. (Matthew J.)	2008	Paratype	gallery forest		http://hol.osu.edu/spmInfo.html?id=CASENT%202132956
urn:lsid:biosci.ohio-state.edu:osuc_occurrences:CASENT__2132959	en	PreservedSpecimen	CASENT 2132959	urn:lsid:biosci.ohio-state.edu:osuc_names:244776	Scelio parkeri	male	adult	1	CASC	Insects	[25°00.40'S 46°18.20'E MADAGASCAR Tulear 8km NW Amboasary Berenty SR 25.ii-7.iii.03 MT Irwin Parker Harin'Hala 85m MA-02-22-17.]	Berenty Private Reserve, 25°00.40'S 46°18.20'E, 85m, MA-02-22-17, gallery forest, 8km NW Amboasary, Toliara Auto. Prov., Madagascar	-25.0067	46.3033	label	Madagascar	Toliara			Tuléar is the former name of Toliara Prov.	25 February 2003 - 7 March 2003	Irwin, M., Parker, F. (Fred) & Harin'Hala, R. (Rin'ha)	malaise trap		Yoder, M. J. (Matthew J.)	2008	Paratype	gallery forest		http://hol.osu.edu/spmInfo.html?id=CASENT%202132959
urn:lsid:biosci.ohio-state.edu:osuc_occurrences:CASENT__2132960	en	PreservedSpecimen	CASENT 2132960	urn:lsid:biosci.ohio-state.edu:osuc_names:244776	Scelio parkeri	male	adult	1	OSUC	Insects	[25°00.40'S 46°18.20'E MADAGASCAR Tulear 8km NW Amboasary Berenty SR 25.ii-7.iii.03 MT Irwin Parker Harin'Hala 85m MA-02-22-17.]	Berenty Private Reserve, 25°00.40'S 46°18.20'E, 85m, MA-02-22-17, gallery forest, 8km NW Amboasary, Toliara Auto. Prov., Madagascar	-25.0067	46.3033	label	Madagascar	Toliara			Tuléar is the former name of Toliara Prov.	25 February 2003 - 7 March 2003	Irwin, M., Parker, F. (Fred) & Harin'Hala, R. (Rin'ha)	malaise trap		Yoder, M. J. (Matthew J.)	2008	Paratype	gallery forest		http://hol.osu.edu/spmInfo.html?id=CASENT%202132960
urn:lsid:biosci.ohio-state.edu:osuc_occurrences:CASENT__2132969	en	PreservedSpecimen	CASENT 2132969	urn:lsid:biosci.ohio-state.edu:osuc_names:244776	Scelio parkeri	male	adult	1	CASC	Insects	[25°00.40'S 46°18.20'E MADAGASCAR Tulear 8km NW Amboasary Berenty SR 25.ii-7.iii.03 MT Irwin Parker Harin'Hala 85m MA-02-22-17.]	Berenty Private Reserve, 25°00.40'S 46°18.20'E, 85m, MA-02-22-17, gallery forest, 8km NW Amboasary, Toliara Auto. Prov., Madagascar	-25.0067	46.3033	label	Madagascar	Toliara			Tuléar is the former name of Toliara Prov.	25 February 2003 - 7 March 2003	Irwin, M., Parker, F. (Fred) & Harin'Hala, R. (Rin'ha)	malaise trap		Yoder, M. J. (Matthew J.)	2008	Paratype	gallery forest		http://hol.osu.edu/spmInfo.html?id=CASENT%202132969
urn:lsid:biosci.ohio-state.edu:osuc_occurrences:CASENT__2132974	en	PreservedSpecimen	CASENT 2132974	urn:lsid:biosci.ohio-state.edu:osuc_names:244776	Scelio parkeri	male	adult	1	OSUC	Insects	[25°00.40'S 46°18.20'E MADAGASCAR Tulear 8km NW Amboasary Berenty SR 25.ii-7.iii.03 MT Irwin Parker Harin'Hala 85m MA-02-22-17.]	Berenty Private Reserve, 25°00.40'S 46°18.20'E, 85m, MA-02-22-17, gallery forest, 8km NW Amboasary, Toliara Auto. Prov., Madagascar	-25.0067	46.3033	label	Madagascar	Toliara			Tuléar is the former name of Toliara Prov.	25 February 2003 - 7 March 2003	Irwin, M., Parker, F. (Fred) & Harin'Hala, R. (Rin'ha)	malaise trap		Yoder, M. J. (Matthew J.)	2008	Paratype	gallery forest		http://hol.osu.edu/spmInfo.html?id=CASENT%202132974
urn:lsid:biosci.ohio-state.edu:osuc_occurrences:CASENT__2132978	en	PreservedSpecimen	CASENT 2132978	urn:lsid:biosci.ohio-state.edu:osuc_names:244776	Scelio parkeri	male	adult	1	OSUC	Insects	[25°00.40'S 46°18.20'E MADAGASCAR Tulear 8km NW Amboasary Berenty SR 25.ii-7.iii.03 MT Irwin Parker Harin'Hala 85m MA-02-22-17.]	Berenty Private Reserve, 25°00.40'S 46°18.20'E, 85m, MA-02-22-17, gallery forest, 8km NW Amboasary, Toliara Auto. Prov., Madagascar	-25.0067	46.3033	label	Madagascar	Toliara			Tuléar is the former name of Toliara Prov.	25 February 2003 - 7 March 2003	Irwin, M., Parker, F. (Fred) & Harin'Hala, R. (Rin'ha)	malaise trap		Yoder, M. J. (Matthew J.)	2008	Paratype	gallery forest		http://hol.osu.edu/spmInfo.html?id=CASENT%202132978
urn:lsid:biosci.ohio-state.edu:osuc_occurrences:CASENT__2132982	en	PreservedSpecimen	CASENT 2132982	urn:lsid:biosci.ohio-state.edu:osuc_names:244776	Scelio parkeri	male	adult	1	OSUC	Insects	[25°00.40'S 46°18.20'E MADAGASCAR Tulear 8km NW Amboasary Berenty SR 25.ii-7.iii.03 MT Irwin Parker Harin'Hala 85m MA-02-22-17.]	Berenty Private Reserve, 25°00.40'S 46°18.20'E, 85m, MA-02-22-17, gallery forest, 8km NW Amboasary, Toliara Auto. Prov., Madagascar	-25.0067	46.3033	label	Madagascar	Toliara			Tuléar is the former name of Toliara Prov.	25 February 2003 - 7 March 2003	Irwin, M., Parker, F. (Fred) & Harin'Hala, R. (Rin'ha)	malaise trap		Yoder, M. J. (Matthew J.)	2008	Paratype	gallery forest		http://hol.osu.edu/spmInfo.html?id=CASENT%202132982
urn:lsid:biosci.ohio-state.edu:osuc_occurrences:CASENT__2132994	en	PreservedSpecimen	CASENT 2132994	urn:lsid:biosci.ohio-state.edu:osuc_names:244776	Scelio parkeri	male	adult	1	OSUC	Insects	[25°00.40'S 46°18.20'E MADAGASCAR Tulear 8km NW Amboasary Berenty SR 25.ii-7.iii.03 MT Irwin Parker Harin'Hala 85m MA-02-22-17.]	Berenty Private Reserve, 25°00.40'S 46°18.20'E, 85m, MA-02-22-17, gallery forest, 8km NW Amboasary, Toliara Auto. Prov., Madagascar	-25.0067	46.3033	label	Madagascar	Toliara			Tuléar is the former name of Toliara Prov.	25 February 2003 - 7 March 2003	Irwin, M., Parker, F. (Fred) & Harin'Hala, R. (Rin'ha)	malaise trap		Yoder, M. J. (Matthew J.)	2008	Paratype	gallery forest		http://hol.osu.edu/spmInfo.html?id=CASENT%202132994
urn:lsid:biosci.ohio-state.edu:osuc_occurrences:CASENT__2133070	en	PreservedSpecimen	CASENT 2133070	urn:lsid:biosci.ohio-state.edu:osuc_names:244776	Scelio parkeri	female	adult	1	CASC	Insects	[24°56.21'S 46°37.60'E MADAGASCAR Tulear PN Andohahela Par. II Tsimelahy 16-17.xii.02 Irwin Parker Harin'Hala MT MA02-20-09.]	Tsimelahy, 24°56.21'S 46°37.60'E, 180m, MA-02-20-09, transitional forest, parcel II, Andohahela N.P., Toliara Auto. Prov., Madagascar	-24.9368	46.6267	label	Madagascar	Toliara		Tsimelahy	Tuléar is the former name of Toliara Prov.	16 December 2002 - 17 December 2002	Irwin, M., Parker, F. (Fred) & Harin'Hala, R. (Rin'ha)	malaise trap		Yoder, M. J. (Matthew J.)	2008	Paratype	transitional forest		http://hol.osu.edu/spmInfo.html?id=CASENT%202133070
urn:lsid:biosci.ohio-state.edu:osuc_occurrences:CASENT__2133076	en	PreservedSpecimen	CASENT 2133076	urn:lsid:biosci.ohio-state.edu:osuc_names:244776	Scelio parkeri	female	adult	1	CASC	Insects	[24°56.21'S 46°37.60'E MADAGASCAR Tulear PN Andohahela Par. II Tsimelahy 16-17.xii.02 Irwin Parker Harin'Hala MT MA02-20-09.]	Tsimelahy, 24°56.21'S 46°37.60'E, 180m, MA-02-20-09, transitional forest, parcel II, Andohahela N.P., Toliara Auto. Prov., Madagascar	-24.9368	46.6267	label	Madagascar	Toliara		Tsimelahy	Tuléar is the former name of Toliara Prov.	16 December 2002 - 17 December 2002	Irwin, M., Parker, F. (Fred) & Harin'Hala, R. (Rin'ha)	malaise trap		Yoder, M. J. (Matthew J.)	2008	Paratype	transitional forest		http://hol.osu.edu/spmInfo.html?id=CASENT%202133076
urn:lsid:biosci.ohio-state.edu:osuc_occurrences:CASENT__2133077	en	PreservedSpecimen	CASENT 2133077	urn:lsid:biosci.ohio-state.edu:osuc_names:244776	Scelio parkeri	female	adult	1	CASC	Insects	[24°56.21'S 46°37.60'E MADAGASCAR Tulear PN Andohahela Par. II Tsimelahy 16-17.xii.02 Irwin Parker Harin'Hala MT MA02-20-09.]	Tsimelahy, 24°56.21'S 46°37.60'E, 180m, MA-02-20-09, transitional forest, parcel II, Andohahela N.P., Toliara Auto. Prov., Madagascar	-24.9368	46.6267	label	Madagascar	Toliara		Tsimelahy	Tuléar is the former name of Toliara Prov.	16 December 2002 - 17 December 2002	Irwin, M., Parker, F. (Fred) & Harin'Hala, R. (Rin'ha)	malaise trap		Yoder, M. J. (Matthew J.)	2008	Paratype	transitional forest		http://hol.osu.edu/spmInfo.html?id=CASENT%202133077
urn:lsid:biosci.ohio-state.edu:osuc_occurrences:CASENT__2133078	en	PreservedSpecimen	CASENT 2133078	urn:lsid:biosci.ohio-state.edu:osuc_names:244776	Scelio parkeri	male	adult	1	CASC	Insects	[24°56.21'S 46°37.60'E MADAGASCAR Tulear PN Andohahela Par. II Tsimelahy 16-17.xii.02 Irwin Parker Harin'Hala MT MA02-20-09.]	Tsimelahy, 24°56.21'S 46°37.60'E, 180m, MA-02-20-09, transitional forest, parcel II, Andohahela N.P., Toliara Auto. Prov., Madagascar	-24.9368	46.6267	label	Madagascar	Toliara		Tsimelahy	Tuléar is the former name of Toliara Prov.	16 December 2002 - 17 December 2002	Irwin, M., Parker, F. (Fred) & Harin'Hala, R. (Rin'ha)	malaise trap		Yoder, M. J. (Matthew J.)	2008	Paratype	transitional forest		http://hol.osu.edu/spmInfo.html?id=CASENT%202133078
urn:lsid:biosci.ohio-state.edu:osuc_occurrences:CASENT__2133088	en	PreservedSpecimen	CASENT 2133088	urn:lsid:biosci.ohio-state.edu:osuc_names:244776	Scelio parkeri	male	adult	1	CASC	Insects	[25°01.26'S 46°18.33'E MADAGASCAR Tulear 8km NW Amboasary Berenty SR 7-17.x.04 Irwin Parker Harin'Hala MT MA02-22A-28.]	Berenty Private Reserve, 25°01.26'S 46°18.33'E, 35m, MA-02-22A-28, spiny forest, 8km NW Amboasary, Toliara Auto. Prov., Madagascar	-25.021	46.3055	label	Madagascar	Toliara			Tuléar is the former name of Toliara Prov.	7 October 2004 - 17 October 2004	Irwin, M., Parker, F. (Fred) & Harin'Hala, R. (Rin'ha)	malaise trap		Yoder, M. J. (Matthew J.)	2008	Paratype	spiny forest		http://hol.osu.edu/spmInfo.html?id=CASENT%202133088
urn:lsid:biosci.ohio-state.edu:osuc_occurrences:CASENT__2133092	en	PreservedSpecimen	CASENT 2133092	urn:lsid:biosci.ohio-state.edu:osuc_names:244776	Scelio parkeri	male	adult	1	OSUC	Insects	[25°01.26'S 46°18.33'E MADAGASCAR Tulear 8km NW Amboasary Berenty SR 7-17.x.04 Irwin Parker Harin'Hala MT MA02-22A-28.]	Berenty Private Reserve, 25°01.26'S 46°18.33'E, 35m, MA-02-22A-28, spiny forest, 8km NW Amboasary, Toliara Auto. Prov., Madagascar	-25.021	46.3055	label	Madagascar	Toliara			Tuléar is the former name of Toliara Prov.	7 October 2004 - 17 October 2004	Irwin, M., Parker, F. (Fred) & Harin'Hala, R. (Rin'ha)	malaise trap		Yoder, M. J. (Matthew J.)	2008	Paratype	spiny forest		http://hol.osu.edu/spmInfo.html?id=CASENT%202133092
urn:lsid:biosci.ohio-state.edu:osuc_occurrences:CASENT__2133103	en	PreservedSpecimen	CASENT 2133103	urn:lsid:biosci.ohio-state.edu:osuc_names:244776	Scelio parkeri	male	adult	1	OSUC	Insects	[25°01.26'S 46°18.33'E MADAGASCAR Tulear 8km NW Amboasary Berenty SR 7-17.x.04 Irwin Parker Harin'Hala MT MA02-22A-28.]	Berenty Private Reserve, 25°01.26'S 46°18.33'E, 35m, MA-02-22A-28, spiny forest, 8km NW Amboasary, Toliara Auto. Prov., Madagascar	-25.021	46.3055	label	Madagascar	Toliara			Tuléar is the former name of Toliara Prov.	7 October 2004 - 17 October 2004	Irwin, M., Parker, F. (Fred) & Harin'Hala, R. (Rin'ha)	malaise trap		Yoder, M. J. (Matthew J.)	2008	Paratype	spiny forest		http://hol.osu.edu/spmInfo.html?id=CASENT%202133103
urn:lsid:biosci.ohio-state.edu:osuc_occurrences:CASENT__2133107	en	PreservedSpecimen	CASENT 2133107	urn:lsid:biosci.ohio-state.edu:osuc_names:244776	Scelio parkeri	male	adult	1	OSUC	Insects	[25°01.26'S 46°18.33'E MADAGASCAR Tulear 8km NW Amboasary Berenty SR 7-17.x.04 Irwin Parker Harin'Hala MT MA02-22A-28.]	Berenty Private Reserve, 25°01.26'S 46°18.33'E, 35m, MA-02-22A-28, spiny forest, 8km NW Amboasary, Toliara Auto. Prov., Madagascar	-25.021	46.3055	label	Madagascar	Toliara			Tuléar is the former name of Toliara Prov.	7 October 2004 - 17 October 2004	Irwin, M., Parker, F. (Fred) & Harin'Hala, R. (Rin'ha)	malaise trap		Yoder, M. J. (Matthew J.)	2008	Paratype	spiny forest		http://hol.osu.edu/spmInfo.html?id=CASENT%202133107
urn:lsid:biosci.ohio-state.edu:osuc_occurrences:CASENT__2133108	en	PreservedSpecimen	CASENT 2133108	urn:lsid:biosci.ohio-state.edu:osuc_names:244776	Scelio parkeri	male	adult	1	OSUC	Insects	[25°01.26'S 46°18.33'E MADAGASCAR Tulear 8km NW Amboasary Berenty SR 7-17.x.04 Irwin Parker Harin'Hala MT MA02-22A-28.]	Berenty Private Reserve, 25°01.26'S 46°18.33'E, 35m, MA-02-22A-28, spiny forest, 8km NW Amboasary, Toliara Auto. Prov., Madagascar	-25.021	46.3055	label	Madagascar	Toliara			Tuléar is the former name of Toliara Prov.	7 October 2004 - 17 October 2004	Irwin, M., Parker, F. (Fred) & Harin'Hala, R. (Rin'ha)	malaise trap		Yoder, M. J. (Matthew J.)	2008	Paratype	spiny forest		http://hol.osu.edu/spmInfo.html?id=CASENT%202133108
urn:lsid:biosci.ohio-state.edu:osuc_occurrences:CASENT__2133109	en	PreservedSpecimen	CASENT 2133109	urn:lsid:biosci.ohio-state.edu:osuc_names:244776	Scelio parkeri	male	adult	1	OSUC	Insects	[25°01.26'S 46°18.33'E MADAGASCAR Tulear 8km NW Amboasary Berenty SR 7-17.x.04 Irwin Parker Harin'Hala MT MA02-22A-28.]	Berenty Private Reserve, 25°01.26'S 46°18.33'E, 35m, MA-02-22A-28, spiny forest, 8km NW Amboasary, Toliara Auto. Prov., Madagascar	-25.021	46.3055	label	Madagascar	Toliara			Tuléar is the former name of Toliara Prov.	7 October 2004 - 17 October 2004	Irwin, M., Parker, F. (Fred) & Harin'Hala, R. (Rin'ha)	malaise trap		Yoder, M. J. (Matthew J.)	2008	Paratype	spiny forest		http://hol.osu.edu/spmInfo.html?id=CASENT%202133109
urn:lsid:biosci.ohio-state.edu:osuc_occurrences:CASENT__2133118	en	PreservedSpecimen	CASENT 2133118	urn:lsid:biosci.ohio-state.edu:osuc_names:244776	Scelio parkeri	female	adult	1	CASC	Insects	[25°01.26'S 46°18.33'E MADAGASCAR Tulear 8km NW Amboasary Berenty SR 7-17.x.04 Irwin Parker Harin'Hala MT MA02-22A-28.]	Berenty Private Reserve, 25°01.26'S 46°18.33'E, 35m, MA-02-22A-28, spiny forest, 8km NW Amboasary, Toliara Auto. Prov., Madagascar	-25.021	46.3055	label	Madagascar	Toliara			Tuléar is the former name of Toliara Prov.	7 October 2004 - 17 October 2004	Irwin, M., Parker, F. (Fred) & Harin'Hala, R. (Rin'ha)	malaise trap		Yoder, M. J. (Matthew J.)	2008	Paratype	spiny forest		http://hol.osu.edu/spmInfo.html?id=CASENT%202133118
urn:lsid:biosci.ohio-state.edu:osuc_occurrences:CASENT__2133123	en	PreservedSpecimen	CASENT 2133123	urn:lsid:biosci.ohio-state.edu:osuc_names:244776	Scelio parkeri	male	adult	1	OSUC	Insects	[25°01.26'S 46°18.33'E MADAGASCAR Tulear 8km NW Amboasary Berenty SR 7-17.x.04 Irwin Parker Harin'Hala MT MA02-22A-28.]	Berenty Private Reserve, 25°01.26'S 46°18.33'E, 35m, MA-02-22A-28, spiny forest, 8km NW Amboasary, Toliara Auto. Prov., Madagascar	-25.021	46.3055	label	Madagascar	Toliara			Tuléar is the former name of Toliara Prov.	7 October 2004 - 17 October 2004	Irwin, M., Parker, F. (Fred) & Harin'Hala, R. (Rin'ha)	malaise trap		Yoder, M. J. (Matthew J.)	2008	Paratype	spiny forest		http://hol.osu.edu/spmInfo.html?id=CASENT%202133123
urn:lsid:biosci.ohio-state.edu:osuc_occurrences:CASENT__2133124	en	PreservedSpecimen	CASENT 2133124	urn:lsid:biosci.ohio-state.edu:osuc_names:244776	Scelio parkeri	male	adult	1	OSUC	Insects	[25°01.26'S 46°18.33'E MADAGASCAR Tulear 8km NW Amboasary Berenty SR 7-17.x.04 Irwin Parker Harin'Hala MT MA02-22A-28.]	Berenty Private Reserve, 25°01.26'S 46°18.33'E, 35m, MA-02-22A-28, spiny forest, 8km NW Amboasary, Toliara Auto. Prov., Madagascar	-25.021	46.3055	label	Madagascar	Toliara			Tuléar is the former name of Toliara Prov.	7 October 2004 - 17 October 2004	Irwin, M., Parker, F. (Fred) & Harin'Hala, R. (Rin'ha)	malaise trap		Yoder, M. J. (Matthew J.)	2008	Paratype	spiny forest		http://hol.osu.edu/spmInfo.html?id=CASENT%202133124
urn:lsid:biosci.ohio-state.edu:osuc_occurrences:CASENT__2133140	en	PreservedSpecimen	CASENT 2133140	urn:lsid:biosci.ohio-state.edu:osuc_names:244776	Scelio parkeri	female	adult	1	CASC	Insects	[24°56.21'S 46°37.60'E MADAGASCAR: Tulear Andohahela NP Parc. II Tsimelahy 15-28.i.04 Irwin, Parker, Harin'Hala 180m MT MA-02-20-52]	Tsimelahy, 24°56.21'S 46°37.60'E, 180m, MA-02-20-52, transitional forest, parcel II, Andohahela N.P., Toliara Auto. Prov., Madagascar	-24.9368	46.6267	label	Madagascar	Toliara			Tuléar is the former name of Toliara	15 January 2004 - 28 January 2004	Irwin, M. E. (Michael E.), Parker, F. (Fred) & Harin'Hala, R. (Rin'ha)	malaise trap		Yoder, M. J. (Matthew J.)	2008	Paratype	transitional forest		http://hol.osu.edu/spmInfo.html?id=CASENT%202133140
urn:lsid:biosci.ohio-state.edu:osuc_occurrences:CASENT__2133143	en	PreservedSpecimen	CASENT 2133143	urn:lsid:biosci.ohio-state.edu:osuc_names:244776	Scelio parkeri	male	adult	1	OSUC	Insects	[24°56.21'S 46°37.60'E MADAGASCAR: Tulear Andohahela NP Parc. II Tsimelahy 15-28.i.04 Irwin, Parker, Harin'Hala 180m MT MA-02-20-52]	Tsimelahy, 24°56.21'S 46°37.60'E, 180m, MA-02-20-52, transitional forest, parcel II, Andohahela N.P., Toliara Auto. Prov., Madagascar	-24.9368	46.6267	label	Madagascar	Toliara			Tuléar is the former name of Toliara	15 January 2004 - 28 January 2004	Irwin, M. E. (Michael E.), Parker, F. (Fred) & Harin'Hala, R. (Rin'ha)	malaise trap		Yoder, M. J. (Matthew J.)	2008	Paratype	transitional forest		http://hol.osu.edu/spmInfo.html?id=CASENT%202133143
urn:lsid:biosci.ohio-state.edu:osuc_occurrences:OSUC__250716	en	PreservedSpecimen	OSUC 250716	urn:lsid:biosci.ohio-state.edu:osuc_names:244593	Scelio simoni	male	adult	1	SAMC	Insects	[SOUTH AFRICA, W. Cape Constantiaberge, 640m, 34° 02.5'S 18° 23.5'E, above road to mast overlooking Hout bay.] [2 - 14 March 1994 S. van Noort, Mesic Mountain Fynbos, Malaise Trap]	Constantiaberg, 34°02.5'S 18°23.5'E, 640m, mesic mountain fynbos, above road to mast overlooking Hout Bay, Western Cape Prov., South Africa	-34.0417	18.3917	label	South Africa	Western Cape		Cape Town		2 March 1994 - 14 March 1994	van Noort, S. (Simon)	malaise trap		Yoder, M. J. (Matthew J.)	2008	Paratype			http://hol.osu.edu/spmInfo.html?id=OSUC%20250716
urn:lsid:biosci.ohio-state.edu:osuc_occurrences:OSUC__250668	en	PreservedSpecimen	OSUC 250668	urn:lsid:biosci.ohio-state.edu:osuc_names:244593	Scelio simoni	female	adult	1	SANC	Insects	[SOUTH AFRIA CB-33 Iziko Mus.]	Constantiaberg, CB-33, Western Cape Prov., South Africa	-34.0333	18.3833	other label	South Africa	Western Cape		Cape Town		No Date		none specified		Yoder, M. J. (Matthew J.)	2008	Paratype			http://hol.osu.edu/spmInfo.html?id=OSUC%20250668
urn:lsid:biosci.ohio-state.edu:osuc_occurrences:OSUC__250670	en	PreservedSpecimen	OSUC 250670	urn:lsid:biosci.ohio-state.edu:osuc_names:244593	Scelio simoni	male	adult	1	SAMC	Insects	[34°02.17'S 18°23.53'E SOUTH AFRICA West Cape Prov., Cape Town Constantiaberg, 460m ] [above Donkerboskloof 15.xii.1994-10.i.1995 S. van Noort, Malaise mesic mtn. fynbos]	Cape Town, 34°02.17'S 18°23.53'E, 460m, mesic mountain fynbos, Constantiaberg, above Donkerboskloof, Western Cape Prov., South Africa	-34.0362	18.3922	label	South Africa	Western Cape		Cape Town		15 December 1994 - 10 January 1995	van Noort, S. (Simon)	malaise trap		Yoder, M. J. (Matthew J.)	2008	Paratype	mesic mountain fynbos		http://hol.osu.edu/spmInfo.html?id=OSUC%20250670
urn:lsid:biosci.ohio-state.edu:osuc_occurrences:OSUC__250669	en	PreservedSpecimen	OSUC 250669	urn:lsid:biosci.ohio-state.edu:osuc_names:244593	Scelio simoni	male	adult	1	SAMC	Insects	[34°02.17'S 18°23.53'E SOUTH AFRICA West Cape Prov., Cape Town Constantiaberg, 460m ] [above Donkerboskloof 15.xii.1994-10.i.1995 S. van Noort, Malaise mesic mtn. fynbos]	Cape Town, 34°02.17'S 18°23.53'E, 460m, mesic mountain fynbos, Constantiaberg, above Donkerboskloof, Western Cape Prov., South Africa	-34.0362	18.3922	label	South Africa	Western Cape		Cape Town		15 December 1994 - 10 January 1995	van Noort, S. (Simon)	malaise trap		Yoder, M. J. (Matthew J.)	2008	Paratype	mesic mountain fynbos		http://hol.osu.edu/spmInfo.html?id=OSUC%20250669
urn:lsid:biosci.ohio-state.edu:osuc_occurrences:OSUC__212450	en	PreservedSpecimen	OSUC 212450	urn:lsid:biosci.ohio-state.edu:osuc_names:244593	Scelio simoni	female	adult	1	CNCI	Insects	[R.S.A.: Johkershoek Stellenbosh, 15.IV.1986 J.H. Gilliomee]	Jonkershoek Nature Reserve, Stellenbosch, Western Cape Prov., South Africa	-33.9936	19.0081	Google Earth	South Africa	Western Cape			derived from SAGNS & WWW	15 April 1986	Gilliomee, J. H.	none specified		Yoder, M. J. (Matthew J.)	2008	Paratype			http://hol.osu.edu/spmInfo.html?id=OSUC%20212450
urn:lsid:biosci.ohio-state.edu:osuc_occurrences:OSUC__254536	en	PreservedSpecimen	OSUC 254536	urn:lsid:biosci.ohio-state.edu:osuc_names:5165	Scelio afer	female	adult	1	SAMC	Insects	[33°31.653'S 25°22.620'E SOUTH AFRICA: E. Cape Schilipad Laagte Farm 15.4km 226°SW Kirkwood] [13-15.ii.20001, S. van Noort MT, Valley Bushceld, goat trashed, VB01-A1T-M45]	Schilpad Laagte Farm, 33°31.653'S 25°22.620'E, VB01-A1T-M45, valley bushveld (goat trashed), 15.4km (226°) SW Kirkwood, Eastern Cape Prov., South Africa	-33.5275	25.377	label	South Africa	Eastern Cape				13 February 2001 - 15 February 2001	van Noort, S. (Simon)	malaise trap		Yoder, M. J. (Matthew J.)	2008		valley bushveld		http://hol.osu.edu/spmInfo.html?id=OSUC%20254536
urn:lsid:biosci.ohio-state.edu:osuc_occurrences:OSUC__254537	en	PreservedSpecimen	OSUC 254537	urn:lsid:biosci.ohio-state.edu:osuc_names:5165	Scelio afer	female	adult	1	SAMC	Insects	[33°31.104'S 25°22.353'E SOUTH AFRICA E. cApe Schilipad Laagte Farm 14.7km 229°SW Kirkwood] [9-16.ii.2001 S. van Noort Yellow pan trap, Valley Bushveld, goat trashed VB01-A2T-YO2]	Schilpad Laagte Farm, 33°31.104'S 25°22.353'E, VB01-A2T-Y02, valley bushveld (goat trashed), 14.7km (229°) SW Kirkwood, Eastern Cape Prov., South Africa	-33.5183	25.3725	label	South Africa	Eastern Cape				9 February 2001 - 16 February 2001	van Noort, S. (Simon)	yellow pan trap		Yoder, M. J. (Matthew J.)	2008		valley bushveld		http://hol.osu.edu/spmInfo.html?id=OSUC%20254537
urn:lsid:biosci.ohio-state.edu:osuc_occurrences:OSUC__254538	en	PreservedSpecimen	OSUC 254538	urn:lsid:biosci.ohio-state.edu:osuc_names:5165	Scelio afer	female	adult	1	SAMC	Insects	[33°31.653'S 25°22.620'E SOUTH AFRICA: E. Cape Schilipad Laagte Farm 15.4km 226°SW Kirkwood] [13-15.ii.20001, S. van Noort MT, Valley Bushceld, goat trashed, VB01-A1T-M45]	Schilpad Laagte Farm, 33°31.653'S 25°22.620'E, VB01-A1T-M45, valley bushveld (goat trashed), 15.4km (226°) SW Kirkwood, Eastern Cape Prov., South Africa	-33.5275	25.377	label	South Africa	Eastern Cape				13 February 2001 - 15 February 2001	van Noort, S. (Simon)	malaise trap		Yoder, M. J. (Matthew J.)	2008		valley bushveld		http://hol.osu.edu/spmInfo.html?id=OSUC%20254538
urn:lsid:biosci.ohio-state.edu:osuc_occurrences:OSUC__254539	en	PreservedSpecimen	OSUC 254539	urn:lsid:biosci.ohio-state.edu:osuc_names:5165	Scelio afer	female	adult	1	SAMC	Insects	[33°31.653'S 25°22.620'E SOUTH AFRICA, E. Cape Schilipad ALaagte Farm 15.4km226°SW Kirkwood] [11-13.ii.2001S.vanNoort Malaise trap, Valley Bushveld, non-trashed VB01-A1N-M32]	Schilpad Laagte Farm, 33°31.653'S 25°22.620'E, VB01-A1N-M32, valley bushveld (non-trashed), 15.4km (226°) SW Kirkwood, Eastern Cape Prov., South Africa	-33.5275	25.377	label	South Africa	Eastern Cape				11 February 2001 - 13 February 2001	van Noort, S. (Simon)	malaise trap		Yoder, M. J. (Matthew J.)	2008		valley bushveld		http://hol.osu.edu/spmInfo.html?id=OSUC%20254539
urn:lsid:biosci.ohio-state.edu:osuc_occurrences:OSUC__213547	en	PreservedSpecimen	OSUC 213547	urn:lsid:biosci.ohio-state.edu:osuc_names:244620	Scelio clypeatus	female	adult	1	OSUC	Insects	[06°32'34''N 03°03'06''W GHANA: Bia National Park Camp 15 Research Camp 190m 22-25.vi.2005 J Gill & TK Philips]	Bia National Park, 06°32'34"N 03°03'06"W, 190m, camp 15 / research camp, Ghana	6.5428	-3.0517	label	Ghana					22 June 2005 - 25 June 2005	Gill, J. (Jocelyn) & Philips, T. K. (T. Keith)	none specified		Yoder, M. J. (Matthew J.)	2008	Paratype			http://hol.osu.edu/spmInfo.html?id=OSUC%20213547
urn:lsid:biosci.ohio-state.edu:osuc_occurrences:CASENT__8106725	en	PreservedSpecimen	CASENT 8106725	urn:lsid:biosci.ohio-state.edu:osuc_names:244776	Scelio parkeri	male	adult	1	OSUC	Insects	[25°00.40'S 46°18.20'E MADAGASCAR Tulear 8km NW Amboasary Berenty SR 27.xii.02-7.i.03 MT Irwin, Parker, Harin'Hala MA02-22-11.]	Berenty Private Reserve, 25°00.40'S 46°18.20'E, 85m, MA-02-22-11, gallery forest, 8km NW Amboasary, Toliara Auto. Prov., Madagascar	-25.0067	46.3033	label	Madagascar	Toliara			Tuléar is the former name of Toliara Prov.	27 December 2002 - 7 January 2003	Irwin, M., Parker, F. (Fred) & Harin'Hala, R. (Rin'ha)	malaise trap		Yoder, M. J. (Matthew J.)	2008	Paratype	gallery forest		http://hol.osu.edu/spmInfo.html?id=CASENT%208106725
urn:lsid:biosci.ohio-state.edu:osuc_occurrences:CASENT__8106728	en	PreservedSpecimen	CASENT 8106728	urn:lsid:biosci.ohio-state.edu:osuc_names:244776	Scelio parkeri	male	adult	1	CASC	Insects	[25°00.40'S 46°18.20'E MADAGASCAR Tulear 8km NW Amboasary Berenty SR 27.xii.02-7.i.03 MT Irwin, Parker, Harin'Hala MA02-22-11.]	Berenty Private Reserve, 25°00.40'S 46°18.20'E, 85m, MA-02-22-11, gallery forest, 8km NW Amboasary, Toliara Auto. Prov., Madagascar	-25.0067	46.3033	label	Madagascar	Toliara			Tuléar is the former name of Toliara Prov.	27 December 2002 - 7 January 2003	Irwin, M., Parker, F. (Fred) & Harin'Hala, R. (Rin'ha)	malaise trap		Yoder, M. J. (Matthew J.)	2008	Paratype	gallery forest		http://hol.osu.edu/spmInfo.html?id=CASENT%208106728
urn:lsid:biosci.ohio-state.edu:osuc_occurrences:CASENT__8106743	en	PreservedSpecimen	CASENT 8106743	urn:lsid:biosci.ohio-state.edu:osuc_names:244776	Scelio parkeri	male	adult	1	CASC	Insects	[25°00.40'S 46°18.20'E MADAGASCAR: Tulear 8km NW Amboasary Berenty SR, 27.xii.02-7.I.03, MT, Irwin, Parker Harin'HalaMA02-22-11]	Berenty Private Reserve, 25°00.40'S 46°18.20'E, 85m, MA-02-22-11, gallery forest, 8km NW Amboasary, Toliara Auto. Prov., Madagascar	-25.0067	46.3033	label	Madagascar	Toliara			Tuléar is the former name of Toliara Prov.	27 December 2002 - 7 January 2003	Irwin, M., Parker, F. (Fred) & Harin'Hala, R. (Rin'ha)	malaise trap		Yoder, M. J. (Matthew J.)	2008	Paratype	gallery forest		http://hol.osu.edu/spmInfo.html?id=CASENT%208106743
urn:lsid:biosci.ohio-state.edu:osuc_occurrences:CASENT__8106754	en	PreservedSpecimen	CASENT 8106754	urn:lsid:biosci.ohio-state.edu:osuc_names:244776	Scelio parkeri	female	adult	1	CASC	Insects	[25°00.40'S 46°18.20'E MADAGASCAR: Tulear 8km NW Amboasary Berenty SR, 27.xii.02-7.I.03, MT, Irwin, Parker Harin'HalaMA02-22-11]	Berenty Private Reserve, 25°00.40'S 46°18.20'E, 85m, MA-02-22-11, gallery forest, 8km NW Amboasary, Toliara Auto. Prov., Madagascar	-25.0067	46.3033	label	Madagascar	Toliara			Tuléar is the former name of Toliara Prov.	27 December 2002 - 7 January 2003	Irwin, M., Parker, F. (Fred) & Harin'Hala, R. (Rin'ha)	malaise trap		Yoder, M. J. (Matthew J.)	2008	Paratype	gallery forest		http://hol.osu.edu/spmInfo.html?id=CASENT%208106754
urn:lsid:biosci.ohio-state.edu:osuc_occurrences:CASENT__8106756	en	PreservedSpecimen	CASENT 8106756	urn:lsid:biosci.ohio-state.edu:osuc_names:244776	Scelio parkeri	female	adult	1	OSUC	Insects	[25°00.40'S 46°18.20'E MADAGASCAR: Tulear 8km NW Amboasary Berenty SR, 27.xii.02-7.I.03, MT, Irwin, Parker Harin'HalaMA02-22-11]	Berenty Private Reserve, 25°00.40'S 46°18.20'E, 85m, MA-02-22-11, gallery forest, 8km NW Amboasary, Toliara Auto. Prov., Madagascar	-25.0067	46.3033	label	Madagascar	Toliara			Tuléar is the former name of Toliara Prov.	27 December 2002 - 7 January 2003	Irwin, M., Parker, F. (Fred) & Harin'Hala, R. (Rin'ha)	malaise trap		Yoder, M. J. (Matthew J.)	2008	Paratype	gallery forest		http://hol.osu.edu/spmInfo.html?id=CASENT%208106756
urn:lsid:biosci.ohio-state.edu:osuc_occurrences:CASENT__8106758	en	PreservedSpecimen	CASENT 8106758	urn:lsid:biosci.ohio-state.edu:osuc_names:244776	Scelio parkeri	male	adult	1	CASC	Insects	[25°00.40'S 46°18.20'E MADAGASCAR: Tulear 8km NW Amboasary Berenty SR, 27.xii.02-7.I.03, MT, Irwin, Parker Harin'HalaMA02-22-11]	Berenty Private Reserve, 25°00.40'S 46°18.20'E, 85m, MA-02-22-11, gallery forest, 8km NW Amboasary, Toliara Auto. Prov., Madagascar	-25.0067	46.3033	label	Madagascar	Toliara			Tuléar is the former name of Toliara Prov.	27 December 2002 - 7 January 2003	Irwin, M., Parker, F. (Fred) & Harin'Hala, R. (Rin'ha)	malaise trap		Yoder, M. J. (Matthew J.)	2008	Paratype	gallery forest		http://hol.osu.edu/spmInfo.html?id=CASENT%208106758
urn:lsid:biosci.ohio-state.edu:osuc_occurrences:CASENT__8106761	en	PreservedSpecimen	CASENT 8106761	urn:lsid:biosci.ohio-state.edu:osuc_names:244776	Scelio parkeri	female	adult	1	CASC	Insects	[25°00.40'S 46°18.20'E MADAGASCAR: Tulear 8km NW Amboasary Berenty SR, 27.xii.02-7.I.03, MT, Irwin, Parker Harin'HalaMA02-22-11]	Berenty Private Reserve, 25°00.40'S 46°18.20'E, 85m, MA-02-22-11, gallery forest, 8km NW Amboasary, Toliara Auto. Prov., Madagascar	-25.0067	46.3033	label	Madagascar	Toliara			Tuléar is the former name of Toliara Prov.	27 December 2002 - 7 January 2003	Irwin, M., Parker, F. (Fred) & Harin'Hala, R. (Rin'ha)	malaise trap		Yoder, M. J. (Matthew J.)	2008	Paratype	gallery forest		http://hol.osu.edu/spmInfo.html?id=CASENT%208106761
urn:lsid:biosci.ohio-state.edu:osuc_occurrences:CASENT__8106765	en	PreservedSpecimen	CASENT 8106765	urn:lsid:biosci.ohio-state.edu:osuc_names:244776	Scelio parkeri	male	adult	1	CASC	Insects	[25°00.40'S 46°18.20'E MADAGASCAR: Tulear 8km NW Amboasary Berenty SR, 27.xii.02-7.I.03, MT, Irwin, Parker Harin'HalaMA02-22-11]	Berenty Private Reserve, 25°00.40'S 46°18.20'E, 85m, MA-02-22-11, gallery forest, 8km NW Amboasary, Toliara Auto. Prov., Madagascar	-25.0067	46.3033	label	Madagascar	Toliara			Tuléar is the former name of Toliara Prov.	27 December 2002 - 7 January 2003	Irwin, M., Parker, F. (Fred) & Harin'Hala, R. (Rin'ha)	malaise trap		Yoder, M. J. (Matthew J.)	2008	Paratype	gallery forest		http://hol.osu.edu/spmInfo.html?id=CASENT%208106765
urn:lsid:biosci.ohio-state.edu:osuc_occurrences:CASENT__8106769	en	PreservedSpecimen	CASENT 8106769	urn:lsid:biosci.ohio-state.edu:osuc_names:244776	Scelio parkeri	female	adult	1	CASC	Insects	[25°00.40'S 46°18.20'E MADAGASCAR: Tulear 8km NW Amboasary Berenty SR, 27.xii.02-7.I.03, MT, Irwin, Parker Harin'HalaMA02-22-11]	Berenty Private Reserve, 25°00.40'S 46°18.20'E, 85m, MA-02-22-11, gallery forest, 8km NW Amboasary, Toliara Auto. Prov., Madagascar	-25.0067	46.3033	label	Madagascar	Toliara			Tuléar is the former name of Toliara Prov.	27 December 2002 - 7 January 2003	Irwin, M., Parker, F. (Fred) & Harin'Hala, R. (Rin'ha)	malaise trap		Yoder, M. J. (Matthew J.)	2008	Paratype	gallery forest		http://hol.osu.edu/spmInfo.html?id=CASENT%208106769
urn:lsid:biosci.ohio-state.edu:osuc_occurrences:CASENT__8106783	en	PreservedSpecimen	CASENT 8106783	urn:lsid:biosci.ohio-state.edu:osuc_names:244776	Scelio parkeri	male	adult	1	CASC	Insects	[25°00.40'S 46°18.20'E MADAGASCAR: Tulear 8km NW Amboasary Berenty SR, 27.xii.02-7.I.03, MT, Irwin, Parker Harin'HalaMA02-22-11]	Berenty Private Reserve, 25°00.40'S 46°18.20'E, 85m, MA-02-22-11, gallery forest, 8km NW Amboasary, Toliara Auto. Prov., Madagascar	-25.0067	46.3033	label	Madagascar	Toliara			Tuléar is the former name of Toliara Prov.	27 December 2002 - 7 January 2003	Irwin, M., Parker, F. (Fred) & Harin'Hala, R. (Rin'ha)	malaise trap		Yoder, M. J. (Matthew J.)	2008	Paratype	gallery forest		http://hol.osu.edu/spmInfo.html?id=CASENT%208106783
urn:lsid:biosci.ohio-state.edu:osuc_occurrences:CASENT__8106786	en	PreservedSpecimen	CASENT 8106786	urn:lsid:biosci.ohio-state.edu:osuc_names:244776	Scelio parkeri	male	adult	1	CASC	Insects	[25°00.40'S 46°18.20'E MADAGASCAR: Tulear 8km NW Amboasary Berenty SR, 27.xii.02-7.I.03, MT, Irwin, Parker Harin'HalaMA02-22-11]	Berenty Private Reserve, 25°00.40'S 46°18.20'E, 85m, MA-02-22-11, gallery forest, 8km NW Amboasary, Toliara Auto. Prov., Madagascar	-25.0067	46.3033	label	Madagascar	Toliara			Tuléar is the former name of Toliara Prov.	27 December 2002 - 7 January 2003	Irwin, M., Parker, F. (Fred) & Harin'Hala, R. (Rin'ha)	malaise trap		Yoder, M. J. (Matthew J.)	2008	Paratype	gallery forest		http://hol.osu.edu/spmInfo.html?id=CASENT%208106786
urn:lsid:biosci.ohio-state.edu:osuc_occurrences:CASENT__8106796	en	PreservedSpecimen	CASENT 8106796	urn:lsid:biosci.ohio-state.edu:osuc_names:244776	Scelio parkeri	male	adult	1	CASC	Insects	[25°00.40'S 46°18.20'E MADAGASCAR: Tulear 8km NW Amboasary Berenty SR, 27.xii.02-7.I.03, MT, Irwin, Parker Harin'HalaMA02-22-11]	Berenty Private Reserve, 25°00.40'S 46°18.20'E, 85m, MA-02-22-11, gallery forest, 8km NW Amboasary, Toliara Auto. Prov., Madagascar	-25.0067	46.3033	label	Madagascar	Toliara			Tuléar is the former name of Toliara Prov.	27 December 2002 - 7 January 2003	Irwin, M., Parker, F. (Fred) & Harin'Hala, R. (Rin'ha)	malaise trap		Yoder, M. J. (Matthew J.)	2008	Paratype	gallery forest		http://hol.osu.edu/spmInfo.html?id=CASENT%208106796
urn:lsid:biosci.ohio-state.edu:osuc_occurrences:CASENT__8106806	en	PreservedSpecimen	CASENT 8106806	urn:lsid:biosci.ohio-state.edu:osuc_names:244776	Scelio parkeri	female	adult	1	CASC	Insects	[25°00.40'S 46°18.20'E MADAGASCAR: Tulear 8km NW Amboasary Berenty SR, 27.xii.02-7.I.03, MT, Irwin, Parker Harin'HalaMA02-22-11]	Berenty Private Reserve, 25°00.40'S 46°18.20'E, 85m, MA-02-22-11, gallery forest, 8km NW Amboasary, Toliara Auto. Prov., Madagascar	-25.0067	46.3033	label	Madagascar	Toliara			Tuléar is the former name of Toliara Prov.	27 December 2002 - 7 January 2003	Irwin, M., Parker, F. (Fred) & Harin'Hala, R. (Rin'ha)	malaise trap		Yoder, M. J. (Matthew J.)	2008	Paratype	gallery forest		http://hol.osu.edu/spmInfo.html?id=CASENT%208106806
urn:lsid:biosci.ohio-state.edu:osuc_occurrences:CASENT__8106827	en	PreservedSpecimen	CASENT 8106827	urn:lsid:biosci.ohio-state.edu:osuc_names:244776	Scelio parkeri	male	adult	1	CASC	Insects	[25°00.40'S 46°18.20'E MADAGASCAR: Tulear 8km NW Amboasary Berenty SR, 27.xii.02-7.I.03, MT, Irwin, Parker Harin'HalaMA02-22-11]	Berenty Private Reserve, 25°00.40'S 46°18.20'E, 85m, MA-02-22-11, gallery forest, 8km NW Amboasary, Toliara Auto. Prov., Madagascar	-25.0067	46.3033	label	Madagascar	Toliara			Tuléar is the former name of Toliara Prov.	27 December 2002 - 7 January 2003	Irwin, M., Parker, F. (Fred) & Harin'Hala, R. (Rin'ha)	malaise trap		Yoder, M. J. (Matthew J.)	2008	Paratype	gallery forest		http://hol.osu.edu/spmInfo.html?id=CASENT%208106827
urn:lsid:biosci.ohio-state.edu:osuc_occurrences:CASENT__8106833	en	PreservedSpecimen	CASENT 8106833	urn:lsid:biosci.ohio-state.edu:osuc_names:244776	Scelio parkeri	male	adult	1	CASC	Insects	[25°00.40'S 46°18.20'E MADAGASCAR: Tulear 8km NW Amboasary Berenty SR, 27.xii.02-7.I.03, MT, Irwin, Parker Harin'HalaMA02-22-11]	Berenty Private Reserve, 25°00.40'S 46°18.20'E, 85m, MA-02-22-11, gallery forest, 8km NW Amboasary, Toliara Auto. Prov., Madagascar	-25.0067	46.3033	label	Madagascar	Toliara			Tuléar is the former name of Toliara Prov.	27 December 2002 - 7 January 2003	Irwin, M., Parker, F. (Fred) & Harin'Hala, R. (Rin'ha)	malaise trap		Yoder, M. J. (Matthew J.)	2008	Paratype	gallery forest		http://hol.osu.edu/spmInfo.html?id=CASENT%208106833
urn:lsid:biosci.ohio-state.edu:osuc_occurrences:CASENT__8106835	en	PreservedSpecimen	CASENT 8106835	urn:lsid:biosci.ohio-state.edu:osuc_names:244776	Scelio parkeri	male	adult	1	CASC	Insects	[25°00.40'S 46°18.20'E MADAGASCAR Tulear 8km NW Amboasary Berenty SR 27.xii.02-7.i.03 MT Irwin, Parker, Harin'Hala MA02-22-11.]	Berenty Private Reserve, 25°00.40'S 46°18.20'E, 85m, MA-02-22-11, gallery forest, 8km NW Amboasary, Toliara Auto. Prov., Madagascar	-25.0067	46.3033	label	Madagascar	Toliara			Tuléar is the former name of Toliara Prov.	27 December 2002 - 7 January 2003	Irwin, M., Parker, F. (Fred) & Harin'Hala, R. (Rin'ha)	malaise trap		Yoder, M. J. (Matthew J.)	2008	Paratype	gallery forest		http://hol.osu.edu/spmInfo.html?id=CASENT%208106835
urn:lsid:biosci.ohio-state.edu:osuc_occurrences:CASENT__8106844	en	PreservedSpecimen	CASENT 8106844	urn:lsid:biosci.ohio-state.edu:osuc_names:244776	Scelio parkeri	male	adult	1	CASC	Insects	[25°00.40'S 46°18.20'E MADAGASCAR Tulear 8km NW Amboasary Berenty SR 27.xii.02-7.i.03 MT Irwin, Parker, Harin'Hala MA02-22-11.]	Berenty Private Reserve, 25°00.40'S 46°18.20'E, 85m, MA-02-22-11, gallery forest, 8km NW Amboasary, Toliara Auto. Prov., Madagascar	-25.0067	46.3033	label	Madagascar	Toliara			Tuléar is the former name of Toliara Prov.	27 December 2002 - 7 January 2003	Irwin, M., Parker, F. (Fred) & Harin'Hala, R. (Rin'ha)	malaise trap		Yoder, M. J. (Matthew J.)	2008	Paratype	gallery forest		http://hol.osu.edu/spmInfo.html?id=CASENT%208106844
urn:lsid:biosci.ohio-state.edu:osuc_occurrences:CASENT__2133144	en	PreservedSpecimen	CASENT 2133144	urn:lsid:biosci.ohio-state.edu:osuc_names:244776	Scelio parkeri	male	adult	1	OSUC	Insects	[24°56.21'S 46°37.60'E MADAGASCAR: Tulear Andohahela NP Parc. II Tsimelahy 15-28.i.04 Irwin, Parker, Harin'Hala 180m MT MA-02-20-52]	Tsimelahy, 24°56.21'S 46°37.60'E, 180m, MA-02-20-52, transitional forest, parcel II, Andohahela N.P., Toliara Auto. Prov., Madagascar	-24.9368	46.6267	label	Madagascar	Toliara			Tuléar is the former name of Toliara	15 January 2004 - 28 January 2004	Irwin, M. E. (Michael E.), Parker, F. (Fred) & Harin'Hala, R. (Rin'ha)	malaise trap		Yoder, M. J. (Matthew J.)	2008	Paratype	transitional forest		http://hol.osu.edu/spmInfo.html?id=CASENT%202133144
urn:lsid:biosci.ohio-state.edu:osuc_occurrences:CASENT__2133146	en	PreservedSpecimen	CASENT 2133146	urn:lsid:biosci.ohio-state.edu:osuc_names:244776	Scelio parkeri	male	adult	1	OSUC	Insects	[24°56.21'S 46°37.60'E MADAGASCAR: Tulear Andohahela NP Parc. II Tsimelahy 15-28.i.04 Irwin, Parker, Harin'Hala 180m MT MA-02-20-52]	Tsimelahy, 24°56.21'S 46°37.60'E, 180m, MA-02-20-52, transitional forest, parcel II, Andohahela N.P., Toliara Auto. Prov., Madagascar	-24.9368	46.6267	label	Madagascar	Toliara			Tuléar is the former name of Toliara	15 January 2004 - 28 January 2004	Irwin, M. E. (Michael E.), Parker, F. (Fred) & Harin'Hala, R. (Rin'ha)	malaise trap		Yoder, M. J. (Matthew J.)	2008	Paratype	transitional forest		http://hol.osu.edu/spmInfo.html?id=CASENT%202133146
urn:lsid:biosci.ohio-state.edu:osuc_occurrences:CASENT__2133147	en	PreservedSpecimen	CASENT 2133147	urn:lsid:biosci.ohio-state.edu:osuc_names:244776	Scelio parkeri	male	adult	1	OSUC	Insects	[24°56.21'S 46°37.60'E MADAGASCAR: Tulear Andohahela NP Parc. II Tsimelahy 15-28.i.04 Irwin, Parker, Harin'Hala 180m MT MA-02-20-52]	Tsimelahy, 24°56.21'S 46°37.60'E, 180m, MA-02-20-52, transitional forest, parcel II, Andohahela N.P., Toliara Auto. Prov., Madagascar	-24.9368	46.6267	label	Madagascar	Toliara			Tuléar is the former name of Toliara	15 January 2004 - 28 January 2004	Irwin, M. E. (Michael E.), Parker, F. (Fred) & Harin'Hala, R. (Rin'ha)	malaise trap		Yoder, M. J. (Matthew J.)	2008	Paratype	transitional forest		http://hol.osu.edu/spmInfo.html?id=CASENT%202133147
urn:lsid:biosci.ohio-state.edu:osuc_occurrences:CASENT__2133148	en	PreservedSpecimen	CASENT 2133148	urn:lsid:biosci.ohio-state.edu:osuc_names:244776	Scelio parkeri	male	adult	1	CASC	Insects	[24°56.21'S 46°37.60'E MADAGASCAR: Tulear Andohahela NP Parc. II Tsimelahy 15-28.i.04 Irwin, Parker, Harin'Hala 180m MT MA-02-20-52]	Tsimelahy, 24°56.21'S 46°37.60'E, 180m, MA-02-20-52, transitional forest, parcel II, Andohahela N.P., Toliara Auto. Prov., Madagascar	-24.9368	46.6267	label	Madagascar	Toliara			Tuléar is the former name of Toliara	15 January 2004 - 28 January 2004	Irwin, M. E. (Michael E.), Parker, F. (Fred) & Harin'Hala, R. (Rin'ha)	malaise trap		Yoder, M. J. (Matthew J.)	2008	Paratype	transitional forest		http://hol.osu.edu/spmInfo.html?id=CASENT%202133148
urn:lsid:biosci.ohio-state.edu:osuc_occurrences:CASENT__2133150	en	PreservedSpecimen	CASENT 2133150	urn:lsid:biosci.ohio-state.edu:osuc_names:244776	Scelio parkeri	male	adult	1	CASC	Insects	[24°56.21'S 46°37.60'E MADAGASCAR: Tulear Andohahela NP Parc. II Tsimelahy 15-28.i.04 Irwin, Parker, Harin'Hala 180m MT MA-02-20-52]	Tsimelahy, 24°56.21'S 46°37.60'E, 180m, MA-02-20-52, transitional forest, parcel II, Andohahela N.P., Toliara Auto. Prov., Madagascar	-24.9368	46.6267	label	Madagascar	Toliara			Tuléar is the former name of Toliara	15 January 2004 - 28 January 2004	Irwin, M. E. (Michael E.), Parker, F. (Fred) & Harin'Hala, R. (Rin'ha)	malaise trap		Yoder, M. J. (Matthew J.)	2008	Paratype	transitional forest		http://hol.osu.edu/spmInfo.html?id=CASENT%202133150
urn:lsid:biosci.ohio-state.edu:osuc_occurrences:CASENT__2133151	en	PreservedSpecimen	CASENT 2133151	urn:lsid:biosci.ohio-state.edu:osuc_names:244776	Scelio parkeri	male	adult	1	CASC	Insects	[24°56.21'S 46°37.60'E MADAGASCAR: Tulear Andohahela NP Parc. II Tsimelahy 15-28.i.04 Irwin, Parker, Harin'Hala 180m MT MA-02-20-52]	Tsimelahy, 24°56.21'S 46°37.60'E, 180m, MA-02-20-52, transitional forest, parcel II, Andohahela N.P., Toliara Auto. Prov., Madagascar	-24.9368	46.6267	label	Madagascar	Toliara			Tuléar is the former name of Toliara	15 January 2004 - 28 January 2004	Irwin, M. E. (Michael E.), Parker, F. (Fred) & Harin'Hala, R. (Rin'ha)	malaise trap		Yoder, M. J. (Matthew J.)	2008	Paratype	transitional forest		http://hol.osu.edu/spmInfo.html?id=CASENT%202133151
urn:lsid:biosci.ohio-state.edu:osuc_occurrences:CASENT__2133152	en	PreservedSpecimen	CASENT 2133152	urn:lsid:biosci.ohio-state.edu:osuc_names:244776	Scelio parkeri	male	adult	1	CASC	Insects	[24°56.21'S 46°37.60'E MADAGASCAR: Tulear Andohahela NP Parc. II Tsimelahy 15-28.i.04 Irwin, Parker, Harin'Hala 180m MT MA-02-20-52]	Tsimelahy, 24°56.21'S 46°37.60'E, 180m, MA-02-20-52, transitional forest, parcel II, Andohahela N.P., Toliara Auto. Prov., Madagascar	-24.9368	46.6267	label	Madagascar	Toliara			Tuléar is the former name of Toliara	15 January 2004 - 28 January 2004	Irwin, M. E. (Michael E.), Parker, F. (Fred) & Harin'Hala, R. (Rin'ha)	malaise trap		Yoder, M. J. (Matthew J.)	2008	Paratype	transitional forest		http://hol.osu.edu/spmInfo.html?id=CASENT%202133152
urn:lsid:biosci.ohio-state.edu:osuc_occurrences:CASENT__2133154	en	PreservedSpecimen	CASENT 2133154	urn:lsid:biosci.ohio-state.edu:osuc_names:244776	Scelio parkeri	male	adult	1	OSUC	Insects	[24°56.21'S 46°37.60'E MADAGASCAR: Tulear Andohahela NP Parc. II Tsimelahy 15-28.i.04 Irwin, Parker, Harin'Hala 180m MT MA-02-20-52]	Tsimelahy, 24°56.21'S 46°37.60'E, 180m, MA-02-20-52, transitional forest, parcel II, Andohahela N.P., Toliara Auto. Prov., Madagascar	-24.9368	46.6267	label	Madagascar	Toliara			Tuléar is the former name of Toliara	15 January 2004 - 28 January 2004	Irwin, M. E. (Michael E.), Parker, F. (Fred) & Harin'Hala, R. (Rin'ha)	malaise trap		Yoder, M. J. (Matthew J.)	2008	Paratype	transitional forest		http://hol.osu.edu/spmInfo.html?id=CASENT%202133154
urn:lsid:biosci.ohio-state.edu:osuc_occurrences:CASENT__2133155	en	PreservedSpecimen	CASENT 2133155	urn:lsid:biosci.ohio-state.edu:osuc_names:244776	Scelio parkeri	male	adult	1	OSUC	Insects	[24°56.21'S 46°37.60'E MADAGASCAR: Tulear Andohahela NP Parc. II Tsimelahy 15-28.i.04 Irwin, Parker, Harin'Hala 180m MT MA-02-20-52]	Tsimelahy, 24°56.21'S 46°37.60'E, 180m, MA-02-20-52, transitional forest, parcel II, Andohahela N.P., Toliara Auto. Prov., Madagascar	-24.9368	46.6267	label	Madagascar	Toliara			Tuléar is the former name of Toliara	15 January 2004 - 28 January 2004	Irwin, M. E. (Michael E.), Parker, F. (Fred) & Harin'Hala, R. (Rin'ha)	malaise trap		Yoder, M. J. (Matthew J.)	2008	Paratype	transitional forest		http://hol.osu.edu/spmInfo.html?id=CASENT%202133155
urn:lsid:biosci.ohio-state.edu:osuc_occurrences:CASENT__2133157	en	PreservedSpecimen	CASENT 2133157	urn:lsid:biosci.ohio-state.edu:osuc_names:244776	Scelio parkeri	male	adult	1	OSUC	Insects	[24°56.21'S 46°37.60'E MADAGASCAR: Tulear Andohahela NP Parc. II Tsimelahy 15-28.i.04 Irwin, Parker, Harin'Hala 180m MT MA-02-20-52]	Tsimelahy, 24°56.21'S 46°37.60'E, 180m, MA-02-20-52, transitional forest, parcel II, Andohahela N.P., Toliara Auto. Prov., Madagascar	-24.9368	46.6267	label	Madagascar	Toliara			Tuléar is the former name of Toliara	15 January 2004 - 28 January 2004	Irwin, M. E. (Michael E.), Parker, F. (Fred) & Harin'Hala, R. (Rin'ha)	malaise trap		Yoder, M. J. (Matthew J.)	2008	Paratype	transitional forest		http://hol.osu.edu/spmInfo.html?id=CASENT%202133157
urn:lsid:biosci.ohio-state.edu:osuc_occurrences:CASENT__2133158	en	PreservedSpecimen	CASENT 2133158	urn:lsid:biosci.ohio-state.edu:osuc_names:244776	Scelio parkeri	female	adult	1	CASC	Insects	[24°56.21'S 46°37.60'E MADAGASCAR: Tulear Andohahela NP Parc. II Tsimelahy 15-28.i.04 Irwin, Parker, Harin'Hala 180m MT MA-02-20-52]	Tsimelahy, 24°56.21'S 46°37.60'E, 180m, MA-02-20-52, transitional forest, parcel II, Andohahela N.P., Toliara Auto. Prov., Madagascar	-24.9368	46.6267	label	Madagascar	Toliara			Tuléar is the former name of Toliara	15 January 2004 - 28 January 2004	Irwin, M. E. (Michael E.), Parker, F. (Fred) & Harin'Hala, R. (Rin'ha)	malaise trap		Yoder, M. J. (Matthew J.)	2008	Paratype	transitional forest		http://hol.osu.edu/spmInfo.html?id=CASENT%202133158
urn:lsid:biosci.ohio-state.edu:osuc_occurrences:CASENT__2133159	en	PreservedSpecimen	CASENT 2133159	urn:lsid:biosci.ohio-state.edu:osuc_names:244776	Scelio parkeri	male	adult	1	CASC	Insects	[24°56.21'S 46°37.60'E MADAGASCAR: Tulear Andohahela NP Parc. II Tsimelahy 15-28.i.04 Irwin, Parker, Harin'Hala 180m MT MA-02-20-52]	Tsimelahy, 24°56.21'S 46°37.60'E, 180m, MA-02-20-52, transitional forest, parcel II, Andohahela N.P., Toliara Auto. Prov., Madagascar	-24.9368	46.6267	label	Madagascar	Toliara			Tuléar is the former name of Toliara	15 January 2004 - 28 January 2004	Irwin, M. E. (Michael E.), Parker, F. (Fred) & Harin'Hala, R. (Rin'ha)	malaise trap		Yoder, M. J. (Matthew J.)	2008	Paratype	transitional forest		http://hol.osu.edu/spmInfo.html?id=CASENT%202133159
urn:lsid:biosci.ohio-state.edu:osuc_occurrences:CASENT__2133162	en	PreservedSpecimen	CASENT 2133162	urn:lsid:biosci.ohio-state.edu:osuc_names:244776	Scelio parkeri	male	adult	1	CASC	Insects	[24°56.21'S 46°37.60'E MADAGASCAR: Tulear Andohahela NP Parc. II Tsimelahy 15-28.i.04 Irwin, Parker, Harin'Hala 180m MT MA-02-20-52]	Tsimelahy, 24°56.21'S 46°37.60'E, 180m, MA-02-20-52, transitional forest, parcel II, Andohahela N.P., Toliara Auto. Prov., Madagascar	-24.9368	46.6267	label	Madagascar	Toliara			Tuléar is the former name of Toliara	15 January 2004 - 28 January 2004	Irwin, M. E. (Michael E.), Parker, F. (Fred) & Harin'Hala, R. (Rin'ha)	malaise trap		Yoder, M. J. (Matthew J.)	2008	Paratype	transitional forest		http://hol.osu.edu/spmInfo.html?id=CASENT%202133162
urn:lsid:biosci.ohio-state.edu:osuc_occurrences:CASENT__2133163	en	PreservedSpecimen	CASENT 2133163	urn:lsid:biosci.ohio-state.edu:osuc_names:244776	Scelio parkeri	female	adult	1	CASC	Insects	[24°56.21'S 46°37.60'E MADAGASCAR: Tulear Andohahela NP Parc. II Tsimelahy 15-28.i.04 Irwin, Parker, Harin'Hala 180m MT MA-02-20-52]	Tsimelahy, 24°56.21'S 46°37.60'E, 180m, MA-02-20-52, transitional forest, parcel II, Andohahela N.P., Toliara Auto. Prov., Madagascar	-24.9368	46.6267	label	Madagascar	Toliara			Tuléar is the former name of Toliara	15 January 2004 - 28 January 2004	Irwin, M. E. (Michael E.), Parker, F. (Fred) & Harin'Hala, R. (Rin'ha)	malaise trap		Yoder, M. J. (Matthew J.)	2008	Paratype	transitional forest		http://hol.osu.edu/spmInfo.html?id=CASENT%202133163
urn:lsid:biosci.ohio-state.edu:osuc_occurrences:CASENT__2133164	en	PreservedSpecimen	CASENT 2133164	urn:lsid:biosci.ohio-state.edu:osuc_names:244776	Scelio parkeri	female	adult	1	CASC	Insects	[24°56.21'S 46°37.60'E MADAGASCAR: Tulear Andohahela NP Parc. II Tsimelahy 15-28.i.04 Irwin, Parker, Harin'Hala 180m MT MA-02-20-52]	Tsimelahy, 24°56.21'S 46°37.60'E, 180m, MA-02-20-52, transitional forest, parcel II, Andohahela N.P., Toliara Auto. Prov., Madagascar	-24.9368	46.6267	label	Madagascar	Toliara			Tuléar is the former name of Toliara	15 January 2004 - 28 January 2004	Irwin, M. E. (Michael E.), Parker, F. (Fred) & Harin'Hala, R. (Rin'ha)	malaise trap		Yoder, M. J. (Matthew J.)	2008	Paratype	transitional forest		http://hol.osu.edu/spmInfo.html?id=CASENT%202133164
urn:lsid:biosci.ohio-state.edu:osuc_occurrences:CASENT__2133166	en	PreservedSpecimen	CASENT 2133166	urn:lsid:biosci.ohio-state.edu:osuc_names:244776	Scelio parkeri	male	adult	1	CASC	Insects	[24°56.21'S 46°37.60'E MADAGASCAR: Tulear Andohahela NP Parc. II Tsimelahy 15-28.i.04 Irwin, Parker, Harin'Hala 180m MT MA-02-20-52]	Tsimelahy, 24°56.21'S 46°37.60'E, 180m, MA-02-20-52, transitional forest, parcel II, Andohahela N.P., Toliara Auto. Prov., Madagascar	-24.9368	46.6267	label	Madagascar	Toliara			Tuléar is the former name of Toliara	15 January 2004 - 28 January 2004	Irwin, M. E. (Michael E.), Parker, F. (Fred) & Harin'Hala, R. (Rin'ha)	malaise trap		Yoder, M. J. (Matthew J.)	2008	Paratype	transitional forest		http://hol.osu.edu/spmInfo.html?id=CASENT%202133166
urn:lsid:biosci.ohio-state.edu:osuc_occurrences:CASENT__2133169	en	PreservedSpecimen	CASENT 2133169	urn:lsid:biosci.ohio-state.edu:osuc_names:244776	Scelio parkeri	female	adult	1	CASC	Insects	[24°56.21'S 46°37.60'E MADAGASCAR: Tulear Andohahela NP Parc. II Tsimelahy 15-28.i.04 Irwin, Parker, Harin'Hala 180m MT MA-02-20-52]	Tsimelahy, 24°56.21'S 46°37.60'E, 180m, MA-02-20-52, transitional forest, parcel II, Andohahela N.P., Toliara Auto. Prov., Madagascar	-24.9368	46.6267	label	Madagascar	Toliara			Tuléar is the former name of Toliara	15 January 2004 - 28 January 2004	Irwin, M. E. (Michael E.), Parker, F. (Fred) & Harin'Hala, R. (Rin'ha)	malaise trap		Yoder, M. J. (Matthew J.)	2008	Paratype	transitional forest		http://hol.osu.edu/spmInfo.html?id=CASENT%202133169
urn:lsid:biosci.ohio-state.edu:osuc_occurrences:CASENT__2133170	en	PreservedSpecimen	CASENT 2133170	urn:lsid:biosci.ohio-state.edu:osuc_names:244776	Scelio parkeri	male	adult	1	CASC	Insects	[24°56.21'S 46°37.60'E MADAGASCAR: Tulear Andohahela NP Parc. II Tsimelahy 15-28.i.04 Irwin, Parker, Harin'Hala 180m MT MA-02-20-52]	Tsimelahy, 24°56.21'S 46°37.60'E, 180m, MA-02-20-52, transitional forest, parcel II, Andohahela N.P., Toliara Auto. Prov., Madagascar	-24.9368	46.6267	label	Madagascar	Toliara			Tuléar is the former name of Toliara	15 January 2004 - 28 January 2004	Irwin, M. E. (Michael E.), Parker, F. (Fred) & Harin'Hala, R. (Rin'ha)	malaise trap		Yoder, M. J. (Matthew J.)	2008	Paratype	transitional forest		http://hol.osu.edu/spmInfo.html?id=CASENT%202133170
urn:lsid:biosci.ohio-state.edu:osuc_occurrences:CASENT__2133171	en	PreservedSpecimen	CASENT 2133171	urn:lsid:biosci.ohio-state.edu:osuc_names:244776	Scelio parkeri	male	adult	1	CASC	Insects	[24°56.21'S 46°37.60'E MADAGASCAR: Tulear Andohahela NP Parc. II Tsimelahy 15-28.i.04 Irwin, Parker, Harin'Hala 180m MT MA-02-20-52]	Tsimelahy, 24°56.21'S 46°37.60'E, 180m, MA-02-20-52, transitional forest, parcel II, Andohahela N.P., Toliara Auto. Prov., Madagascar	-24.9368	46.6267	label	Madagascar	Toliara			Tuléar is the former name of Toliara	15 January 2004 - 28 January 2004	Irwin, M. E. (Michael E.), Parker, F. (Fred) & Harin'Hala, R. (Rin'ha)	malaise trap		Yoder, M. J. (Matthew J.)	2008	Paratype	transitional forest		http://hol.osu.edu/spmInfo.html?id=CASENT%202133171
urn:lsid:biosci.ohio-state.edu:osuc_occurrences:CASENT__8106281	en	PreservedSpecimen	CASENT 8106281	urn:lsid:biosci.ohio-state.edu:osuc_names:244776	Scelio parkeri	male	adult	1	CASC	Insects	[12°58'12''S 49°42'00''E MADAGASCAR Prov. Antsiranana 26.3km 10°NNE Daraina Forêt d'Ampondrabe 10.xii.03 BLFisher MT BLF9976.]	Ampondrabe Forest, 12°58'12"S 49°42'00"E, 175m, BLF9976, tropical dry forest, 26.3km (10°) NNE Daraina, Antsiranana Auto. Prov., Madagascar	-12.97	49.7	label	Madagascar	Antsiranana				10 December 2003	Fisher, B. L. (Brian L.)	malaise trap		Yoder, M. J. (Matthew J.)	2008	Paratype	tropical dry forest		http://hol.osu.edu/spmInfo.html?id=CASENT%208106281
urn:lsid:biosci.ohio-state.edu:osuc_occurrences:CASENT__8106501	en	PreservedSpecimen	CASENT 8106501	urn:lsid:biosci.ohio-state.edu:osuc_names:244776	Scelio parkeri	male	adult	1	CASC	Insects	[24°56.21'S 46°37.60'E MADAGASCAR Tulear PN Andohahela Par II Tsimelahy 26.i-5.ii.03 Irwin, Parker, Harin'Hala MT MA02-20-14.]	Tsimelahy, 24°56.21'S 46°37.60'E, 180m, MA-02-20-14, transitional forest, parcel II, Andohahela N.P., Toliara Auto. Prov., Madagascar	-24.9368	46.6267	label	Madagascar	Toliara		Tsimelahy	Tuléar is the former name of Toliara Prov.	26 January 2003 - 5 February 2003	Irwin, M., Parker, F. (Fred) & Harin'Hala, R. (Rin'ha)	malaise trap		Yoder, M. J. (Matthew J.)	2008	Paratype	transitional forest		http://hol.osu.edu/spmInfo.html?id=CASENT%208106501
urn:lsid:biosci.ohio-state.edu:osuc_occurrences:CASENT__8106503	en	PreservedSpecimen	CASENT 8106503	urn:lsid:biosci.ohio-state.edu:osuc_names:244776	Scelio parkeri	male	adult	1	CASC	Insects	[24°56.21'S 46°37.60'E MADAGASCAR Tulear PN Andohahela Par II Tsimelahy 26.i-5.ii.03 Irwin, Parker, Harin'Hala MT MA02-20-14.]	Tsimelahy, 24°56.21'S 46°37.60'E, 180m, MA-02-20-14, transitional forest, parcel II, Andohahela N.P., Toliara Auto. Prov., Madagascar	-24.9368	46.6267	label	Madagascar	Toliara		Tsimelahy	Tuléar is the former name of Toliara Prov.	26 January 2003 - 5 February 2003	Irwin, M., Parker, F. (Fred) & Harin'Hala, R. (Rin'ha)	malaise trap		Yoder, M. J. (Matthew J.)	2008	Paratype	transitional forest		http://hol.osu.edu/spmInfo.html?id=CASENT%208106503
urn:lsid:biosci.ohio-state.edu:osuc_occurrences:CASENT__2133235	en	PreservedSpecimen	CASENT 2133235	urn:lsid:biosci.ohio-state.edu:osuc_names:244776	Scelio parkeri	female	adult	1	CASC	Insects	[22°54.80'S 43°28.93'E MADAGASCAR:Tulear Mikea For. 37m NW of Manombo 6-16.i.02 Harin'Hala MT spiny for. MA-02-18B-09]	Mikea Forest, 22°54.80'S 43°28.93'E, 37m, MA-02-18B-09, spiny forest, NW of Manombo, Toliara Auto. Prov., Madagascar	-22.9133	43.4822	label	Madagascar	Toliara			Tuléar is the former name of Toliara	6 January 2002 - 16 January 2002	Harin'Hala, R. (Rin'ha)	malaise trap		Yoder, M. J. (Matthew J.)	2008	Paratype	spiny forest		http://hol.osu.edu/spmInfo.html?id=CASENT%202133235
urn:lsid:biosci.ohio-state.edu:osuc_occurrences:CASENT__2133315	en	PreservedSpecimen	CASENT 2133315	urn:lsid:biosci.ohio-state.edu:osuc_names:244776	Scelio parkeri	male	adult	1	OSUC	Insects	[25°01.26'S 46°18.33'E MADAGASCAR: Tulear Berenty SR, 22.30.xi.03 8kmNW Amboasary Irwin, Parker, Harin'Hala 35m, MT, MA-02-22A-04]	Berenty Private Reserve, 25°01.26'S 46°18.33'E, 35m, MA-02-22A-04, spiny forest, 8km NW Amboasary, Toliara Auto. Prov., Madagascar	-25.021	46.3055	label	Madagascar	Toliara			Tuléar is the former name of Toliara	22 November 2003 - 30 November 2003	Irwin, M. E. (Michael E.), Parker, F. (Fred) & Harin'Hala, R. (Rin'ha)	malaise trap		Yoder, M. J. (Matthew J.)	2008	Paratype	spiny forest		http://hol.osu.edu/spmInfo.html?id=CASENT%202133315
urn:lsid:biosci.ohio-state.edu:osuc_occurrences:CASENT__2133316	en	PreservedSpecimen	CASENT 2133316	urn:lsid:biosci.ohio-state.edu:osuc_names:244776	Scelio parkeri	male	adult	1	OSUC	Insects	[25°01.26'S 46°18.33'E MADAGASCAR: Tulear Berenty SR, 22.30.xi.03 8kmNW Amboasary Irwin, Parker, Harin'Hala 35m, MT, MA-02-22A-04]	Berenty Private Reserve, 25°01.26'S 46°18.33'E, 35m, MA-02-22A-04, spiny forest, 8km NW Amboasary, Toliara Auto. Prov., Madagascar	-25.021	46.3055	label	Madagascar	Toliara			Tuléar is the former name of Toliara	22 November 2003 - 30 November 2003	Irwin, M. E. (Michael E.), Parker, F. (Fred) & Harin'Hala, R. (Rin'ha)	malaise trap		Yoder, M. J. (Matthew J.)	2008	Paratype	spiny forest		http://hol.osu.edu/spmInfo.html?id=CASENT%202133316
urn:lsid:biosci.ohio-state.edu:osuc_occurrences:CASENT__2133317	en	PreservedSpecimen	CASENT 2133317	urn:lsid:biosci.ohio-state.edu:osuc_names:244776	Scelio parkeri	female	adult	1	CASC	Insects	[25°01.26'S 46°18.33'E MADAGASCAR: Tulear Berenty SR, 22.30.xi.03 8kmNW Amboasary Irwin, Parker, Harin'Hala 35m, MT, MA-02-22A-04]	Berenty Private Reserve, 25°01.26'S 46°18.33'E, 35m, MA-02-22A-04, spiny forest, 8km NW Amboasary, Toliara Auto. Prov., Madagascar	-25.021	46.3055	label	Madagascar	Toliara			Tuléar is the former name of Toliara	22 November 2003 - 30 November 2003	Irwin, M. E. (Michael E.), Parker, F. (Fred) & Harin'Hala, R. (Rin'ha)	malaise trap		Yoder, M. J. (Matthew J.)	2008	Paratype	spiny forest		http://hol.osu.edu/spmInfo.html?id=CASENT%202133317
urn:lsid:biosci.ohio-state.edu:osuc_occurrences:CASENT__2133319	en	PreservedSpecimen	CASENT 2133319	urn:lsid:biosci.ohio-state.edu:osuc_names:244776	Scelio parkeri	male	adult	1	OSUC	Insects	[25°01.26'S 46°18.33'E MADAGASCAR: Tulear Berenty SR, 22.30.xi.03 8kmNW Amboasary Irwin, Parker, Harin'Hala 35m, MT, MA-02-22A-04]	Berenty Private Reserve, 25°01.26'S 46°18.33'E, 35m, MA-02-22A-04, spiny forest, 8km NW Amboasary, Toliara Auto. Prov., Madagascar	-25.021	46.3055	label	Madagascar	Toliara			Tuléar is the former name of Toliara	22 November 2003 - 30 November 2003	Irwin, M. E. (Michael E.), Parker, F. (Fred) & Harin'Hala, R. (Rin'ha)	malaise trap		Yoder, M. J. (Matthew J.)	2008	Paratype	spiny forest		http://hol.osu.edu/spmInfo.html?id=CASENT%202133319
urn:lsid:biosci.ohio-state.edu:osuc_occurrences:CASENT__2133322	en	PreservedSpecimen	CASENT 2133322	urn:lsid:biosci.ohio-state.edu:osuc_names:244776	Scelio parkeri	male	adult	1	CASC	Insects	[25°01.26'S 46°18.33'E MADAGASCAR: Tulear Berenty SR, 22.30.xi.03 8kmNW Amboasary Irwin, Parker, Harin'Hala 35m, MT, MA-02-22A-04]	Berenty Private Reserve, 25°01.26'S 46°18.33'E, 35m, MA-02-22A-04, spiny forest, 8km NW Amboasary, Toliara Auto. Prov., Madagascar	-25.021	46.3055	label	Madagascar	Toliara			Tuléar is the former name of Toliara	22 November 2003 - 30 November 2003	Irwin, M. E. (Michael E.), Parker, F. (Fred) & Harin'Hala, R. (Rin'ha)	malaise trap		Yoder, M. J. (Matthew J.)	2008	Paratype	spiny forest		http://hol.osu.edu/spmInfo.html?id=CASENT%202133322
urn:lsid:biosci.ohio-state.edu:osuc_occurrences:CASENT__2133325	en	PreservedSpecimen	CASENT 2133325	urn:lsid:biosci.ohio-state.edu:osuc_names:244776	Scelio parkeri	male	adult	1	CASC	Insects	[25°01.26'S 46°18.33'E MADAGASCAR: Tulear Berenty SR, 22.30.xi.03 8kmNW Amboasary Irwin, Parker, Harin'Hala 35m, MT, MA-02-22A-04]	Berenty Private Reserve, 25°01.26'S 46°18.33'E, 35m, MA-02-22A-04, spiny forest, 8km NW Amboasary, Toliara Auto. Prov., Madagascar	-25.021	46.3055	label	Madagascar	Toliara			Tuléar is the former name of Toliara	22 November 2003 - 30 November 2003	Irwin, M. E. (Michael E.), Parker, F. (Fred) & Harin'Hala, R. (Rin'ha)	malaise trap		Yoder, M. J. (Matthew J.)	2008	Paratype	spiny forest		http://hol.osu.edu/spmInfo.html?id=CASENT%202133325
urn:lsid:biosci.ohio-state.edu:osuc_occurrences:CASENT__2133327	en	PreservedSpecimen	CASENT 2133327	urn:lsid:biosci.ohio-state.edu:osuc_names:244776	Scelio parkeri	male	adult	1	CASC	Insects	[25°01.26'S 46°18.33'E MADAGASCAR: Tulear Berenty SR, 22.30.xi.03 8kmNW Amboasary Irwin, Parker, Harin'Hala 35m, MT, MA-02-22A-04]	Berenty Private Reserve, 25°01.26'S 46°18.33'E, 35m, MA-02-22A-04, spiny forest, 8km NW Amboasary, Toliara Auto. Prov., Madagascar	-25.021	46.3055	label	Madagascar	Toliara			Tuléar is the former name of Toliara	22 November 2003 - 30 November 2003	Irwin, M. E. (Michael E.), Parker, F. (Fred) & Harin'Hala, R. (Rin'ha)	malaise trap		Yoder, M. J. (Matthew J.)	2008	Paratype	spiny forest		http://hol.osu.edu/spmInfo.html?id=CASENT%202133327
urn:lsid:biosci.ohio-state.edu:osuc_occurrences:CASENT__2133328	en	PreservedSpecimen	CASENT 2133328	urn:lsid:biosci.ohio-state.edu:osuc_names:244776	Scelio parkeri	female	adult	1	CASC	Insects	[25°01.26'S 46°18.33'E MADAGASCAR: Tulear Berenty SR, 22.30.xi.03 8kmNW Amboasary Irwin, Parker, Harin'Hala 35m, MT, MA-02-22A-04]	Berenty Private Reserve, 25°01.26'S 46°18.33'E, 35m, MA-02-22A-04, spiny forest, 8km NW Amboasary, Toliara Auto. Prov., Madagascar	-25.021	46.3055	label	Madagascar	Toliara			Tuléar is the former name of Toliara	22 November 2003 - 30 November 2003	Irwin, M. E. (Michael E.), Parker, F. (Fred) & Harin'Hala, R. (Rin'ha)	malaise trap		Yoder, M. J. (Matthew J.)	2008	Paratype	spiny forest		http://hol.osu.edu/spmInfo.html?id=CASENT%202133328
urn:lsid:biosci.ohio-state.edu:osuc_occurrences:CASENT__2133333	en	PreservedSpecimen	CASENT 2133333	urn:lsid:biosci.ohio-state.edu:osuc_names:244776	Scelio parkeri	female	adult	1	CASC	Insects	[25°01.26'S 46°18.33'E MADAGASCAR: Tulear Berenty SR, 22.30.xi.03 8kmNW Amboasary Irwin, Parker, Harin'Hala 35m, MT, MA-02-22A-04]	Berenty Private Reserve, 25°01.26'S 46°18.33'E, 35m, MA-02-22A-04, spiny forest, 8km NW Amboasary, Toliara Auto. Prov., Madagascar	-25.021	46.3055	label	Madagascar	Toliara			Tuléar is the former name of Toliara	22 November 2003 - 30 November 2003	Irwin, M. E. (Michael E.), Parker, F. (Fred) & Harin'Hala, R. (Rin'ha)	malaise trap		Yoder, M. J. (Matthew J.)	2008	Paratype	spiny forest		http://hol.osu.edu/spmInfo.html?id=CASENT%202133333
urn:lsid:biosci.ohio-state.edu:osuc_occurrences:CASENT__2133334	en	PreservedSpecimen	CASENT 2133334	urn:lsid:biosci.ohio-state.edu:osuc_names:244776	Scelio parkeri	female	adult	1	CASC	Insects	[25°01.26'S 46°18.33'E MADAGASCAR: Tulear Berenty SR, 22.30.xi.03 8kmNW Amboasary Irwin, Parker, Harin'Hala 35m, MT, MA-02-22A-04]	Berenty Private Reserve, 25°01.26'S 46°18.33'E, 35m, MA-02-22A-04, spiny forest, 8km NW Amboasary, Toliara Auto. Prov., Madagascar	-25.021	46.3055	label	Madagascar	Toliara			Tuléar is the former name of Toliara	22 November 2003 - 30 November 2003	Irwin, M. E. (Michael E.), Parker, F. (Fred) & Harin'Hala, R. (Rin'ha)	malaise trap		Yoder, M. J. (Matthew J.)	2008	Paratype	spiny forest		http://hol.osu.edu/spmInfo.html?id=CASENT%202133334
urn:lsid:biosci.ohio-state.edu:osuc_occurrences:CASENT__2133336	en	PreservedSpecimen	CASENT 2133336	urn:lsid:biosci.ohio-state.edu:osuc_names:244776	Scelio parkeri	male	adult	1	CASC	Insects	[25°01.26'S 46°18.33'E MADAGASCAR: Tulear Berenty SR, 22.30.xi.03 8kmNW Amboasary Irwin, Parker, Harin'Hala 35m, MT, MA-02-22A-04]	Berenty Private Reserve, 25°01.26'S 46°18.33'E, 35m, MA-02-22A-04, spiny forest, 8km NW Amboasary, Toliara Auto. Prov., Madagascar	-25.021	46.3055	label	Madagascar	Toliara			Tuléar is the former name of Toliara	22 November 2003 - 30 November 2003	Irwin, M. E. (Michael E.), Parker, F. (Fred) & Harin'Hala, R. (Rin'ha)	malaise trap		Yoder, M. J. (Matthew J.)	2008	Paratype	spiny forest		http://hol.osu.edu/spmInfo.html?id=CASENT%202133336
urn:lsid:biosci.ohio-state.edu:osuc_occurrences:CASENT__2133339	en	PreservedSpecimen	CASENT 2133339	urn:lsid:biosci.ohio-state.edu:osuc_names:244776	Scelio parkeri	male	adult	1	CASC	Insects	[25°01.26'S 46°18.33'E MADAGASCAR: Tulear Berenty SR, 22.30.xi.03 8kmNW Amboasary Irwin, Parker, Harin'Hala 35m, MT, MA-02-22A-04]	Berenty Private Reserve, 25°01.26'S 46°18.33'E, 35m, MA-02-22A-04, spiny forest, 8km NW Amboasary, Toliara Auto. Prov., Madagascar	-25.021	46.3055	label	Madagascar	Toliara			Tuléar is the former name of Toliara	22 November 2003 - 30 November 2003	Irwin, M. E. (Michael E.), Parker, F. (Fred) & Harin'Hala, R. (Rin'ha)	malaise trap		Yoder, M. J. (Matthew J.)	2008	Paratype	spiny forest		http://hol.osu.edu/spmInfo.html?id=CASENT%202133339
urn:lsid:biosci.ohio-state.edu:osuc_occurrences:CASENT__2133351	en	PreservedSpecimen	CASENT 2133351	urn:lsid:biosci.ohio-state.edu:osuc_names:244776	Scelio parkeri	male	adult	1	CASC	Insects	[22°54.22'S 43°28.53'E MADAGASCAR: Tulear Mikea For. 30m NW of Manombo 11-24.ii.03 Harin'HalaMT deciduous dry for. MA-02-18A-46]	Mikea Forest, 22°54.22'S 43°28.53'E, 30m, MA-02-18A-46, deciduous dry forest, NW of Manombo, Toliara Auto. Prov., Madagascar	-22.9037	43.4755	label	Madagascar	Toliara			Tuléar is the former name of Toliara	11 February 2003 - 24 February 2003	Harin'Hala, R. (Rin'ha)	malaise trap		Yoder, M. J. (Matthew J.)	2008	Paratype	deciduous dry forest		http://hol.osu.edu/spmInfo.html?id=CASENT%202133351
urn:lsid:biosci.ohio-state.edu:osuc_occurrences:CASENT__2133352	en	PreservedSpecimen	CASENT 2133352	urn:lsid:biosci.ohio-state.edu:osuc_names:244776	Scelio parkeri	female	adult	1	CASC	Insects	[22°54.22'S 43°28.53'E MADAGASCAR: Tulear Mikea For. 30m NW of Manombo 11-24.ii.03 Harin'HalaMT deciduous dry for. MA-02-18A-46]	Mikea Forest, 22°54.22'S 43°28.53'E, 30m, MA-02-18A-46, deciduous dry forest, NW of Manombo, Toliara Auto. Prov., Madagascar	-22.9037	43.4755	label	Madagascar	Toliara			Tuléar is the former name of Toliara	11 February 2003 - 24 February 2003	Harin'Hala, R. (Rin'ha)	malaise trap		Yoder, M. J. (Matthew J.)	2008	Paratype	deciduous dry forest		http://hol.osu.edu/spmInfo.html?id=CASENT%202133352
urn:lsid:biosci.ohio-state.edu:osuc_occurrences:CASENT__2133353	en	PreservedSpecimen	CASENT 2133353	urn:lsid:biosci.ohio-state.edu:osuc_names:244776	Scelio parkeri	male	adult	1	CASC	Insects	[22°54.22'S 43°28.53'E MADAGASCAR: Tulear Mikea For. 30m NW of Manombo 11-24.ii.03 Harin'HalaMT deciduous dry for. MA-02-18A-46]	Mikea Forest, 22°54.22'S 43°28.53'E, 30m, MA-02-18A-46, deciduous dry forest, NW of Manombo, Toliara Auto. Prov., Madagascar	-22.9037	43.4755	label	Madagascar	Toliara			Tuléar is the former name of Toliara	11 February 2003 - 24 February 2003	Harin'Hala, R. (Rin'ha)	malaise trap		Yoder, M. J. (Matthew J.)	2008	Paratype	deciduous dry forest		http://hol.osu.edu/spmInfo.html?id=CASENT%202133353
urn:lsid:biosci.ohio-state.edu:osuc_occurrences:CASENT__2133354	en	PreservedSpecimen	CASENT 2133354	urn:lsid:biosci.ohio-state.edu:osuc_names:244776	Scelio parkeri	male	adult	1	CASC	Insects	[22°54.22'S 43°28.53'E MADAGASCAR: Tulear Mikea For. 30m NW of Manombo 11-24.ii.03 Harin'HalaMT deciduous dry for. MA-02-18A-46]	Mikea Forest, 22°54.22'S 43°28.53'E, 30m, MA-02-18A-46, deciduous dry forest, NW of Manombo, Toliara Auto. Prov., Madagascar	-22.9037	43.4755	label	Madagascar	Toliara			Tuléar is the former name of Toliara	11 February 2003 - 24 February 2003	Harin'Hala, R. (Rin'ha)	malaise trap		Yoder, M. J. (Matthew J.)	2008	Paratype	deciduous dry forest		http://hol.osu.edu/spmInfo.html?id=CASENT%202133354
urn:lsid:biosci.ohio-state.edu:osuc_occurrences:CASENT__2133371	en	PreservedSpecimen	CASENT 2133371	urn:lsid:biosci.ohio-state.edu:osuc_names:244776	Scelio parkeri	male	adult	1	OSUC	Insects	[21°15.05'S 47°24.43'E MADAGASCAR:Prov Fianarantsoa 1130m PN Ranomafana radio tower for.edge 16.x-8.xi.01 MT Harin'Hala MA0209B-01]	Ranomafana National Park, 21°15.05'S 47°24.43'E, 1130m, MA-02-09B-01, forest edge / mixed tropical forest, radio tower, Fianarantsoa Auto. Prov., Madagascar	-21.2508	47.4072	label	Madagascar	Fianarantsoa				16 October 2001 - 8 November 2001	Harin'Hala, R. (Rin'ha)	malaise trap		Yoder, M. J. (Matthew J.)	2008	Paratype	forest edge; mixed tropical forest		http://hol.osu.edu/spmInfo.html?id=CASENT%202133371
urn:lsid:biosci.ohio-state.edu:osuc_occurrences:CASENT__2133391	en	PreservedSpecimen	CASENT 2133391	urn:lsid:biosci.ohio-state.edu:osuc_names:244776	Scelio parkeri	male	adult	1	CASC	Insects	[21°15.99'S 47°25.21'E MADAGASCR:Prov. Fianarant., Ranomafana BelleVue at Talatakely 1020m 6-18.vi.03 MT Harin'HalaMA02-09C63]	Ranomafana National Park, 21°15.99'S 47°25.21'E, 1020m, MA-02-09C-63, secondary tropical forest, Bellevue, Talatakely, Fianarantsoa Auto. Prov., Madagascar	-21.2665	47.4202	label	Madagascar	Fianarantsoa				6 June 2003 - 18 June 2003	Harin'Hala, R. (Rin'ha)	malaise trap		Yoder, M. J. (Matthew J.)	2008	Paratype	secondary tropical forest		http://hol.osu.edu/spmInfo.html?id=CASENT%202133391
urn:lsid:biosci.ohio-state.edu:osuc_occurrences:CASENT__2133504	en	PreservedSpecimen	CASENT 2133504	urn:lsid:biosci.ohio-state.edu:osuc_names:244776	Scelio parkeri	female	adult	1	OSUC	Insects	April does not have 31 days; [23°02.468'S 43°36.607'E MADAGASCAR: Toliara Lake Ranobe, 30m, MT 25-31.iv.03 spiny/tamarind for. nr lake edge Frontier Wilderness Proj. MGF066]	Lake Ranobe, 23°02.468'S 43°36.607'E, 30m, MGF066, spiny forest / tamarind forest / nr. lake edge, Toliara Auto. Prov., Madagascar	-23.0412	43.6102	label	Madagascar	Toliara				25 April 2003 - 30 April 2003		malaise trap		Yoder, M. J. (Matthew J.)	2008	Paratype	spiny forest; tamarind forest; nr. lake edge		http://hol.osu.edu/spmInfo.html?id=CASENT%202133504
urn:lsid:biosci.ohio-state.edu:osuc_occurrences:CASENT__2133531	en	PreservedSpecimen	CASENT 2133531	urn:lsid:biosci.ohio-state.edu:osuc_names:244776	Scelio parkeri	female	adult	1	CASC	Insects	[23°02'26"S 43°36'35"E MADAGASCAR: Toliara Lake Ranobe 30m, MT 25-30.iv.2003 Frontier WIlderness Proj. spiny for. thicket MGF065]	Lake Ranobe, 23°02'26"S 43°36'35"E, 30m, MGF065, spiny forest thicket, Toliara Auto. Prov., Madagascar	-23.0406	43.6097	label	Madagascar	Toliara				25 April 2003 - 30 April 2003		malaise trap		Yoder, M. J. (Matthew J.)	2008	Paratype	spiny forest thicket		http://hol.osu.edu/spmInfo.html?id=CASENT%202133531
urn:lsid:biosci.ohio-state.edu:osuc_occurrences:CASENT__2133541	en	PreservedSpecimen	CASENT 2133541	urn:lsid:biosci.ohio-state.edu:osuc_names:244776	Scelio parkeri	female	adult	1	CASC	Insects	[23°02'22"S 43°36'37"E MADAGASCAR: Toliara Ranobe 30m 5-9.ii.2003 Frontier WIlderness Project MT spiny forest thicket MGF057]	Ranobe, 23°02'22"S 43°36'37"E, 30m, MGF057, spiny forest thicket, Toliara Auto. Prov., Madagascar	-23.0394	43.6103	label	Madagascar	Toliara		Ranobe		5 February 2003 - 9 February 2003		malaise trap		Yoder, M. J. (Matthew J.)	2008	Paratype	spiny forest thicket		http://hol.osu.edu/spmInfo.html?id=CASENT%202133541
urn:lsid:biosci.ohio-state.edu:osuc_occurrences:CASENT__2134601	en	PreservedSpecimen	CASENT 2134601	urn:lsid:biosci.ohio-state.edu:osuc_names:244776	Scelio parkeri	female	adult	1	OSUC	Insects	[22°54.22'S 43°28.53'E MADAGASCAR: Tulear Mikea Forest, NW of Manombo, 6-16.i.2002 dec. dry for. Harin'Hala 30m MT MA-02-18A-09]	Mikea Forest, 22°54.22'S 43°28.53'E, 30m, MA-02-18A-09, deciduous dry forest, NW of Manombo, Toliara Auto. Prov., Madagascar	-22.9037	43.4755	label	Madagascar	Toliara			Tuléar is the former name of Toliara	6 January 2002 - 16 January 2002	Harin'Hala, R. (Rin'ha)	malaise trap		Yoder, M. J. (Matthew J.)	2008	Paratype	deciduous dry forest		http://hol.osu.edu/spmInfo.html?id=CASENT%202134601
urn:lsid:biosci.ohio-state.edu:osuc_occurrences:CASENT__2134602	en	PreservedSpecimen	CASENT 2134602	urn:lsid:biosci.ohio-state.edu:osuc_names:244776	Scelio parkeri	female	adult	1	CASC	Insects	[22°54.22'S 43°28.53'E MADAGASCAR: Tulear Mikea Forest, NW of Manombo, 6-16.i.2002 dec. dry for. Harin'Hala 30m MT MA-02-18A-09]	Mikea Forest, 22°54.22'S 43°28.53'E, 30m, MA-02-18A-09, deciduous dry forest, NW of Manombo, Toliara Auto. Prov., Madagascar	-22.9037	43.4755	label	Madagascar	Toliara			Tuléar is the former name of Toliara	6 January 2002 - 16 January 2002	Harin'Hala, R. (Rin'ha)	malaise trap		Yoder, M. J. (Matthew J.)	2008	Paratype	deciduous dry forest		http://hol.osu.edu/spmInfo.html?id=CASENT%202134602
urn:lsid:biosci.ohio-state.edu:osuc_occurrences:CASENT__2134605	en	PreservedSpecimen	CASENT 2134605	urn:lsid:biosci.ohio-state.edu:osuc_names:244776	Scelio parkeri	male	adult	1	CASC	Insects	[22°54.22'S 43°28.53'E MADAGASCAR: Tulear Mikea Forest, NW of Manombo, 6-16.i.2002 dec. dry for. Harin'Hala 30m MT MA-02-18A-09]	Mikea Forest, 22°54.22'S 43°28.53'E, 30m, MA-02-18A-09, deciduous dry forest, NW of Manombo, Toliara Auto. Prov., Madagascar	-22.9037	43.4755	label	Madagascar	Toliara			Tuléar is the former name of Toliara	6 January 2002 - 16 January 2002	Harin'Hala, R. (Rin'ha)	malaise trap		Yoder, M. J. (Matthew J.)	2008	Paratype	deciduous dry forest		http://hol.osu.edu/spmInfo.html?id=CASENT%202134605
urn:lsid:biosci.ohio-state.edu:osuc_occurrences:CASENT__2134652	en	PreservedSpecimen	CASENT 2134652	urn:lsid:biosci.ohio-state.edu:osuc_names:244776	Scelio parkeri	male	adult	1	OSUC	Insects	[24°49.85'S 46°32.17'E MADAGASCAR: Tulear Prov. Andohlhela NP, Ihazofotsy Parc. III 80m] [2-12.xii.2002, malaise trap, dry spiny forest Irwin, Parker, Harin' Hala MA-02-21-02]	Andohahela National Park, 24°49.85'S 46°32.17'E, 80m, MA-02-21-02, dry spiny forest, parcel III, Ihazofotsy, Toliara Auto. Prov., Madagascar	-24.8308	46.5362	label	Madagascar	Toliara			Tuléar is the former name of Toliara	2 December 2002 - 12 December 2002	Irwin, M., Parker, F. (Fred) & Harin'Hala, R. (Rin'ha)	malaise trap		Yoder, M. J. (Matthew J.)	2008	Paratype	dry spiny forest		http://hol.osu.edu/spmInfo.html?id=CASENT%202134652
urn:lsid:biosci.ohio-state.edu:osuc_occurrences:CASENT__2134659	en	PreservedSpecimen	CASENT 2134659	urn:lsid:biosci.ohio-state.edu:osuc_names:244776	Scelio parkeri	female	adult	1	CASC	Insects	[23°41.19'S 44°35.46'E MADAGASCAR: Tulear Beza Mahafaly Res. nr res. st. Par. I MT 165m 1-8.ii.02 Harin'Hala dry dec. for. MA-02-14A-14]	Bezaha Mahafaly Special Reserve, 23°41.19'S 44°35.46'E, 165m, MA-02-14A-14, dry deciduous forest, parcel I, nr. research station, Toliara Auto. Prov., Madagascar	-23.6865	44.591	label	Madagascar	Toliara			Tuléar is the former name of Toliara	1 February 2002 - 8 February 2002	Harin'Hala, R. (Rin'ha)	malaise trap		Yoder, M. J. (Matthew J.)	2008	Paratype	dry deciduous forest		http://hol.osu.edu/spmInfo.html?id=CASENT%202134659
urn:lsid:biosci.ohio-state.edu:osuc_occurrences:CASENT__2134660	en	PreservedSpecimen	CASENT 2134660	urn:lsid:biosci.ohio-state.edu:osuc_names:244776	Scelio parkeri	female	adult	1	CASC	Insects	[23°41.19'S 44°35.46'E MADAGASCAR: Tulear Beza Mahafaly Res. nr res. st. Par. I MT 165m 1-8.ii.02 Harin'Hala dry dec. for. MA-02-14A-14]	Bezaha Mahafaly Special Reserve, 23°41.19'S 44°35.46'E, 165m, MA-02-14A-14, dry deciduous forest, parcel I, nr. research station, Toliara Auto. Prov., Madagascar	-23.6865	44.591	label	Madagascar	Toliara			Tuléar is the former name of Toliara	1 February 2002 - 8 February 2002	Harin'Hala, R. (Rin'ha)	malaise trap		Yoder, M. J. (Matthew J.)	2008	Paratype	dry deciduous forest		http://hol.osu.edu/spmInfo.html?id=CASENT%202134660
urn:lsid:biosci.ohio-state.edu:osuc_occurrences:CASENT__2134766	en	PreservedSpecimen	CASENT 2134766	urn:lsid:biosci.ohio-state.edu:osuc_names:244776	Scelio parkeri	female	adult	1	CASC	Insects	[22°37.60'S 45°21.49'E MADAGASCAR: Prov. Fianarantsoa nr Isalo Nat. Park, dry wash] [E. of Interpretive Center 31.x.7.xi.2002 open araea MT Harin'Hala 885m MA-02-11B-44]	nr. Isalo National Park, 22°37.60'S 45°21.49'E, 885m, MA-02-11B-44, dry wash / open area, E of Interpretive Center, Fianarantsoa Auto. Prov., Madagascar	-22.6267	45.3582	label	Madagascar	Fianarantsoa				31 October 2002 - 7 November 2002	Harin'Hala, R. (Rin'ha)	malaise trap		Yoder, M. J. (Matthew J.)	2008	Paratype	dry wash; open area		http://hol.osu.edu/spmInfo.html?id=CASENT%202134766
urn:lsid:biosci.ohio-state.edu:osuc_occurrences:CASENT__2134784	en	PreservedSpecimen	CASENT 2134784	urn:lsid:biosci.ohio-state.edu:osuc_names:244776	Scelio parkeri	female	adult	1	CASC	Insects	[22°37.60'S 45°21.49'E MADAGASCAR: Prov. Fianarantsoa nr Isalo Nat. Park, dry wash ] [E. Interpretive Center 9-17.xi.2001 open area MT Harin' Hala 885m MA-02-11B-02]	nr. Isalo National Park, 22°37.60'S 45°21.49'E, 885m, MA-02-11B-02, dry wash / open area, E of Interpretive Center, Fianarantsoa Auto. Prov., Madagascar	-22.6267	45.3582	label	Madagascar	Fianarantsoa				9 November 2001 - 17 November 2001	Harin'Hala, R. (Rin'ha)	malaise trap		Yoder, M. J. (Matthew J.)	2008	Paratype	dry wash; open area		http://hol.osu.edu/spmInfo.html?id=CASENT%202134784
urn:lsid:biosci.ohio-state.edu:osuc_occurrences:CASENT__2134873	en	PreservedSpecimen	CASENT 2134873	urn:lsid:biosci.ohio-state.edu:osuc_names:244776	Scelio parkeri	female	adult	1	CASC	Insects	[23°41.19'S 44°35.46'E MADAGASCAR: Tulear Beza Mahafaly Res. nr res. st. Par. I MT 165m 22.ii-1.iii.2002 Harin' Hala MA-02-14A-17]	Bezaha Mahafaly Special Reserve, 23°41.19'S 44°35.46'E, 165m, MA-02-14A-17, dry deciduous forest, parcel I, nr. research station, Toliara Auto. Prov., Madagascar	-23.6865	44.591	label	Madagascar	Toliara			Tuléar is the former name of Toliara	22 February 2002 - 1 March 2002	Harin'Hala, R. (Rin'ha)	malaise trap		Yoder, M. J. (Matthew J.)	2008	Paratype	dry deciduous forest		http://hol.osu.edu/spmInfo.html?id=CASENT%202134873
urn:lsid:biosci.ohio-state.edu:osuc_occurrences:OSUC__212788	en	PreservedSpecimen	OSUC 212788	urn:lsid:biosci.ohio-state.edu:osuc_names:244620	Scelio clypeatus	female	adult	1	CNCI	Insects	[GABON: N'toom July 1984 MT A. Pauly orchard]	Ntoum, Citrus orchard, Estuaire Prov., Gabon	0.3833	9.7833	GEOnet	Gabon	Estuaire		Ntoum		Jul-1984	Pauly, A.	malaise trap		Yoder, M. J. (Matthew J.)	2008	Paratype	orchard		http://hol.osu.edu/spmInfo.html?id=OSUC%20212788
urn:lsid:biosci.ohio-state.edu:osuc_occurrences:CASENT__8106324	en	PreservedSpecimen	CASENT 8106324	urn:lsid:biosci.ohio-state.edu:osuc_names:244776	Scelio parkeri	male	adult	1	CASC	Insects	[25°00.40'S 46°18.20'E MADAGASCAR Tulear 8km NW Amboasary Berenty S.R. 7-17.iii.03 Irwin, Parker Harin'Hala Mt MA02-22-18.]	Berenty Private Reserve, 25°00.40'S 46°18.20'E, 85m, MA-02-22-18, gallery forest, 8km NW Amboasary, Toliara Auto. Prov., Madagascar	-25.0067	46.3033	label	Madagascar	Toliara			Tuléar is the former name of Toliara Prov.	7 March 2003 - 17 March 2003	Irwin, M., Parker, F. (Fred) & Harin'Hala, R. (Rin'ha)	malaise trap		Yoder, M. J. (Matthew J.)	2008	Paratype	gallery forest		http://hol.osu.edu/spmInfo.html?id=CASENT%208106324
urn:lsid:biosci.ohio-state.edu:osuc_occurrences:CASENT__8106328	en	PreservedSpecimen	CASENT 8106328	urn:lsid:biosci.ohio-state.edu:osuc_names:244776	Scelio parkeri	female	adult	1	CASC	Insects	[25°00.40'S 46°18.20'E MADAGASCAR Tulear 8km NW Amboasary Berenty S.R. 7-17.iii.03 Irwin, Parker Harin'Hala Mt MA02-22-18.]	Berenty Private Reserve, 25°00.40'S 46°18.20'E, 85m, MA-02-22-18, gallery forest, 8km NW Amboasary, Toliara Auto. Prov., Madagascar	-25.0067	46.3033	label	Madagascar	Toliara			Tuléar is the former name of Toliara Prov.	7 March 2003 - 17 March 2003	Irwin, M., Parker, F. (Fred) & Harin'Hala, R. (Rin'ha)	malaise trap		Yoder, M. J. (Matthew J.)	2008	Paratype	gallery forest		http://hol.osu.edu/spmInfo.html?id=CASENT%208106328
urn:lsid:biosci.ohio-state.edu:osuc_occurrences:CASENT__8106340	en	PreservedSpecimen	CASENT 8106340	urn:lsid:biosci.ohio-state.edu:osuc_names:244776	Scelio parkeri	male	adult	1	CASC	Insects	[25°00.40'S 46°18.20'E MADAGASCAR Tulear 8km NW Amboasary Berenty S.R. 7-17.iii.03 Irwin, Parker Harin'Hala Mt MA02-22-18.]	Berenty Private Reserve, 25°00.40'S 46°18.20'E, 85m, MA-02-22-18, gallery forest, 8km NW Amboasary, Toliara Auto. Prov., Madagascar	-25.0067	46.3033	label	Madagascar	Toliara			Tuléar is the former name of Toliara Prov.	7 March 2003 - 17 March 2003	Irwin, M., Parker, F. (Fred) & Harin'Hala, R. (Rin'ha)	malaise trap		Yoder, M. J. (Matthew J.)	2008	Paratype	gallery forest		http://hol.osu.edu/spmInfo.html?id=CASENT%208106340
urn:lsid:biosci.ohio-state.edu:osuc_occurrences:CASENT__8106343	en	PreservedSpecimen	CASENT 8106343	urn:lsid:biosci.ohio-state.edu:osuc_names:244776	Scelio parkeri	male	adult	1	CASC	Insects	[25°00.40'S 46°18.20'E MADAGASCAR Tulear 8km NW Amboasary Berenty S.R. 7-17.iii.03 Irwin, Parker Harin'Hala Mt MA02-22-18.]	Berenty Private Reserve, 25°00.40'S 46°18.20'E, 85m, MA-02-22-18, gallery forest, 8km NW Amboasary, Toliara Auto. Prov., Madagascar	-25.0067	46.3033	label	Madagascar	Toliara			Tuléar is the former name of Toliara Prov.	7 March 2003 - 17 March 2003	Irwin, M., Parker, F. (Fred) & Harin'Hala, R. (Rin'ha)	malaise trap		Yoder, M. J. (Matthew J.)	2008	Paratype	gallery forest		http://hol.osu.edu/spmInfo.html?id=CASENT%208106343
urn:lsid:biosci.ohio-state.edu:osuc_occurrences:CASENT__8106350	en	PreservedSpecimen	CASENT 8106350	urn:lsid:biosci.ohio-state.edu:osuc_names:244776	Scelio parkeri	male	adult	1	CASC	Insects	[25°00.40'S 46°18.20'E MADAGASCAR Tulear 8km NW Amboasary Berenty S.R. 7-17.iii.03 Irwin, Parker Harin'Hala Mt MA02-22-18.]	Berenty Private Reserve, 25°00.40'S 46°18.20'E, 85m, MA-02-22-18, gallery forest, 8km NW Amboasary, Toliara Auto. Prov., Madagascar	-25.0067	46.3033	label	Madagascar	Toliara			Tuléar is the former name of Toliara Prov.	7 March 2003 - 17 March 2003	Irwin, M., Parker, F. (Fred) & Harin'Hala, R. (Rin'ha)	malaise trap		Yoder, M. J. (Matthew J.)	2008	Paratype	gallery forest		http://hol.osu.edu/spmInfo.html?id=CASENT%208106350
urn:lsid:biosci.ohio-state.edu:osuc_occurrences:CASENT__8106354	en	PreservedSpecimen	CASENT 8106354	urn:lsid:biosci.ohio-state.edu:osuc_names:244776	Scelio parkeri	male	adult	1	CASC	Insects	[25°00.40'S 46°18.20'E MADAGASCAR Tulear 8km NW Amboasary Berenty S.R. 7-17.iii.03 Irwin, Parker Harin'Hala Mt MA02-22-18.]	Berenty Private Reserve, 25°00.40'S 46°18.20'E, 85m, MA-02-22-18, gallery forest, 8km NW Amboasary, Toliara Auto. Prov., Madagascar	-25.0067	46.3033	label	Madagascar	Toliara			Tuléar is the former name of Toliara Prov.	7 March 2003 - 17 March 2003	Irwin, M., Parker, F. (Fred) & Harin'Hala, R. (Rin'ha)	malaise trap		Yoder, M. J. (Matthew J.)	2008	Paratype	gallery forest		http://hol.osu.edu/spmInfo.html?id=CASENT%208106354
urn:lsid:biosci.ohio-state.edu:osuc_occurrences:CASENT__8106356	en	PreservedSpecimen	CASENT 8106356	urn:lsid:biosci.ohio-state.edu:osuc_names:244776	Scelio parkeri	female	adult	1	CASC	Insects	[25°00.40'S 46°18.20'E MADAGASCAR Tulear 8km NW Amboasary Berenty S.R. 7-17.iii.03 Irwin, Parker Harin'Hala Mt MA02-22-18.]	Berenty Private Reserve, 25°00.40'S 46°18.20'E, 85m, MA-02-22-18, gallery forest, 8km NW Amboasary, Toliara Auto. Prov., Madagascar	-25.0067	46.3033	label	Madagascar	Toliara			Tuléar is the former name of Toliara Prov.	7 March 2003 - 17 March 2003	Irwin, M., Parker, F. (Fred) & Harin'Hala, R. (Rin'ha)	malaise trap		Yoder, M. J. (Matthew J.)	2008	Paratype	gallery forest		http://hol.osu.edu/spmInfo.html?id=CASENT%208106356
urn:lsid:biosci.ohio-state.edu:osuc_occurrences:CASENT__8106358	en	PreservedSpecimen	CASENT 8106358	urn:lsid:biosci.ohio-state.edu:osuc_names:244776	Scelio parkeri	male	adult	1	CASC	Insects	[25°00.40'S 46°18.20'E MADAGASCAR Tulear 8km NW Amboasary Berenty S.R. 7-17.iii.03 Irwin, Parker Harin'Hala Mt MA02-22-18.]	Berenty Private Reserve, 25°00.40'S 46°18.20'E, 85m, MA-02-22-18, gallery forest, 8km NW Amboasary, Toliara Auto. Prov., Madagascar	-25.0067	46.3033	label	Madagascar	Toliara			Tuléar is the former name of Toliara Prov.	7 March 2003 - 17 March 2003	Irwin, M., Parker, F. (Fred) & Harin'Hala, R. (Rin'ha)	malaise trap		Yoder, M. J. (Matthew J.)	2008	Paratype	gallery forest		http://hol.osu.edu/spmInfo.html?id=CASENT%208106358
urn:lsid:biosci.ohio-state.edu:osuc_occurrences:OSUC__213199	en	PreservedSpecimen	OSUC 213199	urn:lsid:biosci.ohio-state.edu:osuc_names:244595	Scelio vannoorti	female	adult	1	CNCI	Insects	[SOUTH AFRICA, W. Cape Constantiaberge, 640m, 34° 02.5'S 18° 23.5'E, above road to mast overlooking Hout bay.] [2 - 14 March 1994 S. van Noort, Mesic Mountain Fynbos, Malaise Trap]	Constantiaberg, 34°02.5'S 18°23.5'E, 640m, mesic mountain fynbos, above road to mast overlooking Hout Bay, Western Cape Prov., South Africa	-34.0417	18.3917	label	South Africa	Western Cape		Cape Town		2 March 1994 - 14 March 1994	van Noort, S. (Simon)	malaise trap		Yoder, M. J. (Matthew J.)	2008	Holotype	mesic mountain fynbos		http://hol.osu.edu/spmInfo.html?id=OSUC%20213199
urn:lsid:biosci.ohio-state.edu:osuc_occurrences:OSUC__250748	en	PreservedSpecimen	OSUC 250748	urn:lsid:biosci.ohio-state.edu:osuc_names:244593	Scelio simoni	female	adult	1	SAMC	Insects	[SOUTH AFRICA: Western Cape Prov., Cape Town, Table Mountain Nat. Park, Constantiaberg 460m 7-21.iv.1995 S van Noort Malaise trap Cb-18]	Cape Town, 460m, Table Mountain N.P., Constantiaberg, Western Cape Prov., South Africa	-34.0333	18.3833	other label	South Africa	Western Cape		Cape Town		7 April 1995 - 21 April 1995	van Noort, S. (Simon)	malaise trap		Yoder, M. J. (Matthew J.)	2008	Paratype			http://hol.osu.edu/spmInfo.html?id=OSUC%20250748
urn:lsid:biosci.ohio-state.edu:osuc_occurrences:OSUC__250983	en	PreservedSpecimen	OSUC 250983	urn:lsid:biosci.ohio-state.edu:osuc_names:244593	Scelio simoni	male	adult	1	SAMC	Insects	[34°02.17'S 18°23.53'E S AFRICA: W Cape, Cape Town, Constantiaberg above Donkerboskloof 460m 23.ii-2.iii.1994, S van Noort mesic mtn fynbos, MT]	Cape Town, 34°02.17'S 18°23.53'E, 460m, mesic mountain fynbos, Constantiaberg, above Donkerboskloof, Western Cape Prov., South Africa	-34.0362	18.3922	label	South Africa	Western Cape		Cape Town		23 February 1994 - 2 March 1994	van Noort, S. (Simon)	malaise trap		Yoder, M. J. (Matthew J.)	2008	Paratype	mesic mountain fynbos		http://hol.osu.edu/spmInfo.html?id=OSUC%20250983
urn:lsid:biosci.ohio-state.edu:osuc_occurrences:CASENT__8106864	en	PreservedSpecimen	CASENT 8106864	urn:lsid:biosci.ohio-state.edu:osuc_names:244776	Scelio parkeri	male	adult	1	CASC	Insects	[25°00.40'S 46°18.20'E MADAGASCAR Tulear 8km NW Amboasary Berenty SR 27.xii.02-7.i.03 MT Irwin, Parker, Harin'Hala MA02-22-11.]	Berenty Private Reserve, 25°00.40'S 46°18.20'E, 85m, MA-02-22-11, gallery forest, 8km NW Amboasary, Toliara Auto. Prov., Madagascar	-25.0067	46.3033	label	Madagascar	Toliara			Tuléar is the former name of Toliara Prov.	27 December 2002 - 7 January 2003	Irwin, M., Parker, F. (Fred) & Harin'Hala, R. (Rin'ha)	malaise trap		Yoder, M. J. (Matthew J.)	2008	Paratype	gallery forest		http://hol.osu.edu/spmInfo.html?id=CASENT%208106864
urn:lsid:biosci.ohio-state.edu:osuc_occurrences:CASENT__2042122	en	PreservedSpecimen	CASENT 2042122	urn:lsid:biosci.ohio-state.edu:osuc_names:244777	Scelio harinhalai	female	adult	1	OSUC	Insects	[23°41.19'S 44°35.46'E MADAGASCAR: Tulear Beza Mahafaly Res. nr res. st. Par I MT 165m 29.iv-19.v.2002 Harin'Hala MA-02-14A-24.]	Bezaha Mahafaly Special Reserve, 23°41.19'S 44°35.46'E, 165m, MA-02-14A-24, dry deciduous forest, parcel I, nr. research station, Toliara Auto. Prov., Madagascar	-23.6865	44.591	label	Madagascar	Toliara			Tuléar is the former name of Toliara	29 April 2002 - 19 May 2002	Harin'Hala, R. (Rin'ha)	malaise trap		Yoder, M. J. (Matthew J.)	2008	Paratype	dry deciduous forest		http://hol.osu.edu/spmInfo.html?id=CASENT%202042122
urn:lsid:biosci.ohio-state.edu:osuc_occurrences:CASENT__2042125	en	PreservedSpecimen	CASENT 2042125	urn:lsid:biosci.ohio-state.edu:osuc_names:244777	Scelio harinhalai	female	adult	1	CASC	Insects	[12°19'.5'S 49°20'E MADAGASCAR: Prov. D'Antsiranana, 150m, Mont. Francais 15.ii-6.iii.2001 Harin'Hara for. Limestone ridge MT MA-01-06-06.]	Mount Antsingy (Francais), 12°19.5'S 49°20'E, 150m, MA-01-06-06, along forested limestone ridge, Antsiranana Auto. Prov., Madagascar	-12.325	49.3333	label	Madagascar	Antsiranana				15 February 2001 - 6 March 2001	Harin'Hala, R. (Rin'ha)	malaise trap		Yoder, M. J. (Matthew J.)	2008	Paratype	forested limestone ridge		http://hol.osu.edu/spmInfo.html?id=CASENT%202042125
urn:lsid:biosci.ohio-state.edu:osuc_occurrences:CASENT__2042126	en	PreservedSpecimen	CASENT 2042126	urn:lsid:biosci.ohio-state.edu:osuc_names:244777	Scelio harinhalai	male	adult	1	CASC	Insects	[23°41.19'S 44°35.46'E MADAGASCAR: Tulear Beza Mahafaly Res. nr res. st. Par I MT 165m 1-7.iii.2002 Harin'Hala MA-02-14A-18.]	Bezaha Mahafaly Special Reserve, 23°41.19'S 44°35.46'E, 165m, MA-02-14A-18, dry deciduous forest, parcel I, nr. research station, Toliara Auto. Prov., Madagascar	-23.6865	44.591	label	Madagascar	Toliara			Tuléar is the former name of Toliara	1 March 2002 - 7 March 2002	Harin'Hala, R. (Rin'ha)	malaise trap		Yoder, M. J. (Matthew J.)	2008	Paratype	dry deciduous forest		http://hol.osu.edu/spmInfo.html?id=CASENT%202042126
urn:lsid:biosci.ohio-state.edu:osuc_occurrences:CASENT__2042127	en	PreservedSpecimen	CASENT 2042127	urn:lsid:biosci.ohio-state.edu:osuc_names:244777	Scelio harinhalai	male	adult	1	OSUC	Insects	[23°41.19'S 44°35.46'E MADAGASCAR: Tulear Beza Mahafaly Res. nr res. st. Par I MT 165m 16-18.viii.2002 Harin'Hala MA-02-14A-33.]	Bezaha Mahafaly Special Reserve, 23°41.19'S 44°35.46'E, 165m, MA-02-14A-33, dry deciduous forest, parcel I, nr. research station, Toliara Auto. Prov., Madagascar	-23.6865	44.591	label	Madagascar	Toliara			Tuléar is the former name of Toliara	16 August 2002 - 18 August 2002	Harin'Hala, R. (Rin'ha)	malaise trap		Yoder, M. J. (Matthew J.)	2008	Paratype	dry deciduous forest		http://hol.osu.edu/spmInfo.html?id=CASENT%202042127
urn:lsid:biosci.ohio-state.edu:osuc_occurrences:CASENT__2042128	en	PreservedSpecimen	CASENT 2042128	urn:lsid:biosci.ohio-state.edu:osuc_names:244777	Scelio harinhalai	male	adult	1	OSUC	Insects	[23°41.19'S 44°35.46'E MADAGASCAR: Tulear Beza Mahafaly Res. nr res. st. Par I MT 165m 16-18.viii.2002 Harin'Hala MA-02-14A-33.]	Bezaha Mahafaly Special Reserve, 23°41.19'S 44°35.46'E, 165m, MA-02-14A-33, dry deciduous forest, parcel I, nr. research station, Toliara Auto. Prov., Madagascar	-23.6865	44.591	label	Madagascar	Toliara			Tuléar is the former name of Toliara	16 August 2002 - 18 August 2002	Harin'Hala, R. (Rin'ha)	malaise trap		Yoder, M. J. (Matthew J.)	2008	Paratype	dry deciduous forest		http://hol.osu.edu/spmInfo.html?id=CASENT%202042128
urn:lsid:biosci.ohio-state.edu:osuc_occurrences:CASENT__2042670	en	PreservedSpecimen	CASENT 2042670	urn:lsid:biosci.ohio-state.edu:osuc_names:244777	Scelio harinhalai	male	adult	1	OSUC	Insects	[23°59'32"S 43°52'50"E MADAGASCAR Toliara PN Tsimanampetsotsa For. Bemanatexa, 90m 22-26.iii.2002] [23km 131°SE Baheloka 20.7km 81°E Efoetse Fisher, Griswold etal. MT, BLF6257 ]	Tsimanampetsotsa National Park, 23°59'32"S 43°52'50"E, 90m, BLF6257, spiny forest thicket, Bemanateza Forest, 20.7km (81°) E Efoetse, 23km (131°) SE Beheloka, Toliara Auto. Prov., Madagascar	-23.9922	43.8806	label	Madagascar	Toliara				22 March 2002 - 26 March 2002	Fisher, Griswold et al.	malaise trap		Yoder, M. J. (Matthew J.)	2008	Paratype	spiny forest thicket		http://hol.osu.edu/spmInfo.html?id=CASENT%202042670
urn:lsid:biosci.ohio-state.edu:osuc_occurrences:CASENT__2042671	en	PreservedSpecimen	CASENT 2042671	urn:lsid:biosci.ohio-state.edu:osuc_names:244777	Scelio harinhalai	male	adult	1	OSUC	Insects	[23°59'32"S 43°52'50"E MADAGASCAR Toliara PN Tsimanampetsotsa For. Bemanatexa, 90m 22-26.iii.2002] [23km 131°SE Baheloka 20.7km 81°E Efoetse Fisher, Griswold etal. MT, BLF6257 ]	Tsimanampetsotsa National Park, 23°59'32"S 43°52'50"E, 90m, BLF6257, spiny forest thicket, Bemanateza Forest, 20.7km (81°) E Efoetse, 23km (131°) SE Beheloka, Toliara Auto. Prov., Madagascar	-23.9922	43.8806	label	Madagascar	Toliara				22 March 2002 - 26 March 2002	Fisher, Griswold et al.	malaise trap		Yoder, M. J. (Matthew J.)	2008	Paratype	spiny forest thicket		http://hol.osu.edu/spmInfo.html?id=CASENT%202042671
urn:lsid:biosci.ohio-state.edu:osuc_occurrences:CASENT__2042962	en	PreservedSpecimen	CASENT 2042962	urn:lsid:biosci.ohio-state.edu:osuc_names:244777	Scelio harinhalai	male	adult	1	CASC	Insects	[21°15.05'S 47°24.43'E MADAGASCAR: Prov. Fianarantsoa 1130m, PN Ranomafana, radio tower for. Edge 27.iv-7.v.03.MT Harin'Hala MA02-09B59]	Ranomafana National Park, 21°15.05'S 47°24.43'E, 1130m, MA-02-09B-59, forest edge / mixed tropical forest, radio tower, Fianarantsoa Auto. Prov., Madagascar	-21.2508	47.4072	label	Madagascar	Fianarantsoa				27 April 2003 - 7 May 2003	Harin'Hala, R. (Rin'ha)	malaise trap		Yoder, M. J. (Matthew J.)	2008	Paratype (Scelio irwini (MS))	forest edge; mixed tropical forest		http://hol.osu.edu/spmInfo.html?id=CASENT%202042962
urn:lsid:biosci.ohio-state.edu:osuc_occurrences:CASENT__2043062	en	PreservedSpecimen	CASENT 2043062	urn:lsid:biosci.ohio-state.edu:osuc_names:244777	Scelio harinhalai	female	adult	1	CASC	Insects	[24°49.85'S 46°32.17'E MADAGASCAR Tulear Andohahela NP Par. III Ihazofotsy 13-24.viii.2003, Irwin.Parker, Harin'Hala, MT, MA02-21-29]	Andohahela National Park, 24°49.85'S 46°32.17'E, 80m, MA-02-21-29, dry spiny forest, parcel III, Ihazofotsy, Toliara Auto. Prov., Madagascar	-24.8308	46.5362	label	Madagascar	Toliara			Tuléar is the former name of Toliara	13 August 2003 - 24 August 2003	Irwin, Parker & Harin'Hala	malaise trap		Yoder, M. J. (Matthew J.)	2008	Paratype	dry spiny forest		http://hol.osu.edu/spmInfo.html?id=CASENT%202043062
urn:lsid:biosci.ohio-state.edu:osuc_occurrences:CASENT__2043069	en	PreservedSpecimen	CASENT 2043069	urn:lsid:biosci.ohio-state.edu:osuc_names:244777	Scelio harinhalai	male	adult	1	OSUC	Insects	[25°00.40'S 46°18.20'E MADAGASCAR Tulear 8km NW Amboasary Berenty S.R. 25-26.x.02 Irwin, Parker Harin'Hala Mt MA02-22-01.]	Berenty Private Reserve, 25°00.40'S 46°18.20'E, 85m, MA-02-22-01, gallery forest, 8km NW Amboasary, Toliara Auto. Prov., Madagascar	-25.0067	46.3033	label	Madagascar	Toliara			Tuléar is the former name of Toliara Prov.	25 October 2002 - 26 October 2002	Irwin, M., Parker, F. (Fred) & Harin'Hala, R. (Rin'ha)	malaise trap		Yoder, M. J. (Matthew J.)	2008	Paratype	gallery forest		http://hol.osu.edu/spmInfo.html?id=CASENT%202043069
urn:lsid:biosci.ohio-state.edu:osuc_occurrences:CASENT__2043073	en	PreservedSpecimen	CASENT 2043073	urn:lsid:biosci.ohio-state.edu:osuc_names:244777	Scelio harinhalai	female	adult	1	OSUC	Insects	[25°00.40'S 46°18.20'E MADAGASCAR Tulear 8km NW Amboasary Berenty S.R. 25-26.x.02 Irwin, Parker Harin'Hala Mt MA02-22-01.]	Berenty Private Reserve, 25°00.40'S 46°18.20'E, 85m, MA-02-22-01, gallery forest, 8km NW Amboasary, Toliara Auto. Prov., Madagascar	-25.0067	46.3033	label	Madagascar	Toliara			Tuléar is the former name of Toliara Prov.	25 October 2002 - 26 October 2002	Irwin, M., Parker, F. (Fred) & Harin'Hala, R. (Rin'ha)	malaise trap		Yoder, M. J. (Matthew J.)	2008	Paratype	gallery forest		http://hol.osu.edu/spmInfo.html?id=CASENT%202043073
urn:lsid:biosci.ohio-state.edu:osuc_occurrences:CASENT__2043075	en	PreservedSpecimen	CASENT 2043075	urn:lsid:biosci.ohio-state.edu:osuc_names:244777	Scelio harinhalai	male	adult	1	OSUC	Insects	[25°00.40'S 46°18.20'E MADAGASCAR Tulear 8km NW Amboasary Berenty S.R. 25-26.x.02 Irwin, Parker Harin'Hala Mt MA02-22-01.]	Berenty Private Reserve, 25°00.40'S 46°18.20'E, 85m, MA-02-22-01, gallery forest, 8km NW Amboasary, Toliara Auto. Prov., Madagascar	-25.0067	46.3033	label	Madagascar	Toliara			Tuléar is the former name of Toliara Prov.	25 October 2002 - 26 October 2002	Irwin, M., Parker, F. (Fred) & Harin'Hala, R. (Rin'ha)	malaise trap		Yoder, M. J. (Matthew J.)	2008	Paratype	gallery forest		http://hol.osu.edu/spmInfo.html?id=CASENT%202043075
urn:lsid:biosci.ohio-state.edu:osuc_occurrences:CASENT__2043077	en	PreservedSpecimen	CASENT 2043077	urn:lsid:biosci.ohio-state.edu:osuc_names:244777	Scelio harinhalai	female	adult	1	OSUC	Insects	[25°00.40'S 46°18.20'E MADAGASCAR Tulear 8km NW Amboasary Berenty S.R. 25-26.x.02 Irwin, Parker Harin'Hala Mt MA02-22-01.]	Berenty Private Reserve, 25°00.40'S 46°18.20'E, 85m, MA-02-22-01, gallery forest, 8km NW Amboasary, Toliara Auto. Prov., Madagascar	-25.0067	46.3033	label	Madagascar	Toliara			Tuléar is the former name of Toliara Prov.	25 October 2002 - 26 October 2002	Irwin, M., Parker, F. (Fred) & Harin'Hala, R. (Rin'ha)	malaise trap		Yoder, M. J. (Matthew J.)	2008	Paratype	gallery forest		http://hol.osu.edu/spmInfo.html?id=CASENT%202043077
urn:lsid:biosci.ohio-state.edu:osuc_occurrences:CASENT__2043078	en	PreservedSpecimen	CASENT 2043078	urn:lsid:biosci.ohio-state.edu:osuc_names:244777	Scelio harinhalai	male	adult	1	OSUC	Insects	[25°00.40'S 46°18.20'E MADAGASCAR Tulear 8km NW Amboasary Berenty S.R. 25-26.x.02 Irwin, Parker Harin'Hala Mt MA02-22-01.]	Berenty Private Reserve, 25°00.40'S 46°18.20'E, 85m, MA-02-22-01, gallery forest, 8km NW Amboasary, Toliara Auto. Prov., Madagascar	-25.0067	46.3033	label	Madagascar	Toliara			Tuléar is the former name of Toliara Prov.	25 October 2002 - 26 October 2002	Irwin, M., Parker, F. (Fred) & Harin'Hala, R. (Rin'ha)	malaise trap		Yoder, M. J. (Matthew J.)	2008	Paratype	gallery forest		http://hol.osu.edu/spmInfo.html?id=CASENT%202043078
urn:lsid:biosci.ohio-state.edu:osuc_occurrences:CASENT__2043080	en	PreservedSpecimen	CASENT 2043080	urn:lsid:biosci.ohio-state.edu:osuc_names:244777	Scelio harinhalai	male	adult	1	OSUC	Insects	[25°00.40'S 46°18.20'E MADAGASCAR Tulear 8km NW Amboasary Berenty S.R. 25-26.x.02 Irwin, Parker Harin'Hala Mt MA02-22-01.]	Berenty Private Reserve, 25°00.40'S 46°18.20'E, 85m, MA-02-22-01, gallery forest, 8km NW Amboasary, Toliara Auto. Prov., Madagascar	-25.0067	46.3033	label	Madagascar	Toliara			Tuléar is the former name of Toliara Prov.	25 October 2002 - 26 October 2002	Irwin, M., Parker, F. (Fred) & Harin'Hala, R. (Rin'ha)	malaise trap		Yoder, M. J. (Matthew J.)	2008	Paratype	gallery forest		http://hol.osu.edu/spmInfo.html?id=CASENT%202043080
urn:lsid:biosci.ohio-state.edu:osuc_occurrences:CASENT__2043082	en	PreservedSpecimen	CASENT 2043082	urn:lsid:biosci.ohio-state.edu:osuc_names:244777	Scelio harinhalai	female	adult	1	OSUC	Insects	[25°00.40'S 46°18.20'E MADAGASCAR Tulear 8km NW Amboasary Berenty S.R. 25-26.x.02 Irwin, Parker Harin'Hala Mt MA02-22-01.]	Berenty Private Reserve, 25°00.40'S 46°18.20'E, 85m, MA-02-22-01, gallery forest, 8km NW Amboasary, Toliara Auto. Prov., Madagascar	-25.0067	46.3033	label	Madagascar	Toliara			Tuléar is the former name of Toliara Prov.	25 October 2002 - 26 October 2002	Irwin, M., Parker, F. (Fred) & Harin'Hala, R. (Rin'ha)	malaise trap		Yoder, M. J. (Matthew J.)	2008	Paratype	gallery forest		http://hol.osu.edu/spmInfo.html?id=CASENT%202043082
urn:lsid:biosci.ohio-state.edu:osuc_occurrences:CASENT__2043083	en	PreservedSpecimen	CASENT 2043083	urn:lsid:biosci.ohio-state.edu:osuc_names:244777	Scelio harinhalai	male	adult	1	OSUC	Insects	[25°00.40'S 46°18.20'E MADAGASCAR Tulear 8km NW Amboasary Berenty S.R. 25-26.x.02 Irwin, Parker Harin'Hala Mt MA02-22-01.]	Berenty Private Reserve, 25°00.40'S 46°18.20'E, 85m, MA-02-22-01, gallery forest, 8km NW Amboasary, Toliara Auto. Prov., Madagascar	-25.0067	46.3033	label	Madagascar	Toliara			Tuléar is the former name of Toliara Prov.	25 October 2002 - 26 October 2002	Irwin, M., Parker, F. (Fred) & Harin'Hala, R. (Rin'ha)	malaise trap		Yoder, M. J. (Matthew J.)	2008	Paratype	gallery forest		http://hol.osu.edu/spmInfo.html?id=CASENT%202043083
urn:lsid:biosci.ohio-state.edu:osuc_occurrences:CASENT__2043085	en	PreservedSpecimen	CASENT 2043085	urn:lsid:biosci.ohio-state.edu:osuc_names:244777	Scelio harinhalai	male	adult	1	OSUC	Insects	[25°00.40'S 46°18.20'E MADAGASCAR Tulear 8km NW Amboasary Berenty S.R. 25-26.x.02 Irwin, Parker Harin'Hala Mt MA02-22-01.]	Berenty Private Reserve, 25°00.40'S 46°18.20'E, 85m, MA-02-22-01, gallery forest, 8km NW Amboasary, Toliara Auto. Prov., Madagascar	-25.0067	46.3033	label	Madagascar	Toliara			Tuléar is the former name of Toliara Prov.	25 October 2002 - 26 October 2002	Irwin, M., Parker, F. (Fred) & Harin'Hala, R. (Rin'ha)	malaise trap		Yoder, M. J. (Matthew J.)	2008	Paratype	gallery forest		http://hol.osu.edu/spmInfo.html?id=CASENT%202043085
urn:lsid:biosci.ohio-state.edu:osuc_occurrences:CASENT__2043086	en	PreservedSpecimen	CASENT 2043086	urn:lsid:biosci.ohio-state.edu:osuc_names:244777	Scelio harinhalai	female	adult	1	OSUC	Insects	[25°00.40'S 46°18.20'E MADAGASCAR Tulear 8km NW Amboasary Berenty S.R. 25-26.x.02 Irwin, Parker Harin'Hala Mt MA02-22-01.]	Berenty Private Reserve, 25°00.40'S 46°18.20'E, 85m, MA-02-22-01, gallery forest, 8km NW Amboasary, Toliara Auto. Prov., Madagascar	-25.0067	46.3033	label	Madagascar	Toliara			Tuléar is the former name of Toliara Prov.	25 October 2002 - 26 October 2002	Irwin, M., Parker, F. (Fred) & Harin'Hala, R. (Rin'ha)	malaise trap		Yoder, M. J. (Matthew J.)	2008	Paratype	gallery forest		http://hol.osu.edu/spmInfo.html?id=CASENT%202043086
urn:lsid:biosci.ohio-state.edu:osuc_occurrences:CASENT__2043087	en	PreservedSpecimen	CASENT 2043087	urn:lsid:biosci.ohio-state.edu:osuc_names:244777	Scelio harinhalai	male	adult	1	OSUC	Insects	[25°00.40'S 46°18.20'E MADAGASCAR Tulear 8km NW Amboasary Berenty S.R. 25-26.x.02 Irwin, Parker Harin'Hala Mt MA02-22-01.]	Berenty Private Reserve, 25°00.40'S 46°18.20'E, 85m, MA-02-22-01, gallery forest, 8km NW Amboasary, Toliara Auto. Prov., Madagascar	-25.0067	46.3033	label	Madagascar	Toliara			Tuléar is the former name of Toliara Prov.	25 October 2002 - 26 October 2002	Irwin, M., Parker, F. (Fred) & Harin'Hala, R. (Rin'ha)	malaise trap		Yoder, M. J. (Matthew J.)	2008	Paratype	gallery forest		http://hol.osu.edu/spmInfo.html?id=CASENT%202043087
urn:lsid:biosci.ohio-state.edu:osuc_occurrences:CASENT__2043089	en	PreservedSpecimen	CASENT 2043089	urn:lsid:biosci.ohio-state.edu:osuc_names:244777	Scelio harinhalai	male	adult	1	OSUC	Insects	[25°00.40'S 46°18.20'E MADAGASCAR Tulear 8km NW Amboasary Berenty S.R. 25-26.x.02 Irwin, Parker Harin'Hala Mt MA02-22-01.]	Berenty Private Reserve, 25°00.40'S 46°18.20'E, 85m, MA-02-22-01, gallery forest, 8km NW Amboasary, Toliara Auto. Prov., Madagascar	-25.0067	46.3033	label	Madagascar	Toliara			Tuléar is the former name of Toliara Prov.	25 October 2002 - 26 October 2002	Irwin, M., Parker, F. (Fred) & Harin'Hala, R. (Rin'ha)	malaise trap		Yoder, M. J. (Matthew J.)	2008	Paratype	gallery forest		http://hol.osu.edu/spmInfo.html?id=CASENT%202043089
urn:lsid:biosci.ohio-state.edu:osuc_occurrences:CASENT__2043092	en	PreservedSpecimen	CASENT 2043092	urn:lsid:biosci.ohio-state.edu:osuc_names:244777	Scelio harinhalai	male	adult	1	OSUC	Insects	[25°00.40'S 46°18.20'E MADAGASCAR Tulear 8km NW Amboasary Berenty S.R. 25-26.x.02 Irwin, Parker Harin'Hala Mt MA02-22-01.]	Berenty Private Reserve, 25°00.40'S 46°18.20'E, 85m, MA-02-22-01, gallery forest, 8km NW Amboasary, Toliara Auto. Prov., Madagascar	-25.0067	46.3033	label	Madagascar	Toliara			Tuléar is the former name of Toliara Prov.	25 October 2002 - 26 October 2002	Irwin, M., Parker, F. (Fred) & Harin'Hala, R. (Rin'ha)	malaise trap		Yoder, M. J. (Matthew J.)	2008	Paratype	gallery forest		http://hol.osu.edu/spmInfo.html?id=CASENT%202043092
urn:lsid:biosci.ohio-state.edu:osuc_occurrences:CASENT__2043093	en	PreservedSpecimen	CASENT 2043093	urn:lsid:biosci.ohio-state.edu:osuc_names:244777	Scelio harinhalai	male	adult	1	OSUC	Insects	[25°00.40'S 46°18.20'E MADAGASCAR Tulear 8km NW Amboasary Berenty S.R. 25-26.x.02 Irwin, Parker Harin'Hala Mt MA02-22-01.]	Berenty Private Reserve, 25°00.40'S 46°18.20'E, 85m, MA-02-22-01, gallery forest, 8km NW Amboasary, Toliara Auto. Prov., Madagascar	-25.0067	46.3033	label	Madagascar	Toliara			Tuléar is the former name of Toliara Prov.	25 October 2002 - 26 October 2002	Irwin, M., Parker, F. (Fred) & Harin'Hala, R. (Rin'ha)	malaise trap		Yoder, M. J. (Matthew J.)	2008	Paratype	gallery forest		http://hol.osu.edu/spmInfo.html?id=CASENT%202043093
urn:lsid:biosci.ohio-state.edu:osuc_occurrences:CASENT__2043094	en	PreservedSpecimen	CASENT 2043094	urn:lsid:biosci.ohio-state.edu:osuc_names:244777	Scelio harinhalai	male	adult	1	OSUC	Insects	[25°00.40'S 46°18.20'E MADAGASCAR Tulear 8km NW Amboasary Berenty S.R. 25-26.x.02 Irwin, Parker Harin'Hala Mt MA02-22-01.]	Berenty Private Reserve, 25°00.40'S 46°18.20'E, 85m, MA-02-22-01, gallery forest, 8km NW Amboasary, Toliara Auto. Prov., Madagascar	-25.0067	46.3033	label	Madagascar	Toliara			Tuléar is the former name of Toliara Prov.	25 October 2002 - 26 October 2002	Irwin, M., Parker, F. (Fred) & Harin'Hala, R. (Rin'ha)	malaise trap		Yoder, M. J. (Matthew J.)	2008	Paratype	gallery forest		http://hol.osu.edu/spmInfo.html?id=CASENT%202043094
urn:lsid:biosci.ohio-state.edu:osuc_occurrences:CASENT__2043097	en	PreservedSpecimen	CASENT 2043097	urn:lsid:biosci.ohio-state.edu:osuc_names:244777	Scelio harinhalai	male	adult	1	OSUC	Insects	[25°00.40'S 46°18.20'E MADAGASCAR Tulear 8km NW Amboasary Berenty S.R. 25-26.x.02 Irwin, Parker Harin'Hala Mt MA02-22-01.]	Berenty Private Reserve, 25°00.40'S 46°18.20'E, 85m, MA-02-22-01, gallery forest, 8km NW Amboasary, Toliara Auto. Prov., Madagascar	-25.0067	46.3033	label	Madagascar	Toliara			Tuléar is the former name of Toliara Prov.	25 October 2002 - 26 October 2002	Irwin, M., Parker, F. (Fred) & Harin'Hala, R. (Rin'ha)	malaise trap		Yoder, M. J. (Matthew J.)	2008	Paratype	gallery forest		http://hol.osu.edu/spmInfo.html?id=CASENT%202043097
urn:lsid:biosci.ohio-state.edu:osuc_occurrences:CASENT__2043098	en	PreservedSpecimen	CASENT 2043098	urn:lsid:biosci.ohio-state.edu:osuc_names:244777	Scelio harinhalai	male	adult	1	OSUC	Insects	[25°00.40'S 46°18.20'E MADAGASCAR Tulear 8km NW Amboasary Berenty S.R. 25-26.x.02 Irwin, Parker Harin'Hala Mt MA02-22-01.]	Berenty Private Reserve, 25°00.40'S 46°18.20'E, 85m, MA-02-22-01, gallery forest, 8km NW Amboasary, Toliara Auto. Prov., Madagascar	-25.0067	46.3033	label	Madagascar	Toliara			Tuléar is the former name of Toliara Prov.	25 October 2002 - 26 October 2002	Irwin, M., Parker, F. (Fred) & Harin'Hala, R. (Rin'ha)	malaise trap		Yoder, M. J. (Matthew J.)	2008	Paratype	gallery forest		http://hol.osu.edu/spmInfo.html?id=CASENT%202043098
urn:lsid:biosci.ohio-state.edu:osuc_occurrences:CASENT__2043300	en	PreservedSpecimen	CASENT 2043300	urn:lsid:biosci.ohio-state.edu:osuc_names:244777	Scelio harinhalai	male	adult	1	OSUC	Insects	[23°41.39'S 44°34.53'E MADAGASCAR: Tulear Beza Mahafaly Res. nr res. st. Par. II 165m 28.xi-4.xii.2001 Harin'Hala MT spiny for. MA-02-14B-04.]	Bezaha Mahafaly Special Reserve, 23°41.39'S 44°34.53'E, 180m, MA-02-14B-04, spiny forest, parcel II, nr. Bellevue, Toliara Auto. Prov., Madagascar	-23.6898	44.5755	label	Madagascar	Toliara			Tuléar is the former name of Toliara	28 November 2001 - 4 December 2001	Harin'Hala, R. (Rin'ha)	malaise trap		Yoder, M. J. (Matthew J.)	2008	Paratype	spiny forest		http://hol.osu.edu/spmInfo.html?id=CASENT%202043300
urn:lsid:biosci.ohio-state.edu:osuc_occurrences:CASENT__2043401	en	PreservedSpecimen	CASENT 2043401	urn:lsid:biosci.ohio-state.edu:osuc_names:244777	Scelio harinhalai	female	adult	1	OSUC	Insects	[25°00.40'S 46°18.20'E MADAGASCAR Tulear 8km NW Amboasary Berenty S.R. 25-26.x.02 Irwin, Parker Harin'Hala Mt MA02-22-01.]	Berenty Private Reserve, 25°00.40'S 46°18.20'E, 85m, MA-02-22-01, gallery forest, 8km NW Amboasary, Toliara Auto. Prov., Madagascar	-25.0067	46.3033	label	Madagascar	Toliara			Tuléar is the former name of Toliara Prov.	25 October 2002 - 26 October 2002	Irwin, M., Parker, F. (Fred) & Harin'Hala, R. (Rin'ha)	malaise trap		Yoder, M. J. (Matthew J.)	2008	Paratype	gallery forest		http://hol.osu.edu/spmInfo.html?id=CASENT%202043401
urn:lsid:biosci.ohio-state.edu:osuc_occurrences:CASENT__2043405	en	PreservedSpecimen	CASENT 2043405	urn:lsid:biosci.ohio-state.edu:osuc_names:244777	Scelio harinhalai	male	adult	1	OSUC	Insects	[25°01.26'S 46°18.33'E MADAGASCAR: Tulear 8km NW Amboasary Berenty SR 24.iii-4.iv.04 Irwin, Parker, Harin' Hala MT MA02-22A-15]	Berenty Private Reserve, 25°01.26'S 46°18.33'E, 35m, MA-02-22A-15, spiny forest, 8km NW Amboasary, Toliara Auto. Prov., Madagascar	-25.021	46.3055	label	Madagascar	Toliara			Tuléar is the former name of Toliara	24 March 2004 - 4 April 2004	Irwin, M., Parker, F. (Fred) & Harin'Hala, R. (Rin'ha)	malaise trap		Yoder, M. J. (Matthew J.)	2008	Paratype	spiny forest		http://hol.osu.edu/spmInfo.html?id=CASENT%202043405
urn:lsid:biosci.ohio-state.edu:osuc_occurrences:CASENT__2043407	en	PreservedSpecimen	CASENT 2043407	urn:lsid:biosci.ohio-state.edu:osuc_names:244777	Scelio harinhalai	male	adult	1	CASC	Insects	[25°01.26'S 46°18.33'E MADAGASCAR: Tulear 8km NW Amboasary Berenty SR 24.iii-4.iv.04 Irwin, Parker, Harin' Hala MT MA02-22A-15]	Berenty Private Reserve, 25°01.26'S 46°18.33'E, 35m, MA-02-22A-15, spiny forest, 8km NW Amboasary, Toliara Auto. Prov., Madagascar	-25.021	46.3055	label	Madagascar	Toliara			Tuléar is the former name of Toliara	24 March 2004 - 4 April 2004	Irwin, M., Parker, F. (Fred) & Harin'Hala, R. (Rin'ha)	malaise trap		Yoder, M. J. (Matthew J.)	2008	Paratype	spiny forest		http://hol.osu.edu/spmInfo.html?id=CASENT%202043407
urn:lsid:biosci.ohio-state.edu:osuc_occurrences:CASENT__2043408	en	PreservedSpecimen	CASENT 2043408	urn:lsid:biosci.ohio-state.edu:osuc_names:244777	Scelio harinhalai	male	adult	1	OSUC	Insects	[25°01.26'S 46°18.33'E MADAGASCAR: Tulear 8km NW Amboasary Berenty SR 24.iii-4.iv.04 Irwin, Parker, Harin' Hala MT MA02-22A-15]	Berenty Private Reserve, 25°01.26'S 46°18.33'E, 35m, MA-02-22A-15, spiny forest, 8km NW Amboasary, Toliara Auto. Prov., Madagascar	-25.021	46.3055	label	Madagascar	Toliara			Tuléar is the former name of Toliara	24 March 2004 - 4 April 2004	Irwin, M., Parker, F. (Fred) & Harin'Hala, R. (Rin'ha)	malaise trap		Yoder, M. J. (Matthew J.)	2008	Paratype	spiny forest		http://hol.osu.edu/spmInfo.html?id=CASENT%202043408
urn:lsid:biosci.ohio-state.edu:osuc_occurrences:CASENT__2043410	en	PreservedSpecimen	CASENT 2043410	urn:lsid:biosci.ohio-state.edu:osuc_names:244777	Scelio harinhalai	male	adult	1	OSUC	Insects	[25°01.26'S 46°18.33'E MADAGASCAR: Tulear 8km NW Amboasary Berenty SR 24.iii-4.iv.04 Irwin, Parker, Harin' Hala MT MA02-22A-15]	Berenty Private Reserve, 25°01.26'S 46°18.33'E, 35m, MA-02-22A-15, spiny forest, 8km NW Amboasary, Toliara Auto. Prov., Madagascar	-25.021	46.3055	label	Madagascar	Toliara			Tuléar is the former name of Toliara	24 March 2004 - 4 April 2004	Irwin, M., Parker, F. (Fred) & Harin'Hala, R. (Rin'ha)	malaise trap		Yoder, M. J. (Matthew J.)	2008	Paratype	spiny forest		http://hol.osu.edu/spmInfo.html?id=CASENT%202043410
urn:lsid:biosci.ohio-state.edu:osuc_occurrences:CASENT__2043411	en	PreservedSpecimen	CASENT 2043411	urn:lsid:biosci.ohio-state.edu:osuc_names:244777	Scelio harinhalai	male	adult	1	OSUC	Insects	[25°01.26'S 46°18.33'E MADAGASCAR: Tulear 8km NW Amboasary Berenty SR 24.iii-4.iv.04 Irwin, Parker, Harin' Hala MT MA02-22A-15]	Berenty Private Reserve, 25°01.26'S 46°18.33'E, 35m, MA-02-22A-15, spiny forest, 8km NW Amboasary, Toliara Auto. Prov., Madagascar	-25.021	46.3055	label	Madagascar	Toliara			Tuléar is the former name of Toliara	24 March 2004 - 4 April 2004	Irwin, M., Parker, F. (Fred) & Harin'Hala, R. (Rin'ha)	malaise trap		Yoder, M. J. (Matthew J.)	2008	Paratype	spiny forest		http://hol.osu.edu/spmInfo.html?id=CASENT%202043411
urn:lsid:biosci.ohio-state.edu:osuc_occurrences:CASENT__2043412	en	PreservedSpecimen	CASENT 2043412	urn:lsid:biosci.ohio-state.edu:osuc_names:244777	Scelio harinhalai	female	adult	1	OSUC	Insects	[25°01.26'S 46°18.33'E MADAGASCAR: Tulear 8km NW Amboasary Berenty SR 24.iii-4.iv.04 Irwin, Parker, Harin' Hala MT MA02-22A-15]	Berenty Private Reserve, 25°01.26'S 46°18.33'E, 35m, MA-02-22A-15, spiny forest, 8km NW Amboasary, Toliara Auto. Prov., Madagascar	-25.021	46.3055	label	Madagascar	Toliara			Tuléar is the former name of Toliara	24 March 2004 - 4 April 2004	Irwin, M., Parker, F. (Fred) & Harin'Hala, R. (Rin'ha)	malaise trap		Yoder, M. J. (Matthew J.)	2008	Paratype	spiny forest		http://hol.osu.edu/spmInfo.html?id=CASENT%202043412
urn:lsid:biosci.ohio-state.edu:osuc_occurrences:CASENT__2043418	en	PreservedSpecimen	CASENT 2043418	urn:lsid:biosci.ohio-state.edu:osuc_names:244777	Scelio harinhalai	male	adult	1	OSUC	Insects	[25°01.26'S 46°18.33'E MADAGASCAR: Tulear 8km NW Amboasary Berenty SR 24.iii-4.iv.04 Irwin, Parker, Harin' Hala MT MA02-22A-15]	Berenty Private Reserve, 25°01.26'S 46°18.33'E, 35m, MA-02-22A-15, spiny forest, 8km NW Amboasary, Toliara Auto. Prov., Madagascar	-25.021	46.3055	label	Madagascar	Toliara			Tuléar is the former name of Toliara	24 March 2004 - 4 April 2004	Irwin, M., Parker, F. (Fred) & Harin'Hala, R. (Rin'ha)	malaise trap		Yoder, M. J. (Matthew J.)	2008	Paratype	spiny forest		http://hol.osu.edu/spmInfo.html?id=CASENT%202043418
urn:lsid:biosci.ohio-state.edu:osuc_occurrences:CASENT__2043453	en	PreservedSpecimen	CASENT 2043453	urn:lsid:biosci.ohio-state.edu:osuc_names:244777	Scelio harinhalai	female	adult	1	OSUC	Insects	[23°59'32"S 43°52'50"E MADAGASCAR Toliara PN Tsimanampetsotsa Mitoho Cave, 40m 18-22.iii.2002] [6.4km 77° ENE Efoetse 17.4km 170°S Beheloka Fisher, Griswold et al. MT, BLF6159]	Tsimanampetsotsa National Park, 24°02'50"S 43°45'11"E, 40m, BLF6159, spiny forest thicket, Mitoho Cave, 6.4km (77°) ENE Efoetse, 17.4km (170°) S Beheloka, Toliara Auto. Prov., Madagascar	-24.0472	43.7531	label	Madagascar	Toliara				18 March 2002 - 22 March 2002	Fisher, Griswold et al.	malaise trap		Yoder, M. J. (Matthew J.)	2008	Paratype	spiny forest thicket		http://hol.osu.edu/spmInfo.html?id=CASENT%202043453
urn:lsid:biosci.ohio-state.edu:osuc_occurrences:CASENT__2043548	en	PreservedSpecimen	CASENT 2043548	urn:lsid:biosci.ohio-state.edu:osuc_names:244777	Scelio harinhalai	female	adult	1	OSUC	Insects	[24°56.21'S 46°37.60'E MADAGASCAR Tulear PN Andohahela, Par. II Tsimelahy 22-29.VI.03 Irwin, Parker, Harin'Hala MT, MA02-20-30.]	Tsimelahy, 24°56.21'S 46°37.60'E, 180m, MA-02-20-30, transitional forest, parcel II, Andohahela N.P., Toliara Auto. Prov., Madagascar	-24.9368	46.6267	label	Madagascar	Toliara			Tuléar is the former name of Toliara	22 June 2003 - 29 June 2003	Irwin, M., Parker, F. (Fred) & Harin'Hala, R. (Rin'ha)	malaise trap		Yoder, M. J. (Matthew J.)	2008	Paratype	transitional forest		http://hol.osu.edu/spmInfo.html?id=CASENT%202043548
urn:lsid:biosci.ohio-state.edu:osuc_occurrences:CASENT__2043549	en	PreservedSpecimen	CASENT 2043549	urn:lsid:biosci.ohio-state.edu:osuc_names:244777	Scelio harinhalai	female	adult	1	OSUC	Insects	[24°56.21'S 46°37.60'E MADAGASCAR Tulear PN Andohahela, Par. II Tsimelahy 22-29.VI.03 Irwin, Parker, Harin'Hala MT, MA02-20-30.]	Tsimelahy, 24°56.21'S 46°37.60'E, 180m, MA-02-20-30, transitional forest, parcel II, Andohahela N.P., Toliara Auto. Prov., Madagascar	-24.9368	46.6267	label	Madagascar	Toliara			Tuléar is the former name of Toliara	22 June 2003 - 29 June 2003	Irwin, M., Parker, F. (Fred) & Harin'Hala, R. (Rin'ha)	malaise trap		Yoder, M. J. (Matthew J.)	2008	Paratype	transitional forest		http://hol.osu.edu/spmInfo.html?id=CASENT%202043549
urn:lsid:biosci.ohio-state.edu:osuc_occurrences:CASENT__2043615	en	PreservedSpecimen	CASENT 2043615	urn:lsid:biosci.ohio-state.edu:osuc_names:244777	Scelio harinhalai	male	adult	1	OSUC	Insects	[24°56.21'S 46°37.60'E MADAGASCAR Tulear PN Andohahela, Par. II Tsimelahy 30.x-9.ix.03 Irwin, Parker, Harin'Hala MT, MA02-20-44.]	Tsimelahy, 24°56.21'S 46°37.60'E, 180m, MA-02-20-44, transitional forest, parcel II, Andohahela N.P., Toliara Auto. Prov., Madagascar	-24.9368	46.6267	label	Madagascar	Toliara			Tuléar is the former name of Toliara	30 October 2003 - 9 November 2003	Irwin, M., Parker, F. (Fred) & Harin'Hala, R. (Rin'ha)	malaise trap		Yoder, M. J. (Matthew J.)	2008	Paratype	transitional forest		http://hol.osu.edu/spmInfo.html?id=CASENT%202043615
urn:lsid:biosci.ohio-state.edu:osuc_occurrences:CASENT__2043624	en	PreservedSpecimen	CASENT 2043624	urn:lsid:biosci.ohio-state.edu:osuc_names:244777	Scelio harinhalai	male	adult	1	CASC	Insects	[24°56.21'S 46°37.60'E MADAGASCAR Tulear PN Andohahela, Par. II Tsimelahy 30.x-9.ix.03 Irwin, Parker, Harin'Hala MT, MA02-20-44.]	Tsimelahy, 24°56.21'S 46°37.60'E, 180m, MA-02-20-44, transitional forest, parcel II, Andohahela N.P., Toliara Auto. Prov., Madagascar	-24.9368	46.6267	label	Madagascar	Toliara			Tuléar is the former name of Toliara	30 October 2003 - 9 November 2003	Irwin, M., Parker, F. (Fred) & Harin'Hala, R. (Rin'ha)	malaise trap		Yoder, M. J. (Matthew J.)	2008	Paratype	transitional forest		http://hol.osu.edu/spmInfo.html?id=CASENT%202043624
urn:lsid:biosci.ohio-state.edu:osuc_occurrences:CASENT__2043856	en	PreservedSpecimen	CASENT 2043856	urn:lsid:biosci.ohio-state.edu:osuc_names:244777	Scelio harinhalai	male	adult	1	OSUC	Insects	[25°01.26'S 46°18.33'E MADAGASCAR: Tulear Berenty SR, 22.30.xi.03 8kmNW Amboasary Irwin, Parker, Harin'Hala 35m, MT, MA-02-22A-04]	Berenty Private Reserve, 25°01.26'S 46°18.33'E, 35m, MA-02-22A-04, spiny forest, 8km NW Amboasary, Toliara Auto. Prov., Madagascar	-25.021	46.3055	label	Madagascar	Toliara			Tuléar is the former name of Toliara	22 November 2003 - 30 November 2003	Irwin, M. E. (Michael E.), Parker, F. (Fred) & Harin'Hala, R. (Rin'ha)	malaise trap		Yoder, M. J. (Matthew J.)	2008	Paratype	spiny forest		http://hol.osu.edu/spmInfo.html?id=CASENT%202043856
urn:lsid:biosci.ohio-state.edu:osuc_occurrences:CASENT__2043911	en	PreservedSpecimen	CASENT 2043911	urn:lsid:biosci.ohio-state.edu:osuc_names:244777	Scelio harinhalai	female	adult	1	CASC	Insects	[24°56.21'S 43°28.53'E MADAGASCAR Tulear PN Andohahela, Par. II Tsimelahy 28.iii-8.iv.03 Irwin, Parker Harin'Hala MT, MA02-20-20.]	Tsimelahy, 24°56.21'S 46°37.60'E, 180m, MA-02-20-20, transitional forest, parcel II, Andohahela N.P., Toliara Auto. Prov., Madagascar	-24.9368	46.6267	label	Madagascar	Toliara		Tsimelahy	Tuléar is the former name of Toliara Prov.	28 March 2003 - 8 April 2003	Irwin, M., Parker, F. (Fred) & Harin'Hala, R. (Rin'ha)	malaise trap		Yoder, M. J. (Matthew J.)	2008	Paratype	transitional forest		http://hol.osu.edu/spmInfo.html?id=CASENT%202043911
urn:lsid:biosci.ohio-state.edu:osuc_occurrences:CASENT__2043913	en	PreservedSpecimen	CASENT 2043913	urn:lsid:biosci.ohio-state.edu:osuc_names:244777	Scelio harinhalai	female	adult	1	OSUC	Insects	[24°56.21'S 43°28.53'E MADAGASCAR Tulear PN Andohahela, Par. II Tsimelahy 28.iii-8.iv.03 Irwin, Parker Harin'Hala MT, MA02-20-20.]	Tsimelahy, 24°56.21'S 46°37.60'E, 180m, MA-02-20-20, transitional forest, parcel II, Andohahela N.P., Toliara Auto. Prov., Madagascar	-24.9368	46.6267	label	Madagascar	Toliara		Tsimelahy	Tuléar is the former name of Toliara Prov.	28 March 2003 - 8 April 2003	Irwin, M., Parker, F. (Fred) & Harin'Hala, R. (Rin'ha)	malaise trap		Yoder, M. J. (Matthew J.)	2008	Paratype	transitional forest		http://hol.osu.edu/spmInfo.html?id=CASENT%202043913
urn:lsid:biosci.ohio-state.edu:osuc_occurrences:OSUC__174706	en	PreservedSpecimen	OSUC 174706	urn:lsid:biosci.ohio-state.edu:osuc_names:5165	Scelio afer	female	adult	1	SANC	Insects	[SOUTH AFRICA; Oudtshoom; C.P. ii.1990; G.L. Prinsloo]	Oudtshoorn, Western Cape Prov., South Africa	-33.58	22.21	SAGNS-South Africa	South Africa	Western Cape		Oudtshoorn		Feb-1990	Prinsloo, G. L.	none specified		Yoder, M. J. (Matthew J.)	2008				http://hol.osu.edu/spmInfo.html?id=OSUC%20174706
urn:lsid:biosci.ohio-state.edu:osuc_occurrences:OSUC__213446	en	PreservedSpecimen	OSUC 213446	urn:lsid:biosci.ohio-state.edu:osuc_names:5165	Scelio afer	female	adult	1	SANC	Insects	[SOUTH AFRICA Andreis Voslo Kudu Reserve C.P. ii.1979 GL Prinsloo]	Andries Vosloo Kudu Nature Reserve, Eastern Cape Prov., South Africa	-33.11	26.78	SAGNS	South Africa	Eastern Cape			Eastern Cape is part of the former Cape Prov.	Feb-1979	Prinsloo, G. L.	none specified		Yoder, M. J. (Matthew J.)	2008				http://hol.osu.edu/spmInfo.html?id=OSUC%20213446
urn:lsid:biosci.ohio-state.edu:osuc_occurrences:OSUC__213443	en	PreservedSpecimen	OSUC 213443	urn:lsid:biosci.ohio-state.edu:osuc_names:5165	Scelio afer	female	adult	1	SANC	Insects	[SOUTH AFRICA Andreis Voslo Kudu Reserve C.P. ii.1979 GL Prinsloo]	Andries Vosloo Kudu Nature Reserve, Eastern Cape Prov., South Africa	-33.11	26.78	SAGNS	South Africa	Eastern Cape			Eastern Cape is part of the former Cape Prov.	Feb-1979	Prinsloo, G. L.	none specified		Yoder, M. J. (Matthew J.)	2008				http://hol.osu.edu/spmInfo.html?id=OSUC%20213443
urn:lsid:biosci.ohio-state.edu:osuc_occurrences:OSUC__213483	en	PreservedSpecimen	OSUC 213483	urn:lsid:biosci.ohio-state.edu:osuc_names:5165	Scelio afer	female	adult	1	SANC	Insects	[SOUTH AFRICA Keurbooms River Mouth C.P. ii.1990 GL Prinsloo]	Keurbooms River Mouth, Western Cape Prov., South Africa	-34.04	23.39	SAGNS	South Africa	Western Cape			Western Cape is part of the former Cape Prov.	Feb-1990	Prinsloo, G. L.	none specified		Yoder, M. J. (Matthew J.)	2008				http://hol.osu.edu/spmInfo.html?id=OSUC%20213483
urn:lsid:biosci.ohio-state.edu:osuc_occurrences:OSUC__213453	en	PreservedSpecimen	OSUC 213453	urn:lsid:biosci.ohio-state.edu:osuc_names:5165	Scelio afer	female	adult	1	SANC	Insects	[SOUTH AFRICA Grahamstown C.P. i.1979 GL Prinsloo]	Grahamstown, Eastern Cape Prov., South Africa	-33.3	26.5333	GEOnet	South Africa	Eastern Cape		Grahamstown	Eastern Cape is part of the former Cape Prov.	Jan-1979	Prinsloo, G. L.	none specified		Yoder, M. J. (Matthew J.)	2008				http://hol.osu.edu/spmInfo.html?id=OSUC%20213453
urn:lsid:biosci.ohio-state.edu:osuc_occurrences:OSUC__213342	en	PreservedSpecimen	OSUC 213342	urn:lsid:biosci.ohio-state.edu:osuc_names:5165	Scelio afer	female	adult	1	SANC	Insects	[SOUTH AFRICA Entabeni Forestry Stn Tv1.xi.1978 GL Prinsloo]	Entabeni Forest Reserve, Limpopo Prov., South Africa	-22.98	30.27	SAGNS	South Africa	Limpopo			Limpopo is part of the former Transvaal Prov.	Nov-1978	Prinsloo, G. L.	none specified		Yoder, M. J. (Matthew J.)	2008				http://hol.osu.edu/spmInfo.html?id=OSUC%20213342
urn:lsid:biosci.ohio-state.edu:osuc_occurrences:OSUC__213419	en	PreservedSpecimen	OSUC 213419	urn:lsid:biosci.ohio-state.edu:osuc_names:5165	Scelio afer	female	adult	1	SANC	Insects	[SOUTH AFRICA Barberton TvL.xi.1978 GL Prinsloo]	Barberton, Mpumalanga Prov., South Africa	-25.78	31.05	SAGNS	South Africa	Mpumalanga		Barberton	Mpumalanga is part of the former Transvaal Prov.	Nov-1978	Prinsloo, G. L.	none specified		Yoder, M. J. (Matthew J.)	2008				http://hol.osu.edu/spmInfo.html?id=OSUC%20213419
urn:lsid:biosci.ohio-state.edu:osuc_occurrences:OSUC__213421	en	PreservedSpecimen	OSUC 213421	urn:lsid:biosci.ohio-state.edu:osuc_names:5165	Scelio afer	female	adult	1	SANC	Insects	[SOUTH AFRICA Letsitela Tv1. xi.1978 GL Prinsloo]	Letsitele, Limpopo Prov., South Africa	-23.8833	30.4	GEOnet	South Africa	Limpopo		Letsitele	Limpopo is part of the former Transvaal Prov.	Nov-1978	Prinsloo, G. L.	none specified		Yoder, M. J. (Matthew J.)	2008				http://hol.osu.edu/spmInfo.html?id=OSUC%20213421
urn:lsid:biosci.ohio-state.edu:osuc_occurrences:OSUC__213437	en	PreservedSpecimen	OSUC 213437	urn:lsid:biosci.ohio-state.edu:osuc_names:5165	Scelio afer	female	adult	1	SANC	Insects	[SOUTH AFRICA Barberton Tv1.xiI.1978 GL Prinsloo]	Barberton, Mpumalanga Prov., South Africa	-25.78	31.05	SAGNS	South Africa	Mpumalanga		Barberton	Mpumalanga is part of the former Transvaal Prov.	Dec-1978	Prinsloo, G. L.	none specified		Yoder, M. J. (Matthew J.)	2008				http://hol.osu.edu/spmInfo.html?id=OSUC%20213437
urn:lsid:biosci.ohio-state.edu:osuc_occurrences:OSUC__213329	en	PreservedSpecimen	OSUC 213329	urn:lsid:biosci.ohio-state.edu:osuc_names:5165	Scelio afer	female	adult	1	SANC	Insects	[SOUHT AFRICA Tv1D'Nyala Nat. Res. Ellisras District 23.45S 27.49E 23-26.ii.1987 GL Prinsloo]	D'Nyala Nature Reserve, 23°45'S 27°49'E, Ellisras Dist., Limpopo Prov., South Africa	-23.75	27.8167	label	South Africa	Limpopo			Limpopo is part of the former Transvaal Prov.	23 February 1987 - 26 February 1987	Prinsloo, G. L.	none specified		Yoder, M. J. (Matthew J.)	2008				http://hol.osu.edu/spmInfo.html?id=OSUC%20213329
urn:lsid:biosci.ohio-state.edu:osuc_occurrences:OSUC__213386	en	PreservedSpecimen	OSUC 213386	urn:lsid:biosci.ohio-state.edu:osuc_names:5165	Scelio afer	female	adult	1	SANC	Insects	[SOUTH AFRICA Keurbooms River Mouth C.P. ii.1990 GL Prinsloo]	Keurbooms River Mouth, Western Cape Prov., South Africa	-34.04	23.39	SAGNS	South Africa	Western Cape			Western Cape is part of the former Cape Prov.	Feb-1990	Prinsloo, G. L.	none specified		Yoder, M. J. (Matthew J.)	2008				http://hol.osu.edu/spmInfo.html?id=OSUC%20213386
urn:lsid:biosci.ohio-state.edu:osuc_occurrences:OSUC__213398	en	PreservedSpecimen	OSUC 213398	urn:lsid:biosci.ohio-state.edu:osuc_names:5165	Scelio afer	female	adult	1	SANC	Insects	[SOUTH AFRICA Lake Kose Ntl. i.1978 GL Prinsloo] [scelio]	Lake Kosimeer (KuHlange / Kosi), KwaZulu-Natal Prov., South Africa	-26.98	32.84	SAGNS	South Africa	KwaZulu-Natal			Kosi is a variant name for Lake Kosimeer; Natal is the former name of KwaZulu-Natal Prov.	Jan-1978	Prinsloo, G. L.	none specified		Yoder, M. J. (Matthew J.)	2008				http://hol.osu.edu/spmInfo.html?id=OSUC%20213398
urn:lsid:biosci.ohio-state.edu:osuc_occurrences:OSUC__213331	en	PreservedSpecimen	OSUC 213331	urn:lsid:biosci.ohio-state.edu:osuc_names:5165	Scelio afer	female	adult	1	SANC	Insects	[SOUHT AFRICA Tv1D'Nyala Nat. Res. Ellisras District 23.45S 27.49E 23-26.ii.1987 GL Prinsloo]	D'Nyala Nature Reserve, 23°45'S 27°49'E, Ellisras Dist., Limpopo Prov., South Africa	-23.75	27.8167	label	South Africa	Limpopo			Limpopo is part of the former Transvaal Prov.	23 February 1987 - 26 February 1987	Prinsloo, G. L.	none specified		Yoder, M. J. (Matthew J.)	2008				http://hol.osu.edu/spmInfo.html?id=OSUC%20213331
urn:lsid:biosci.ohio-state.edu:osuc_occurrences:OSUC__212993	en	PreservedSpecimen	OSUC 212993	urn:lsid:biosci.ohio-state.edu:osuc_names:5165	Scelio afer	female	adult	1	CNCI	Insects	[RSA: E. Transvaal, 15kmNWKlaserie, GuernseyFarm,M.FITs 19-31.XII.85 S&Jpeck,Woodland]	Guernsey Farm, woodland, 15km NE Klaserie, Limpopo Prov., South Africa	-24.3839	31.1164	Google Earth	South Africa	Limpopo			coords. from Google Earth but confirmed with GEOnet coords. for Klaserie	19 December 1985 - 31 December 1985	Peck, S. (Stuart) & Peck, J.	malaise trap/flight intercept trap		Yoder, M. J. (Matthew J.)	2008		woodland		http://hol.osu.edu/spmInfo.html?id=OSUC%20212993
urn:lsid:biosci.ohio-state.edu:osuc_occurrences:OSUC__213392	en	PreservedSpecimen	OSUC 213392	urn:lsid:biosci.ohio-state.edu:osuc_names:5165	Scelio afer	female	adult	1	SANC	Insects	[SOUTH AFRICA Hluhluwe Nt1 iv.1977 GL Prinsloo]	Hluhluwe, KwaZulu-Natal Prov., South Africa	-28.02	32.27	SAGNS	South Africa	KwaZulu-Natal		Hluhluwe	Natal is the former name of KwaZulu-Natal Prov.	Apr-1977	Prinsloo, G. L.	none specified		Yoder, M. J. (Matthew J.)	2008				http://hol.osu.edu/spmInfo.html?id=OSUC%20213392
urn:lsid:biosci.ohio-state.edu:osuc_occurrences:OSUC__213255	en	PreservedSpecimen	OSUC 213255	urn:lsid:biosci.ohio-state.edu:osuc_names:5165	Scelio afer	female	adult	1	CNCI	Insects	[S.AFRICA, Natal, Inchanga, pan trap, XII-1979 A. Watsham]	Inchanga, KwaZulu-Natal Prov., South Africa	-29.75	30.6667	GEOnet	South Africa	KwaZulu-Natal		Inchanga		Dec-1979	Watsham, A. (Anthony)	pan trap		Yoder, M. J. (Matthew J.)	2008				http://hol.osu.edu/spmInfo.html?id=OSUC%20213255
urn:lsid:biosci.ohio-state.edu:osuc_occurrences:OSUC__213020	en	PreservedSpecimen	OSUC 213020	urn:lsid:biosci.ohio-state.edu:osuc_names:5165	Scelio afer	female	adult	1	CNCI	Insects	[S. AFRICA Natal Inchanga, pantrap, XII.1979 A. Watsham]	Inchanga, KwaZulu-Natal Prov., South Africa	-29.75	30.6667	GEOnet	South Africa	KwaZulu-Natal		Inchanga		Dec-1979	Watsham, A. (Anthony)	pan trap		Yoder, M. J. (Matthew J.)	2008				http://hol.osu.edu/spmInfo.html?id=OSUC%20213020
urn:lsid:biosci.ohio-state.edu:osuc_occurrences:OSUC__213442	en	PreservedSpecimen	OSUC 213442	urn:lsid:biosci.ohio-state.edu:osuc_names:5165	Scelio afer	female	adult	1	SANC	Insects	[SOUTH AFRICA Andreis Voslo Kudu Reserve C.P. ii.1979 GL Prinsloo]	Andries Vosloo Kudu Nature Reserve, Eastern Cape Prov., South Africa	-33.11	26.78	SAGNS	South Africa	Eastern Cape			Eastern Cape is part of the former Cape Prov.	Feb-1979	Prinsloo, G. L.	none specified		Yoder, M. J. (Matthew J.)	2008				http://hol.osu.edu/spmInfo.html?id=OSUC%20213442
urn:lsid:biosci.ohio-state.edu:osuc_occurrences:OSUC__212739	en	PreservedSpecimen	OSUC 212739	urn:lsid:biosci.ohio-state.edu:osuc_names:5165	Scelio afer	female	adult	1	CNCI	Insects	[SOUTH AFRICA:Tvl. Nr. God's Window 25.XII.1985 M. Sanborne s.s.]	nr. God's Window, Mpumalanga, South Africa	-24.8753	30.89	WWW	South Africa	Mpumalanga				25 December 1985	Sanborne, M.	screen sweeping		Yoder, M. J. (Matthew J.)	2008				http://hol.osu.edu/spmInfo.html?id=OSUC%20212739
urn:lsid:biosci.ohio-state.edu:osuc_occurrences:OSUC__212367	en	PreservedSpecimen	OSUC 212367	urn:lsid:biosci.ohio-state.edu:osuc_names:5165	Scelio afer	female	adult	1	CNCI	Insects	[SOUTH AFRICA: Kwazulu-Natal, Pietermaritzburg Cumberland Nat. Reserv. 29°30.8'S 30°30.3'E, YPT 21-22.ii.2005, V. Kolyada]	Pietermaritzburg, 29°30.8'S 30°30.3'E, Cumberland Nature Reserve, KwaZulu-Natal Prov., South Africa	-29.5133	30.505	label	South Africa	KwaZulu-Natal				21 February 2005 - 22 February 2005	Kolyada, V.	yellow pan trap		Yoder, M. J. (Matthew J.)	2008				http://hol.osu.edu/spmInfo.html?id=OSUC%20212367
urn:lsid:biosci.ohio-state.edu:osuc_occurrences:OSUC__211355	en	PreservedSpecimen	OSUC 211355	urn:lsid:biosci.ohio-state.edu:osuc_names:5165	Scelio afer	female	adult	1	CNCI	Insects	[S.A.K.N.P.Lower Sabie XII-14.1985 sweep M.Sanborne]	Lower Sabie Rest Camp, Kruger N.P., South Africa	-25.1167	31.9167	GEOnet	South Africa					14 December 1985	Sanborne, M.	sweeping		Yoder, M. J. (Matthew J.)	2008				http://hol.osu.edu/spmInfo.html?id=OSUC%20211355
urn:lsid:biosci.ohio-state.edu:osuc_occurrences:OSUC__212540	en	PreservedSpecimen	OSUC 212540	urn:lsid:biosci.ohio-state.edu:osuc_names:5165	Scelio afer	female	adult	1	CNCI	Insects	[RSA: Western Cape Prov. 28km S. Steytlerville Baualaanskloof Mtns 33°32.76'S; 24°21.29'E] [17-22.XI.1999 M.E. Irwin at al. 535m, MT, SA-11]	Baviaanskloof Mountains, 33°32.76'S 24°21.29'E, 535m, SA-11, 28km S Steytlerville, Eastern Cape Prov., South Africa	-33.546	24.3548	label	South Africa	Eastern Cape			Bauaiaanskloof is a misspelling of Baviaanskloof	17 November 1999 - 22 November 1999	Irwin, M. E. (Michael E.) et al.	malaise trap		Yoder, M. J. (Matthew J.)	2008				http://hol.osu.edu/spmInfo.html?id=OSUC%20212540
urn:lsid:biosci.ohio-state.edu:osuc_occurrences:OSUC__213444	en	PreservedSpecimen	OSUC 213444	urn:lsid:biosci.ohio-state.edu:osuc_names:5165	Scelio afer	female	adult	1	SANC	Insects	[SOUTH AFRICA Andreis Voslo Kudu Reserve C.P. ii.1979 GL Prinsloo]	Andries Vosloo Kudu Nature Reserve, Eastern Cape Prov., South Africa	-33.11	26.78	SAGNS	South Africa	Eastern Cape			Eastern Cape is part of the former Cape Prov.	Feb-1979	Prinsloo, G. L.	none specified		Yoder, M. J. (Matthew J.)	2008				http://hol.osu.edu/spmInfo.html?id=OSUC%20213444
urn:lsid:biosci.ohio-state.edu:osuc_occurrences:OSUC__212834	en	PreservedSpecimen	OSUC 212834	urn:lsid:biosci.ohio-state.edu:osuc_names:5165	Scelio afer	female	adult	1	CNCI	Insects	[S.Africa Natal Pietermaritzburg 12-24.XI.1986 R.M.Miller MT]	Pietermaritzburg, KwaZulu-Natal Prov., South Africa	-29.6	30.38	SAGNS-South Africa	South Africa	KwaZulu-Natal		Pietermaritzburg		12 November 1986 - 24 November 1986	Miller, R. M.	malaise trap		Yoder, M. J. (Matthew J.)	2008				http://hol.osu.edu/spmInfo.html?id=OSUC%20212834
urn:lsid:biosci.ohio-state.edu:osuc_occurrences:OSUC__213341	en	PreservedSpecimen	OSUC 213341	urn:lsid:biosci.ohio-state.edu:osuc_names:5165	Scelio afer	female	adult	1	SANC	Insects	[SOUTH AFRICA Entabeni Forestry Stn Tv1.xi.1978 GL Prinsloo]	Entabeni Forest Reserve, Limpopo Prov., South Africa	-22.98	30.27	SAGNS	South Africa	Limpopo			Limpopo is part of the former Transvaal Prov.	Nov-1978	Prinsloo, G. L.	none specified		Yoder, M. J. (Matthew J.)	2008				http://hol.osu.edu/spmInfo.html?id=OSUC%20213341
urn:lsid:biosci.ohio-state.edu:osuc_occurrences:OSUC__212519	en	PreservedSpecimen	OSUC 212519	urn:lsid:biosci.ohio-state.edu:osuc_names:5165	Scelio afer	female	adult	1	CNCI	Insects	[RSA: Western Cape Prov. 40km. W. Steytlerville, Elandshewels Farm, 600m 33°16.55'S; 23°55.21'E] [18-22.XI.99, MT nr water in dry forest M.E. Irwin et al. SA-13]	Elandsheuwel Farm, 33°16.55'S 23°55.21'E, 60m, SA-13, nr. water in dry forest, 40km W Steytlerville, Eastern Cape Prov., South Africa	-33.2758	23.9202	label	South Africa	Eastern Cape				18 November 1999 - 22 November 1999	Irwin, M. E. (Michael E.) et al.	malaise trap		Yoder, M. J. (Matthew J.)	2008		nr. water in dryforest		http://hol.osu.edu/spmInfo.html?id=OSUC%20212519
urn:lsid:biosci.ohio-state.edu:osuc_occurrences:OSUC__212548	en	PreservedSpecimen	OSUC 212548	urn:lsid:biosci.ohio-state.edu:osuc_names:5165	Scelio afer	female	adult	1	CNCI	Insects	[RSA: Eastern Cape Prov. 6km. N. Steytierville 33°16.84'S; 24°22.76'E 16-23.XI.99 MT 500m M.E. Irwin et al. SA-05]	6km N Steytlerville, 33°16.84'S 24°22.78'E, 500m, SA-05, Eastern Cape Prov., South Africa	-33.2807	24.3797	label	South Africa	Eastern Cape				16 November 1999 - 23 November 1999	Irwin, M. E. (Michael E.) et al.	malaise trap		Yoder, M. J. (Matthew J.)	2008				http://hol.osu.edu/spmInfo.html?id=OSUC%20212548
urn:lsid:biosci.ohio-state.edu:osuc_occurrences:OSUC__212552	en	PreservedSpecimen	OSUC 212552	urn:lsid:biosci.ohio-state.edu:osuc_names:5165	Scelio afer	male	adult	1	CNCI	Insects	[RSA: Eastern Cape Prov. 40km W. Steytierville, Elandshewels Farm, 600m 33°16.55'S; 23°55.21'E] [18-22.XI.99, MT nr water in dryforest M.E. Irwin et al. SA-13]	Elandsheuwel Farm, 33°16.55'S 23°55.21'E, 60m, SA-13, nr. water in dry forest, 40km W Steytlerville, Eastern Cape Prov., South Africa	-33.2758	23.9202	label	South Africa	Eastern Cape				18 November 1999 - 22 November 1999	Irwin, M. E. (Michael E.) et al.	malaise trap		Yoder, M. J. (Matthew J.)	2008		nr. water in dryforest		http://hol.osu.edu/spmInfo.html?id=OSUC%20212552
urn:lsid:biosci.ohio-state.edu:osuc_occurrences:OSUC__212547	en	PreservedSpecimen	OSUC 212547	urn:lsid:biosci.ohio-state.edu:osuc_names:5165	Scelio afer	female	adult	1	CNCI	Insects	[RSA: Eastern Cape Prov. 6km. N. Steytierville 33°16.84'S; 24°22.76'E 16-23.XI.99 MT 500m M.E. Irwin et al. SA-05]	6km N Steytlerville, 33°16.84'S 24°22.78'E, 500m, SA-05, Eastern Cape Prov., South Africa	-33.2807	24.3797	label	South Africa	Eastern Cape				16 November 1999 - 23 November 1999	Irwin, M. E. (Michael E.) et al.	malaise trap		Yoder, M. J. (Matthew J.)	2008				http://hol.osu.edu/spmInfo.html?id=OSUC%20212547
urn:lsid:biosci.ohio-state.edu:osuc_occurrences:OSUC__212520	en	PreservedSpecimen	OSUC 212520	urn:lsid:biosci.ohio-state.edu:osuc_names:5165	Scelio afer	female	adult	1	CNCI	Insects	[RSA: Western Cape Prov. 40km. W. Steytlerville, Elandshewels Farm, 600m 33°16.55'S; 23°55.21'E] [18-22.XI.99, MT nr water in dry forest M.E. Irwin et al. SA-13]	Elandsheuwel Farm, 33°16.55'S 23°55.21'E, 60m, SA-13, nr. water in dry forest, 40km W Steytlerville, Eastern Cape Prov., South Africa	-33.2758	23.9202	label	South Africa	Eastern Cape				18 November 1999 - 22 November 1999	Irwin, M. E. (Michael E.) et al.	malaise trap		Yoder, M. J. (Matthew J.)	2008		nr. water in dryforest		http://hol.osu.edu/spmInfo.html?id=OSUC%20212520
urn:lsid:biosci.ohio-state.edu:osuc_occurrences:OSUC__212554	en	PreservedSpecimen	OSUC 212554	urn:lsid:biosci.ohio-state.edu:osuc_names:5165	Scelio afer	female	adult	1	CNCI	Insects	[RSA: Eastern Cape Prov. 40km W. Steytierville, Elandshewels Farm, 600m 33°16.55'S; 23°55.21'E] [18-22.XI.99, MT nr water in dryforest M.E. Irwin et al. SA-13]	Elandsheuwel Farm, 33°16.55'S 23°55.21'E, 60m, SA-13, nr. water in dry forest, 40km W Steytlerville, Eastern Cape Prov., South Africa	-33.2758	23.9202	label	South Africa	Eastern Cape				18 November 1999 - 22 November 1999	Irwin, M. E. (Michael E.) et al.	malaise trap		Yoder, M. J. (Matthew J.)	2008		nr. water in dryforest		http://hol.osu.edu/spmInfo.html?id=OSUC%20212554
urn:lsid:biosci.ohio-state.edu:osuc_occurrences:OSUC__212551	en	PreservedSpecimen	OSUC 212551	urn:lsid:biosci.ohio-state.edu:osuc_names:5165	Scelio afer	male	adult	1	CNCI	Insects	[RSA: Eastern Cape Prov. 40km W. Steytierville, Elandshewels Farm, 600m 33°16.55'S; 23°55.21'E] [18-22.XI.99, MT nr water in dryforest M.E. Irwin et al. SA-13]	Elandsheuwel Farm, 33°16.55'S 23°55.21'E, 60m, SA-13, nr. water in dry forest, 40km W Steytlerville, Eastern Cape Prov., South Africa	-33.2758	23.9202	label	South Africa	Eastern Cape				18 November 1999 - 22 November 1999	Irwin, M. E. (Michael E.) et al.	malaise trap		Yoder, M. J. (Matthew J.)	2008		nr. water in dryforest		http://hol.osu.edu/spmInfo.html?id=OSUC%20212551
urn:lsid:biosci.ohio-state.edu:osuc_occurrences:OSUC__212556	en	PreservedSpecimen	OSUC 212556	urn:lsid:biosci.ohio-state.edu:osuc_names:5165	Scelio afer	female	adult	1	CNCI	Insects	[RSA: Eastern Cape Prov. 40km W. Steytierville, Elandshewels Farm, 600m 33°16.55'S; 23°55.21'E] [18-22.XI.99, MT nr water in dryforest M.E. Irwin et al. SA-13]	Elandsheuwel Farm, 33°16.55'S 23°55.21'E, 60m, SA-13, nr. water in dry forest, 40km W Steytlerville, Eastern Cape Prov., South Africa	-33.2758	23.9202	label	South Africa	Eastern Cape				18 November 1999 - 22 November 1999	Irwin, M. E. (Michael E.) et al.	malaise trap		Yoder, M. J. (Matthew J.)	2008		nr. water in dryforest		http://hol.osu.edu/spmInfo.html?id=OSUC%20212556
urn:lsid:biosci.ohio-state.edu:osuc_occurrences:OSUC__212413	en	PreservedSpecimen	OSUC 212413	urn:lsid:biosci.ohio-state.edu:osuc_names:5165	Scelio afer	female	adult	1	CNCI	Insects	[ZIMBABWE; Salisbury Nov. 1984 A. Watsham pantr.]	Harare (Salisbury), Zimbabwe	-17.8333	31.05	GEOnet	Zimbabwe			Harare	Salisbury is a former name of Harare	Nov-1984	Watsham, A. (Anthony)	pan trap		Yoder, M. J. (Matthew J.)	2008				http://hol.osu.edu/spmInfo.html?id=OSUC%20212413
urn:lsid:biosci.ohio-state.edu:osuc_occurrences:OSUC__211347	en	PreservedSpecimen	OSUC 211347	urn:lsid:biosci.ohio-state.edu:osuc_names:5165	Scelio afer	female	adult	1	CNCI	Insects	[ZIMBABWE: Harare XII 1984 A. Watsham]	Harare (Salisbury), Zimbabwe	-17.8333	31.05	GEOnet	Zimbabwe			Harare	Salisbury is a former name of Harare	Dec-1984	Watsham, A. (Anthony)	none specified		Yoder, M. J. (Matthew J.)	2008				http://hol.osu.edu/spmInfo.html?id=OSUC%20211347
urn:lsid:biosci.ohio-state.edu:osuc_occurrences:OSUC__212830	en	PreservedSpecimen	OSUC 212830	urn:lsid:biosci.ohio-state.edu:osuc_names:5165	Scelio afer	female	adult	1	CNCI	Insects	[RHODESIA, Salisbury I-III.1975 A. Watsham ]	Harare (Salisbury), Zimbabwe	-17.8333	31.05	GEOnet	Zimbabwe			Harare	Salisbury is a former name of Harare	Jan-1975 - Mar-1975	Watsham, A. (Anthony)	none specified		Yoder, M. J. (Matthew J.)	2008				http://hol.osu.edu/spmInfo.html?id=OSUC%20212830
urn:lsid:biosci.ohio-state.edu:osuc_occurrences:OSUC__212206	en	PreservedSpecimen	OSUC 212206	urn:lsid:biosci.ohio-state.edu:osuc_names:5165	Scelio afer	female	adult	1	CNCI	Insects	[ZIMBABWE; Salisbury May 1982 A Watsham pantr.]	Harare (Salisbury), Zimbabwe	-17.8333	31.05	GEOnet	Zimbabwe			Harare	Salisbury is a former name of Harare	May-1982	Watsham, A. (Anthony)	pan trap		Yoder, M. J. (Matthew J.)	2008				http://hol.osu.edu/spmInfo.html?id=OSUC%20212206
urn:lsid:biosci.ohio-state.edu:osuc_occurrences:OSUC__212113	en	PreservedSpecimen	OSUC 212113	urn:lsid:biosci.ohio-state.edu:osuc_names:5165	Scelio afer	female	adult	1	CNCI	Insects	[ZIMBABWE: Salisbury XII 1980 A. Watsham pantr.]	Harare (Salisbury), Zimbabwe	-17.8333	31.05	GEOnet	Zimbabwe			Harare	Salisbury is a former name of Harare	Dec-1980	Watsham, A. (Anthony)	pan trap		Yoder, M. J. (Matthew J.)	2008				http://hol.osu.edu/spmInfo.html?id=OSUC%20212113
urn:lsid:biosci.ohio-state.edu:osuc_occurrences:OSUC__212645	en	PreservedSpecimen	OSUC 212645	urn:lsid:biosci.ohio-state.edu:osuc_names:5165	Scelio afer	female	adult	1	CNCI	Insects	[RHODESIA, Salisbury December 1982 A. Watsham]	Harare (Salisbury), Zimbabwe	-17.8333	31.05	GEOnet	Zimbabwe			Harare	Salisbury is a former name of Harare	Dec-1982	Watsham, A. (Anthony)	none specified		Yoder, M. J. (Matthew J.)	2008				http://hol.osu.edu/spmInfo.html?id=OSUC%20212645
urn:lsid:biosci.ohio-state.edu:osuc_occurrences:OSUC__211254	en	PreservedSpecimen	OSUC 211254	urn:lsid:biosci.ohio-state.edu:osuc_names:5165	Scelio afer	female	adult	1	CNCI	Insects	[ZIMBABWE; Salisbury XII.1980 A. Watsham pantr.]	Harare (Salisbury), Zimbabwe	-17.8333	31.05	GEOnet	Zimbabwe			Harare	Salisbury is a former name of Harare	Dec-1980	Watsham, A. (Anthony)	pan trap		Yoder, M. J. (Matthew J.)	2008				http://hol.osu.edu/spmInfo.html?id=OSUC%20211254
urn:lsid:biosci.ohio-state.edu:osuc_occurrences:OSUC__212648	en	PreservedSpecimen	OSUC 212648	urn:lsid:biosci.ohio-state.edu:osuc_names:5165	Scelio afer	female	adult	1	CNCI	Insects	[RHODESIA, Salisbury Chisawasha November 1982 A. Watsham]	Chishawasha, Harare (Salisbury), Zimbabwe	-17.7889	31.2311	GEOnet	Zimbabwe			Chishawasha	Salisbury is a former name of Harare	Nov-1982	Watsham, A. (Anthony)	none specified		Yoder, M. J. (Matthew J.)	2008				http://hol.osu.edu/spmInfo.html?id=OSUC%20212648
urn:lsid:biosci.ohio-state.edu:osuc_occurrences:OSUC__212640	en	PreservedSpecimen	OSUC 212640	urn:lsid:biosci.ohio-state.edu:osuc_names:5165	Scelio afer	female	adult	1	CNCI	Insects	[RHODESIA, Salisbury December 1982 A. Watsham]	Harare (Salisbury), Zimbabwe	-17.8333	31.05	GEOnet	Zimbabwe			Harare	Salisbury is a former name of Harare	Dec-1982	Watsham, A. (Anthony)	none specified		Yoder, M. J. (Matthew J.)	2008				http://hol.osu.edu/spmInfo.html?id=OSUC%20212640
urn:lsid:biosci.ohio-state.edu:osuc_occurrences:OSUC__212230	en	PreservedSpecimen	OSUC 212230	urn:lsid:biosci.ohio-state.edu:osuc_names:5165	Scelio afer	female	adult	1	CNCI	Insects	[ZIMBABWE; Salisbury October 1984 A Watsham pantr.]	Harare (Salisbury), Zimbabwe	-17.8333	31.05	GEOnet	Zimbabwe			Harare	Salisbury is a former name of Harare	Oct-1984	Watsham, A. (Anthony)	pan trap		Yoder, M. J. (Matthew J.)	2008				http://hol.osu.edu/spmInfo.html?id=OSUC%20212230
urn:lsid:biosci.ohio-state.edu:osuc_occurrences:OSUC__213252	en	PreservedSpecimen	OSUC 213252	urn:lsid:biosci.ohio-state.edu:osuc_names:5165	Scelio afer	female	adult	1	CNCI	Insects	[RHODESIA, Salisbury.1977 A. Watsham]	Harare (Salisbury), Zimbabwe	-17.8333	31.05	GEOnet	Zimbabwe			Harare	Salisbury is a former name of Harare	1977	Watsham, A. (Anthony)	none specified		Yoder, M. J. (Matthew J.)	2008				http://hol.osu.edu/spmInfo.html?id=OSUC%20213252
urn:lsid:biosci.ohio-state.edu:osuc_occurrences:OSUC__213233	en	PreservedSpecimen	OSUC 213233	urn:lsid:biosci.ohio-state.edu:osuc_names:5165	Scelio afer	female	adult	1	CNCI	Insects	[RHODESIA, Salisbury Chishawasha VI 1980 A. Watsham]	Chishawasha, Harare (Salisbury), Zimbabwe	-17.7889	31.2311	GEOnet	Zimbabwe			Chishawasha	Salisbury is a former name of Harare	Jun-1980	Watsham, A. (Anthony)	none specified		Yoder, M. J. (Matthew J.)	2008				http://hol.osu.edu/spmInfo.html?id=OSUC%20213233
urn:lsid:biosci.ohio-state.edu:osuc_occurrences:OSUC__211348	en	PreservedSpecimen	OSUC 211348	urn:lsid:biosci.ohio-state.edu:osuc_names:5165	Scelio afer	female	adult	1	CNCI	Insects	[ZIMBABWE: Harare XII 1984 A. Watsham]	Harare (Salisbury), Zimbabwe	-17.8333	31.05	GEOnet	Zimbabwe			Harare	Salisbury is a former name of Harare	Dec-1984	Watsham, A. (Anthony)	none specified		Yoder, M. J. (Matthew J.)	2008				http://hol.osu.edu/spmInfo.html?id=OSUC%20211348
urn:lsid:biosci.ohio-state.edu:osuc_occurrences:OSUC__211349	en	PreservedSpecimen	OSUC 211349	urn:lsid:biosci.ohio-state.edu:osuc_names:5165	Scelio afer	female	adult	1	CNCI	Insects	[ZIMBABWE: Harare XII 1984 A. Watsham]	Harare (Salisbury), Zimbabwe	-17.8333	31.05	GEOnet	Zimbabwe			Harare	Salisbury is a former name of Harare	Dec-1984	Watsham, A. (Anthony)	none specified		Yoder, M. J. (Matthew J.)	2008				http://hol.osu.edu/spmInfo.html?id=OSUC%20211349
urn:lsid:biosci.ohio-state.edu:osuc_occurrences:OSUC__212227	en	PreservedSpecimen	OSUC 212227	urn:lsid:biosci.ohio-state.edu:osuc_names:5165	Scelio afer	female	adult	1	CNCI	Insects	[ZIMBABWE; Salisbury October 1984 A Watsham pantr.]	Harare (Salisbury), Zimbabwe	-17.8333	31.05	GEOnet	Zimbabwe			Harare	Salisbury is a former name of Harare	Oct-1984	Watsham, A. (Anthony)	pan trap		Yoder, M. J. (Matthew J.)	2008				http://hol.osu.edu/spmInfo.html?id=OSUC%20212227
urn:lsid:biosci.ohio-state.edu:osuc_occurrences:OSUC__213219	en	PreservedSpecimen	OSUC 213219	urn:lsid:biosci.ohio-state.edu:osuc_names:5165	Scelio afer	female	adult	1	CNCI	Insects	[RHODESIA, Salisbury Chishawasha VI 1980 A. Watsham]	Chishawasha, Harare (Salisbury), Zimbabwe	-17.7889	31.2311	GEOnet	Zimbabwe			Chishawasha	Salisbury is a former name of Harare	Jun-1980	Watsham, A. (Anthony)	none specified		Yoder, M. J. (Matthew J.)	2008				http://hol.osu.edu/spmInfo.html?id=OSUC%20213219
urn:lsid:biosci.ohio-state.edu:osuc_occurrences:OSUC__213043	en	PreservedSpecimen	OSUC 213043	urn:lsid:biosci.ohio-state.edu:osuc_names:5165	Scelio afer	female	adult	1	CNCI	Insects	[RHODESIA, Salisbury Chishawasha, XI.1982 A. Watsham]	Chishawasha, Harare (Salisbury), Zimbabwe	-17.7889	31.2311	GEOnet	Zimbabwe			Chishawasha	Salisbury is a former name of Harare	Nov-1982	Watsham, A. (Anthony)	none specified		Yoder, M. J. (Matthew J.)	2008				http://hol.osu.edu/spmInfo.html?id=OSUC%20213043
urn:lsid:biosci.ohio-state.edu:osuc_occurrences:OSUC__213045	en	PreservedSpecimen	OSUC 213045	urn:lsid:biosci.ohio-state.edu:osuc_names:5165	Scelio afer	female	adult	1	CNCI	Insects	[RHODESIA, Salisbury pantrap, XII.1980 A. Watsham]	Chishawasha, Harare (Salisbury), Zimbabwe	-17.7889	31.2311	GEOnet	Zimbabwe			Chishawasha	Salisbury is a former name of Harare	Dec-1980	Watsham, A. (Anthony)	pan trap		Yoder, M. J. (Matthew J.)	2008				http://hol.osu.edu/spmInfo.html?id=OSUC%20213045
urn:lsid:biosci.ohio-state.edu:osuc_occurrences:OSUC__212133	en	PreservedSpecimen	OSUC 212133	urn:lsid:biosci.ohio-state.edu:osuc_names:5165	Scelio afer	female	adult	1	CNCI	Insects	[ZIMBABWE Harare Chishawasha IV. 1980 PT A. Watsham]	Chishawasha, Harare (Salisbury), Zimbabwe	-17.7889	31.2311	GEOnet	Zimbabwe			Chishawasha	Salisbury is a former name of Harare	Apr-1980	Watsham, A. (Anthony)	pan trap		Yoder, M. J. (Matthew J.)	2008				http://hol.osu.edu/spmInfo.html?id=OSUC%20212133
urn:lsid:biosci.ohio-state.edu:osuc_occurrences:OSUC__212099	en	PreservedSpecimen	OSUC 212099	urn:lsid:biosci.ohio-state.edu:osuc_names:5165	Scelio afer	female	adult	1	CNCI	Insects	[ZIMBABWE: Harare. Chrishawasha IV.1980 PT A. Watsham]	Chishawasha, Harare (Salisbury), Zimbabwe	-17.7889	31.2311	GEOnet	Zimbabwe			Chishawasha	Salisbury is a former name of Harare	Apr-1980	Watsham, A. (Anthony)	pan trap		Yoder, M. J. (Matthew J.)	2008				http://hol.osu.edu/spmInfo.html?id=OSUC%20212099
urn:lsid:biosci.ohio-state.edu:osuc_occurrences:OSUC__212902	en	PreservedSpecimen	OSUC 212902	urn:lsid:biosci.ohio-state.edu:osuc_names:5165	Scelio afer	female	adult	1	CNCI	Insects	[ZIMBABWE Salisbury III.1981. PT A. Watsham]	Harare (Salisbury), Zimbabwe	-17.8333	31.05	GEOnet	Zimbabwe			Harare	Salisbury is a former name of Harare	Mar-1981	Watsham, A. (Anthony)	pan trap		Yoder, M. J. (Matthew J.)	2008				http://hol.osu.edu/spmInfo.html?id=OSUC%20212902
urn:lsid:biosci.ohio-state.edu:osuc_occurrences:OSUC__212234	en	PreservedSpecimen	OSUC 212234	urn:lsid:biosci.ohio-state.edu:osuc_names:5165	Scelio afer	female	adult	1	CNCI	Insects	[ZIMBABWE; Salisbury October 1984 A Watsham pantr.]	Harare (Salisbury), Zimbabwe	-17.8333	31.05	GEOnet	Zimbabwe			Harare	Salisbury is a former name of Harare	Oct-1984	Watsham, A. (Anthony)	pan trap		Yoder, M. J. (Matthew J.)	2008				http://hol.osu.edu/spmInfo.html?id=OSUC%20212234
urn:lsid:biosci.ohio-state.edu:osuc_occurrences:OSUC__212226	en	PreservedSpecimen	OSUC 212226	urn:lsid:biosci.ohio-state.edu:osuc_names:5165	Scelio afer	female	adult	1	CNCI	Insects	[ZIMBABWE; Salisbury October 1984 A Watsham pantr.]	Harare (Salisbury), Zimbabwe	-17.8333	31.05	GEOnet	Zimbabwe			Harare	Salisbury is a former name of Harare	Oct-1984	Watsham, A. (Anthony)	pan trap		Yoder, M. J. (Matthew J.)	2008				http://hol.osu.edu/spmInfo.html?id=OSUC%20212226
urn:lsid:biosci.ohio-state.edu:osuc_occurrences:OSUC__212152	en	PreservedSpecimen	OSUC 212152	urn:lsid:biosci.ohio-state.edu:osuc_names:5165	Scelio afer	female	adult	1	CNCI	Insects	[ZIMBABWE Salisbury III 1981. PT A. Watcham]	Harare (Salisbury), Zimbabwe	-17.8333	31.05	GEOnet	Zimbabwe			Harare	Salisbury is a former name of Harare	Mar-1981	Watsham, A. (Anthony)	pan trap		Yoder, M. J. (Matthew J.)	2008				http://hol.osu.edu/spmInfo.html?id=OSUC%20212152
urn:lsid:biosci.ohio-state.edu:osuc_occurrences:OSUC__212150	en	PreservedSpecimen	OSUC 212150	urn:lsid:biosci.ohio-state.edu:osuc_names:5165	Scelio afer	female	adult	1	CNCI	Insects	[RHODESIA, Salisbury Chishawasha IV.1980 A. Watsham]	Chishawasha, Harare (Salisbury), Zimbabwe	-17.7889	31.2311	GEOnet	Zimbabwe			Chishawasha	Salisbury is a former name of Harare	Apr-1980	Watsham, A. (Anthony)	none specified		Yoder, M. J. (Matthew J.)	2008				http://hol.osu.edu/spmInfo.html?id=OSUC%20212150
urn:lsid:biosci.ohio-state.edu:osuc_occurrences:OSUC__213058	en	PreservedSpecimen	OSUC 213058	urn:lsid:biosci.ohio-state.edu:osuc_names:5165	Scelio afer	female	adult	1	CNCI	Insects	[RHODESIA, Salisbury Chishawasha Dec. 1979 A. Watsham]	Chishawasha, Harare (Salisbury), Zimbabwe	-17.7889	31.2311	GEOnet	Zimbabwe			Chishawasha	Salisbury is a former name of Harare	Dec-1979	Watsham, A. (Anthony)	none specified		Yoder, M. J. (Matthew J.)	2008				http://hol.osu.edu/spmInfo.html?id=OSUC%20213058
urn:lsid:biosci.ohio-state.edu:osuc_occurrences:OSUC__212337	en	PreservedSpecimen	OSUC 212337	urn:lsid:biosci.ohio-state.edu:osuc_names:5165	Scelio afer	female	adult	1	CNCI	Insects	[ZIMBABWE; Salisbury March 1984 A. Watsham pantr.]	Harare (Salisbury), Zimbabwe	-17.8333	31.05	GEOnet	Zimbabwe			Harare	Salisbury is a former name of Harare	Mar-1984	Watsham, A. (Anthony)	pan trap		Yoder, M. J. (Matthew J.)	2008				http://hol.osu.edu/spmInfo.html?id=OSUC%20212337
urn:lsid:biosci.ohio-state.edu:osuc_occurrences:OSUC__211863	en	PreservedSpecimen	OSUC 211863	urn:lsid:biosci.ohio-state.edu:osuc_names:5165	Scelio afer	female	adult	1	SAMC	Insects	[33°31.653'S 25°22.620'E SOUTH AFRICA, E. Cape Schilpad Laagte Farm 15.4km 226°SW Kirkwood] [9-16.ii.2001 S van Noort YPT Valley Bushveld goat trashed VB01-A1T-Y26.]	Schilpad Laagte Farm, 33°31.653'S 25°22.620'E, VB01-A1T-Y26, valley bushveld (goat trashed), 15.4km (226°) SW Kirkwood, Eastern Cape Prov., South Africa	-33.5275	25.377	label	South Africa	Eastern Cape				9 February 2001 - 16 February 2001	van Noort, S. (Simon)	yellow pan trap		Yoder, M. J. (Matthew J.)	2008		valley bushveld		http://hol.osu.edu/spmInfo.html?id=OSUC%20211863
urn:lsid:biosci.ohio-state.edu:osuc_occurrences:OSUC__213697	en	PreservedSpecimen	OSUC 213697	urn:lsid:biosci.ohio-state.edu:osuc_names:244593	Scelio simoni	male	adult	1	SAMC	Insects	[34°02'S 18°23'E S. AFRICA: W. Cape Prov., Cape Town, 460m Constantiaberg 3-10.iii.1995. S. van Noort, Malaise site 1]	Cape Town, 34°02'S 18°23'E, 460m, site 1, Constantiaberg, Western Cape Prov., South Africa	-34.0333	18.3833	label	South Africa	Western Cape		Cape Town		3 March 1995 - 10 March 1995	van Noort, S. (Simon)	malaise trap		Yoder, M. J. (Matthew J.)	2008	Paratype			http://hol.osu.edu/spmInfo.html?id=OSUC%20213697
urn:lsid:biosci.ohio-state.edu:osuc_occurrences:OSUC__213699	en	PreservedSpecimen	OSUC 213699	urn:lsid:biosci.ohio-state.edu:osuc_names:244593	Scelio simoni	male	adult	1	OSUC	Insects	[34°02'S 18°23'E S. AFRICA: W. Cape Prov., Cape Town, 460m Constantiaberg 3-10.iii.1995. S. van Noort, Malaise site 1]	Cape Town, 34°02'S 18°23'E, 460m, site 1, Constantiaberg, Western Cape Prov., South Africa	-34.0333	18.3833	label	South Africa	Western Cape		Cape Town		3 March 1995 - 10 March 1995	van Noort, S. (Simon)	malaise trap		Yoder, M. J. (Matthew J.)	2008	Paratype			http://hol.osu.edu/spmInfo.html?id=OSUC%20213699
urn:lsid:biosci.ohio-state.edu:osuc_occurrences:OSUC__213538	en	PreservedSpecimen	OSUC 213538	urn:lsid:biosci.ohio-state.edu:osuc_names:244593	Scelio simoni	male	adult	1	SAMC	Insects	[34°02.17'S 18°23.53'E SOUTH AFRICA West Cape Prov. Cape Town Constantiaberg] [above Donkerboskloof 13.xii.1994 van Noort Mesiv Mountain Fynbos 460m, sweep]	Cape Town, 34°02.17'S 18°23.53'E, 460m, mesic mountain fynbos, Constantiaberg, above Donkerboskloof, Western Cape Prov., South Africa	-34.0362	18.3922	label	South Africa	Western Cape		Cape Town		13 December 1994	van Noort, S. (Simon)	sweeping		Yoder, M. J. (Matthew J.)	2008	Paratype	mesic mountain fynbos		http://hol.osu.edu/spmInfo.html?id=OSUC%20213538
urn:lsid:biosci.ohio-state.edu:osuc_occurrences:OSUC__213574	en	PreservedSpecimen	OSUC 213574	urn:lsid:biosci.ohio-state.edu:osuc_names:244593	Scelio simoni	male	adult	1	SAMC	Insects	[34°02.17'S 18°23.53'E SOUTH AFRICA West Cape Prov. Cape Town Constantiaberg] [above Donkerboskloof 17-27.iii.1995 van Noort Mesiv Mountain Fynbos 460m, sweep]	Cape Town, 34°02.17'S 18°23.53'E, 460m, mesic mountain fynbos, Constantiaberg, above Donkerboskloof, Western Cape Prov., South Africa	-34.0362	18.3922	label	South Africa	Western Cape		Cape Town		17 March 1995 - 27 March 1995	van Noort, S. (Simon)	sweeping		Yoder, M. J. (Matthew J.)	2008	Paratype	mesic mountain fynbos		http://hol.osu.edu/spmInfo.html?id=OSUC%20213574
urn:lsid:biosci.ohio-state.edu:osuc_occurrences:OSUC__250742	en	PreservedSpecimen	OSUC 250742	urn:lsid:biosci.ohio-state.edu:osuc_names:244593	Scelio simoni	male	adult	1	SAMC	Insects	[SOUTH AFRICA: CB-13 Iziko Mus.]	Constantiaberg, 460m, CB-13, site 1, Western Cape Prov., South Africa	-34.0333	18.3833	other label	South Africa	Western Cape		Cape Town		3 March 1995 - 10 March 1995	van Noort, S. (Simon)	malaise trap		Yoder, M. J. (Matthew J.)	2008	Paratype			http://hol.osu.edu/spmInfo.html?id=OSUC%20250742
urn:lsid:biosci.ohio-state.edu:osuc_occurrences:OSUC__213700	en	PreservedSpecimen	OSUC 213700	urn:lsid:biosci.ohio-state.edu:osuc_names:244593	Scelio simoni	male	adult	1	SAMC	Insects	[34°02'S 18°23'E S. AFRICA:W. Cape Prov., Cape Town, 460m Constantiaberg 27.iii-7.iv.1995, S. van Noort, Malaise trap]	Cape Town, 34°02'S 18°23'E, 460m, Constantiaberg, Western Cape Prov., South Africa	-34.0333	18.3833	label	South Africa	Western Cape		Cape Town		27 March 1995 - 7 April 1995	van Noort, S. (Simon)	malaise trap		Yoder, M. J. (Matthew J.)	2008	Paratype			http://hol.osu.edu/spmInfo.html?id=OSUC%20213700
urn:lsid:biosci.ohio-state.edu:osuc_occurrences:OSUC__212262	en	PreservedSpecimen	OSUC 212262	urn:lsid:biosci.ohio-state.edu:osuc_names:244623	Scelio quasiclypeatus	female	adult	1	CNCI	Insects	[CAMEROUM: Nkoemvon 30.xi.1979 D. Jackson malaise]	Nkoemvom, Cameroon	2.8	11.1333	GEOnet	Cameroon			Nkoemvom		30 November 1979	Jackson, D.	malaise trap		Yoder, M. J. (Matthew J.)	2008	Paratype			http://hol.osu.edu/spmInfo.html?id=OSUC%20212262
urn:lsid:biosci.ohio-state.edu:osuc_occurrences:OSUC__211223	en	PreservedSpecimen	OSUC 211223	urn:lsid:biosci.ohio-state.edu:osuc_names:244623	Scelio quasiclypeatus	female	adult	1	OSUC	Insects	[CAMEROUN Nkoemvon VIII.80 P. Jackson MT]	Nkoemvom, Cameroon	2.8	11.1333	GEOnet	Cameroon			Nkoemvom		Aug-1980	Jackson, P.	malaise trap		Yoder, M. J. (Matthew J.)	2008	Paratype			http://hol.osu.edu/spmInfo.html?id=OSUC%20211223
[truncated: 5,809 more rows]
